# Supplementary material for: Forecasting vaping health risks through neural network model prediction of flavour pyrolysis reactions
Source: Sci Rep. 2024 May 8;14:9591. doi: 10.1038/s41598-024-59619-x (PMC11079048; doi:10.1038/s41598-024-59619-x)
Supplement: Supplementary file 2 — Supplementary Information. [file 41598_2024_59619_MOESM2_ESM.xlsx]

## Sheet: SI3-Diveristy and mw data
PCA_summary
	PC1	PC2	PC3	PC4	PC5	PC6					Molecualr weight
Standard.Deviation	1.65705	1.19427	0.913065	0.755508	0.541055	0.361527						Min	1st Qu	Median	Mean	3rdQu	Max	Std.Dev
Proportion.of.variance	0.45763	0.23771	0.13895	0.09513	0.04879	0.02178					AI products	16.0313	72.0211	116.047	111.78	151.112	284.272	54.6317
Cumulative.Proportion	0.45763	0.69535	0.83429	0.92943	0.97822	1					Flavours	60.0211	118.074	144.115	146.214	170.149	282.256	39.2348
PCA_loadings
	PC1	PC2	PC3	PC4	PC5	PC6
MW	0.346514	-0.60736	0.142714	-0.103166	0.600225	0.346066
TopoPSA	0.536356	0.140136	0.27776	0.25921	0.218588	-0.707504
nRotB	0.359847	-0.495127	-0.408669	-0.346221	-0.514541	-0.271528
nHBDon	0.34411	0.42523	0.378978	-0.711612	-0.0978021	0.202946
nHBAcc	0.51647	0.0973074	0.0616584	0.541769	-0.412935	0.505924
ALogP	-0.278581	-0.419567	0.766841	0.0489223	-0.383557	-0.0938184
PCs_property results
	SMILES	DB	ID	PC1	PC2	PC3	PC4	PC5	PC6	MW	TopoPSA	nRotB	nHBDon	nHBAcc	ALogP
181	C	AI products	ID_181	-2.42589	0.979665	-0.700413	-0.054919	-0.288552	-0.202662	16.0313	0	0	0	0	0
182	C	AI products	ID_182	-2.42589	0.979665	-0.700413	-0.054919	-0.288552	-0.202662	16.0313	0	0	0	0	0
183	C	AI products	ID_183	-2.42589	0.979665	-0.700413	-0.054919	-0.288552	-0.202662	16.0313	0	0	0	0	0
184	C	AI products	ID_184	-2.42589	0.979665	-0.700413	-0.054919	-0.288552	-0.202662	16.0313	0	0	0	0	0
185	C	AI products	ID_185	-2.42589	0.979665	-0.700413	-0.054919	-0.288552	-0.202662	16.0313	0	0	0	0	0
186	C	AI products	ID_186	-2.42589	0.979665	-0.700413	-0.054919	-0.288552	-0.202662	16.0313	0	0	0	0	0
187	C	AI products	ID_187	-2.42589	0.979665	-0.700413	-0.054919	-0.288552	-0.202662	16.0313	0	0	0	0	0
188	C	AI products	ID_188	-2.42589	0.979665	-0.700413	-0.054919	-0.288552	-0.202662	16.0313	0	0	0	0	0
189	C	AI products	ID_189	-2.42589	0.979665	-0.700413	-0.054919	-0.288552	-0.202662	16.0313	0	0	0	0	0
190	C	AI products	ID_190	-2.42589	0.979665	-0.700413	-0.054919	-0.288552	-0.202662	16.0313	0	0	0	0	0
191	C	AI products	ID_191	-2.42589	0.979665	-0.700413	-0.054919	-0.288552	-0.202662	16.0313	0	0	0	0	0
192	C	AI products	ID_192	-2.42589	0.979665	-0.700413	-0.054919	-0.288552	-0.202662	16.0313	0	0	0	0	0
193	C	AI products	ID_193	-2.42589	0.979665	-0.700413	-0.054919	-0.288552	-0.202662	16.0313	0	0	0	0	0
194	C	AI products	ID_194	-2.42589	0.979665	-0.700413	-0.054919	-0.288552	-0.202662	16.0313	0	0	0	0	0
195	C	AI products	ID_195	-2.42589	0.979665	-0.700413	-0.054919	-0.288552	-0.202662	16.0313	0	0	0	0	0
196	C	AI products	ID_196	-2.42589	0.979665	-0.700413	-0.054919	-0.288552	-0.202662	16.0313	0	0	0	0	0
197	C	AI products	ID_197	-2.42589	0.979665	-0.700413	-0.054919	-0.288552	-0.202662	16.0313	0	0	0	0	0
198	C	AI products	ID_198	-2.42589	0.979665	-0.700413	-0.054919	-0.288552	-0.202662	16.0313	0	0	0	0	0
199	C	AI products	ID_199	-2.42589	0.979665	-0.700413	-0.054919	-0.288552	-0.202662	16.0313	0	0	0	0	0
200	C	AI products	ID_200	-2.42589	0.979665	-0.700413	-0.054919	-0.288552	-0.202662	16.0313	0	0	0	0	0
201	C	AI products	ID_201	-2.42589	0.979665	-0.700413	-0.054919	-0.288552	-0.202662	16.0313	0	0	0	0	0
202	C	AI products	ID_202	-2.42589	0.979665	-0.700413	-0.054919	-0.288552	-0.202662	16.0313	0	0	0	0	0
203	C	AI products	ID_203	-2.42589	0.979665	-0.700413	-0.054919	-0.288552	-0.202662	16.0313	0	0	0	0	0
204	C	AI products	ID_204	-2.42589	0.979665	-0.700413	-0.054919	-0.288552	-0.202662	16.0313	0	0	0	0	0
205	C	AI products	ID_205	-2.42589	0.979665	-0.700413	-0.054919	-0.288552	-0.202662	16.0313	0	0	0	0	0
206	C	AI products	ID_206	-2.42589	0.979665	-0.700413	-0.054919	-0.288552	-0.202662	16.0313	0	0	0	0	0
207	C	AI products	ID_207	-2.42589	0.979665	-0.700413	-0.054919	-0.288552	-0.202662	16.0313	0	0	0	0	0
208	C	AI products	ID_208	-2.42589	0.979665	-0.700413	-0.054919	-0.288552	-0.202662	16.0313	0	0	0	0	0
209	C	AI products	ID_209	-2.42589	0.979665	-0.700413	-0.054919	-0.288552	-0.202662	16.0313	0	0	0	0	0
210	C	AI products	ID_210	-2.42589	0.979665	-0.700413	-0.054919	-0.288552	-0.202662	16.0313	0	0	0	0	0
211	C	AI products	ID_211	-2.42589	0.979665	-0.700413	-0.054919	-0.288552	-0.202662	16.0313	0	0	0	0	0
212	C	AI products	ID_212	-2.42589	0.979665	-0.700413	-0.054919	-0.288552	-0.202662	16.0313	0	0	0	0	0
213	C	AI products	ID_213	-2.42589	0.979665	-0.700413	-0.054919	-0.288552	-0.202662	16.0313	0	0	0	0	0
214	C	AI products	ID_214	-2.42589	0.979665	-0.700413	-0.054919	-0.288552	-0.202662	16.0313	0	0	0	0	0
215	C	AI products	ID_215	-2.42589	0.979665	-0.700413	-0.054919	-0.288552	-0.202662	16.0313	0	0	0	0	0
216	C	AI products	ID_216	-2.42589	0.979665	-0.700413	-0.054919	-0.288552	-0.202662	16.0313	0	0	0	0	0
217	C	AI products	ID_217	-2.42589	0.979665	-0.700413	-0.054919	-0.288552	-0.202662	16.0313	0	0	0	0	0
218	C	AI products	ID_218	-2.42589	0.979665	-0.700413	-0.054919	-0.288552	-0.202662	16.0313	0	0	0	0	0
219	C	AI products	ID_219	-2.42589	0.979665	-0.700413	-0.054919	-0.288552	-0.202662	16.0313	0	0	0	0	0
220	C	AI products	ID_220	-2.42589	0.979665	-0.700413	-0.054919	-0.288552	-0.202662	16.0313	0	0	0	0	0
221	C	AI products	ID_221	-2.42589	0.979665	-0.700413	-0.054919	-0.288552	-0.202662	16.0313	0	0	0	0	0
222	C	AI products	ID_222	-2.42589	0.979665	-0.700413	-0.054919	-0.288552	-0.202662	16.0313	0	0	0	0	0
223	C	AI products	ID_223	-2.42589	0.979665	-0.700413	-0.054919	-0.288552	-0.202662	16.0313	0	0	0	0	0
224	C	AI products	ID_224	-2.42589	0.979665	-0.700413	-0.054919	-0.288552	-0.202662	16.0313	0	0	0	0	0
225	C	AI products	ID_225	-2.42589	0.979665	-0.700413	-0.054919	-0.288552	-0.202662	16.0313	0	0	0	0	0
226	C	AI products	ID_226	-2.42589	0.979665	-0.700413	-0.054919	-0.288552	-0.202662	16.0313	0	0	0	0	0
227	C	AI products	ID_227	-2.42589	0.979665	-0.700413	-0.054919	-0.288552	-0.202662	16.0313	0	0	0	0	0
228	C	AI products	ID_228	-2.42589	0.979665	-0.700413	-0.054919	-0.288552	-0.202662	16.0313	0	0	0	0	0
229	C	AI products	ID_229	-2.42589	0.979665	-0.700413	-0.054919	-0.288552	-0.202662	16.0313	0	0	0	0	0
230	C	AI products	ID_230	-2.42589	0.979665	-0.700413	-0.054919	-0.288552	-0.202662	16.0313	0	0	0	0	0
231	C	AI products	ID_231	-2.42589	0.979665	-0.700413	-0.054919	-0.288552	-0.202662	16.0313	0	0	0	0	0
232	C	AI products	ID_232	-2.42589	0.979665	-0.700413	-0.054919	-0.288552	-0.202662	16.0313	0	0	0	0	0
233	C	AI products	ID_233	-2.42589	0.979665	-0.700413	-0.054919	-0.288552	-0.202662	16.0313	0	0	0	0	0
234	C	AI products	ID_234	-2.42589	0.979665	-0.700413	-0.054919	-0.288552	-0.202662	16.0313	0	0	0	0	0
235	C	AI products	ID_235	-2.42589	0.979665	-0.700413	-0.054919	-0.288552	-0.202662	16.0313	0	0	0	0	0
236	C	AI products	ID_236	-2.42589	0.979665	-0.700413	-0.054919	-0.288552	-0.202662	16.0313	0	0	0	0	0
237	C	AI products	ID_237	-2.42589	0.979665	-0.700413	-0.054919	-0.288552	-0.202662	16.0313	0	0	0	0	0
238	C	AI products	ID_238	-2.42589	0.979665	-0.700413	-0.054919	-0.288552	-0.202662	16.0313	0	0	0	0	0
239	C	AI products	ID_239	-2.42589	0.979665	-0.700413	-0.054919	-0.288552	-0.202662	16.0313	0	0	0	0	0
240	C	AI products	ID_240	-2.42589	0.979665	-0.700413	-0.054919	-0.288552	-0.202662	16.0313	0	0	0	0	0
241	C	AI products	ID_241	-2.42589	0.979665	-0.700413	-0.054919	-0.288552	-0.202662	16.0313	0	0	0	0	0
242	C	AI products	ID_242	-2.42589	0.979665	-0.700413	-0.054919	-0.288552	-0.202662	16.0313	0	0	0	0	0
243	C	AI products	ID_243	-2.42589	0.979665	-0.700413	-0.054919	-0.288552	-0.202662	16.0313	0	0	0	0	0
244	C	AI products	ID_244	-2.42589	0.979665	-0.700413	-0.054919	-0.288552	-0.202662	16.0313	0	0	0	0	0
245	C	AI products	ID_245	-2.42589	0.979665	-0.700413	-0.054919	-0.288552	-0.202662	16.0313	0	0	0	0	0
246	C	AI products	ID_246	-2.42589	0.979665	-0.700413	-0.054919	-0.288552	-0.202662	16.0313	0	0	0	0	0
247	C	AI products	ID_247	-2.42589	0.979665	-0.700413	-0.054919	-0.288552	-0.202662	16.0313	0	0	0	0	0
248	C	AI products	ID_248	-2.42589	0.979665	-0.700413	-0.054919	-0.288552	-0.202662	16.0313	0	0	0	0	0
249	C	AI products	ID_249	-2.42589	0.979665	-0.700413	-0.054919	-0.288552	-0.202662	16.0313	0	0	0	0	0
250	C	AI products	ID_250	-2.42589	0.979665	-0.700413	-0.054919	-0.288552	-0.202662	16.0313	0	0	0	0	0
251	C	AI products	ID_251	-2.42589	0.979665	-0.700413	-0.054919	-0.288552	-0.202662	16.0313	0	0	0	0	0
252	C	AI products	ID_252	-2.42589	0.979665	-0.700413	-0.054919	-0.288552	-0.202662	16.0313	0	0	0	0	0
253	C	AI products	ID_253	-2.42589	0.979665	-0.700413	-0.054919	-0.288552	-0.202662	16.0313	0	0	0	0	0
254	C	AI products	ID_254	-2.42589	0.979665	-0.700413	-0.054919	-0.288552	-0.202662	16.0313	0	0	0	0	0
255	C	AI products	ID_255	-2.42589	0.979665	-0.700413	-0.054919	-0.288552	-0.202662	16.0313	0	0	0	0	0
256	C	AI products	ID_256	-2.42589	0.979665	-0.700413	-0.054919	-0.288552	-0.202662	16.0313	0	0	0	0	0
257	C	AI products	ID_257	-2.42589	0.979665	-0.700413	-0.054919	-0.288552	-0.202662	16.0313	0	0	0	0	0
258	C	AI products	ID_258	-2.42589	0.979665	-0.700413	-0.054919	-0.288552	-0.202662	16.0313	0	0	0	0	0
259	C	AI products	ID_259	-2.42589	0.979665	-0.700413	-0.054919	-0.288552	-0.202662	16.0313	0	0	0	0	0
260	C	AI products	ID_260	-2.42589	0.979665	-0.700413	-0.054919	-0.288552	-0.202662	16.0313	0	0	0	0	0
261	C	AI products	ID_261	-2.42589	0.979665	-0.700413	-0.054919	-0.288552	-0.202662	16.0313	0	0	0	0	0
262	C	AI products	ID_262	-2.42589	0.979665	-0.700413	-0.054919	-0.288552	-0.202662	16.0313	0	0	0	0	0
263	C	AI products	ID_263	-2.42589	0.979665	-0.700413	-0.054919	-0.288552	-0.202662	16.0313	0	0	0	0	0
264	C	AI products	ID_264	-2.42589	0.979665	-0.700413	-0.054919	-0.288552	-0.202662	16.0313	0	0	0	0	0
265	C	AI products	ID_265	-2.42589	0.979665	-0.700413	-0.054919	-0.288552	-0.202662	16.0313	0	0	0	0	0
266	C	AI products	ID_266	-2.42589	0.979665	-0.700413	-0.054919	-0.288552	-0.202662	16.0313	0	0	0	0	0
267	C	AI products	ID_267	-2.42589	0.979665	-0.700413	-0.054919	-0.288552	-0.202662	16.0313	0	0	0	0	0
268	C	AI products	ID_268	-2.42589	0.979665	-0.700413	-0.054919	-0.288552	-0.202662	16.0313	0	0	0	0	0
269	C	AI products	ID_269	-2.42589	0.979665	-0.700413	-0.054919	-0.288552	-0.202662	16.0313	0	0	0	0	0
270	C	AI products	ID_270	-2.42589	0.979665	-0.700413	-0.054919	-0.288552	-0.202662	16.0313	0	0	0	0	0
271	C	AI products	ID_271	-2.42589	0.979665	-0.700413	-0.054919	-0.288552	-0.202662	16.0313	0	0	0	0	0
272	C	AI products	ID_272	-2.42589	0.979665	-0.700413	-0.054919	-0.288552	-0.202662	16.0313	0	0	0	0	0
273	C	AI products	ID_273	-2.42589	0.979665	-0.700413	-0.054919	-0.288552	-0.202662	16.0313	0	0	0	0	0
274	C	AI products	ID_274	-2.42589	0.979665	-0.700413	-0.054919	-0.288552	-0.202662	16.0313	0	0	0	0	0
275	C	AI products	ID_275	-2.42589	0.979665	-0.700413	-0.054919	-0.288552	-0.202662	16.0313	0	0	0	0	0
276	C	AI products	ID_276	-2.42589	0.979665	-0.700413	-0.054919	-0.288552	-0.202662	16.0313	0	0	0	0	0
277	C	AI products	ID_277	-2.42589	0.979665	-0.700413	-0.054919	-0.288552	-0.202662	16.0313	0	0	0	0	0
278	C	AI products	ID_278	-2.42589	0.979665	-0.700413	-0.054919	-0.288552	-0.202662	16.0313	0	0	0	0	0
279	C	AI products	ID_279	-2.42589	0.979665	-0.700413	-0.054919	-0.288552	-0.202662	16.0313	0	0	0	0	0
280	C	AI products	ID_280	-2.42589	0.979665	-0.700413	-0.054919	-0.288552	-0.202662	16.0313	0	0	0	0	0
281	C	AI products	ID_281	-2.42589	0.979665	-0.700413	-0.054919	-0.288552	-0.202662	16.0313	0	0	0	0	0
282	C	AI products	ID_282	-2.42589	0.979665	-0.700413	-0.054919	-0.288552	-0.202662	16.0313	0	0	0	0	0
283	C	AI products	ID_283	-2.42589	0.979665	-0.700413	-0.054919	-0.288552	-0.202662	16.0313	0	0	0	0	0
284	C	AI products	ID_284	-2.42589	0.979665	-0.700413	-0.054919	-0.288552	-0.202662	16.0313	0	0	0	0	0
285	C	AI products	ID_285	-2.42589	0.979665	-0.700413	-0.054919	-0.288552	-0.202662	16.0313	0	0	0	0	0
286	C	AI products	ID_286	-2.42589	0.979665	-0.700413	-0.054919	-0.288552	-0.202662	16.0313	0	0	0	0	0
287	C	AI products	ID_287	-2.42589	0.979665	-0.700413	-0.054919	-0.288552	-0.202662	16.0313	0	0	0	0	0
288	C	AI products	ID_288	-2.42589	0.979665	-0.700413	-0.054919	-0.288552	-0.202662	16.0313	0	0	0	0	0
289	C	AI products	ID_289	-2.42589	0.979665	-0.700413	-0.054919	-0.288552	-0.202662	16.0313	0	0	0	0	0
290	C	AI products	ID_290	-2.42589	0.979665	-0.700413	-0.054919	-0.288552	-0.202662	16.0313	0	0	0	0	0
291	C	AI products	ID_291	-2.42589	0.979665	-0.700413	-0.054919	-0.288552	-0.202662	16.0313	0	0	0	0	0
292	C	AI products	ID_292	-2.42589	0.979665	-0.700413	-0.054919	-0.288552	-0.202662	16.0313	0	0	0	0	0
293	C	AI products	ID_293	-2.42589	0.979665	-0.700413	-0.054919	-0.288552	-0.202662	16.0313	0	0	0	0	0
294	C	AI products	ID_294	-2.42589	0.979665	-0.700413	-0.054919	-0.288552	-0.202662	16.0313	0	0	0	0	0
295	C	AI products	ID_295	-2.42589	0.979665	-0.700413	-0.054919	-0.288552	-0.202662	16.0313	0	0	0	0	0
296	C	AI products	ID_296	-2.42589	0.979665	-0.700413	-0.054919	-0.288552	-0.202662	16.0313	0	0	0	0	0
297	C	AI products	ID_297	-2.42589	0.979665	-0.700413	-0.054919	-0.288552	-0.202662	16.0313	0	0	0	0	0
298	C	AI products	ID_298	-2.42589	0.979665	-0.700413	-0.054919	-0.288552	-0.202662	16.0313	0	0	0	0	0
299	C	AI products	ID_299	-2.42589	0.979665	-0.700413	-0.054919	-0.288552	-0.202662	16.0313	0	0	0	0	0
300	C	AI products	ID_300	-2.42589	0.979665	-0.700413	-0.054919	-0.288552	-0.202662	16.0313	0	0	0	0	0
301	C	AI products	ID_301	-2.42589	0.979665	-0.700413	-0.054919	-0.288552	-0.202662	16.0313	0	0	0	0	0
302	C	AI products	ID_302	-2.42589	0.979665	-0.700413	-0.054919	-0.288552	-0.202662	16.0313	0	0	0	0	0
303	C	AI products	ID_303	-2.42589	0.979665	-0.700413	-0.054919	-0.288552	-0.202662	16.0313	0	0	0	0	0
304	C	AI products	ID_304	-2.42589	0.979665	-0.700413	-0.054919	-0.288552	-0.202662	16.0313	0	0	0	0	0
305	C	AI products	ID_305	-2.42589	0.979665	-0.700413	-0.054919	-0.288552	-0.202662	16.0313	0	0	0	0	0
306	C	AI products	ID_306	-2.42589	0.979665	-0.700413	-0.054919	-0.288552	-0.202662	16.0313	0	0	0	0	0
307	C	AI products	ID_307	-2.42589	0.979665	-0.700413	-0.054919	-0.288552	-0.202662	16.0313	0	0	0	0	0
308	C	AI products	ID_308	-2.42589	0.979665	-0.700413	-0.054919	-0.288552	-0.202662	16.0313	0	0	0	0	0
309	C	AI products	ID_309	-2.42589	0.979665	-0.700413	-0.054919	-0.288552	-0.202662	16.0313	0	0	0	0	0
310	C	AI products	ID_310	-2.42589	0.979665	-0.700413	-0.054919	-0.288552	-0.202662	16.0313	0	0	0	0	0
311	C	AI products	ID_311	-2.42589	0.979665	-0.700413	-0.054919	-0.288552	-0.202662	16.0313	0	0	0	0	0
312	C	AI products	ID_312	-2.42589	0.979665	-0.700413	-0.054919	-0.288552	-0.202662	16.0313	0	0	0	0	0
313	C	AI products	ID_313	-2.42589	0.979665	-0.700413	-0.054919	-0.288552	-0.202662	16.0313	0	0	0	0	0
314	C	AI products	ID_314	-2.42589	0.979665	-0.700413	-0.054919	-0.288552	-0.202662	16.0313	0	0	0	0	0
315	C	AI products	ID_315	-2.42589	0.979665	-0.700413	-0.054919	-0.288552	-0.202662	16.0313	0	0	0	0	0
316	C	AI products	ID_316	-2.42589	0.979665	-0.700413	-0.054919	-0.288552	-0.202662	16.0313	0	0	0	0	0
317	C	AI products	ID_317	-2.42589	0.979665	-0.700413	-0.054919	-0.288552	-0.202662	16.0313	0	0	0	0	0
318	C	AI products	ID_318	-2.42589	0.979665	-0.700413	-0.054919	-0.288552	-0.202662	16.0313	0	0	0	0	0
319	C	AI products	ID_319	-2.42589	0.979665	-0.700413	-0.054919	-0.288552	-0.202662	16.0313	0	0	0	0	0
320	C	AI products	ID_320	-2.42589	0.979665	-0.700413	-0.054919	-0.288552	-0.202662	16.0313	0	0	0	0	0
321	C	AI products	ID_321	-2.42589	0.979665	-0.700413	-0.054919	-0.288552	-0.202662	16.0313	0	0	0	0	0
322	C	AI products	ID_322	-2.42589	0.979665	-0.700413	-0.054919	-0.288552	-0.202662	16.0313	0	0	0	0	0
323	C	AI products	ID_323	-2.42589	0.979665	-0.700413	-0.054919	-0.288552	-0.202662	16.0313	0	0	0	0	0
324	C	AI products	ID_324	-2.42589	0.979665	-0.700413	-0.054919	-0.288552	-0.202662	16.0313	0	0	0	0	0
325	C	AI products	ID_325	-2.42589	0.979665	-0.700413	-0.054919	-0.288552	-0.202662	16.0313	0	0	0	0	0
326	C	AI products	ID_326	-2.42589	0.979665	-0.700413	-0.054919	-0.288552	-0.202662	16.0313	0	0	0	0	0
327	C	AI products	ID_327	-2.42589	0.979665	-0.700413	-0.054919	-0.288552	-0.202662	16.0313	0	0	0	0	0
328	C	AI products	ID_328	-2.42589	0.979665	-0.700413	-0.054919	-0.288552	-0.202662	16.0313	0	0	0	0	0
329	C	AI products	ID_329	-2.42589	0.979665	-0.700413	-0.054919	-0.288552	-0.202662	16.0313	0	0	0	0	0
330	C	AI products	ID_330	-2.42589	0.979665	-0.700413	-0.054919	-0.288552	-0.202662	16.0313	0	0	0	0	0
331	C	AI products	ID_331	-2.42589	0.979665	-0.700413	-0.054919	-0.288552	-0.202662	16.0313	0	0	0	0	0
332	C	AI products	ID_332	-2.42589	0.979665	-0.700413	-0.054919	-0.288552	-0.202662	16.0313	0	0	0	0	0
333	C	AI products	ID_333	-2.42589	0.979665	-0.700413	-0.054919	-0.288552	-0.202662	16.0313	0	0	0	0	0
334	C	AI products	ID_334	-2.42589	0.979665	-0.700413	-0.054919	-0.288552	-0.202662	16.0313	0	0	0	0	0
335	C	AI products	ID_335	-2.42589	0.979665	-0.700413	-0.054919	-0.288552	-0.202662	16.0313	0	0	0	0	0
336	C	AI products	ID_336	-2.42589	0.979665	-0.700413	-0.054919	-0.288552	-0.202662	16.0313	0	0	0	0	0
337	C	AI products	ID_337	-2.42589	0.979665	-0.700413	-0.054919	-0.288552	-0.202662	16.0313	0	0	0	0	0
338	C	AI products	ID_338	-2.42589	0.979665	-0.700413	-0.054919	-0.288552	-0.202662	16.0313	0	0	0	0	0
339	C	AI products	ID_339	-2.42589	0.979665	-0.700413	-0.054919	-0.288552	-0.202662	16.0313	0	0	0	0	0
340	C	AI products	ID_340	-2.42589	0.979665	-0.700413	-0.054919	-0.288552	-0.202662	16.0313	0	0	0	0	0
341	C	AI products	ID_341	-2.42589	0.979665	-0.700413	-0.054919	-0.288552	-0.202662	16.0313	0	0	0	0	0
342	C	AI products	ID_342	-2.42589	0.979665	-0.700413	-0.054919	-0.288552	-0.202662	16.0313	0	0	0	0	0
343	C	AI products	ID_343	-2.42589	0.979665	-0.700413	-0.054919	-0.288552	-0.202662	16.0313	0	0	0	0	0
344	C	AI products	ID_344	-2.42589	0.979665	-0.700413	-0.054919	-0.288552	-0.202662	16.0313	0	0	0	0	0
345	C	AI products	ID_345	-2.42589	0.979665	-0.700413	-0.054919	-0.288552	-0.202662	16.0313	0	0	0	0	0
346	C	AI products	ID_346	-2.42589	0.979665	-0.700413	-0.054919	-0.288552	-0.202662	16.0313	0	0	0	0	0
347	C	AI products	ID_347	-2.42589	0.979665	-0.700413	-0.054919	-0.288552	-0.202662	16.0313	0	0	0	0	0
348	C	AI products	ID_348	-2.42589	0.979665	-0.700413	-0.054919	-0.288552	-0.202662	16.0313	0	0	0	0	0
349	C	AI products	ID_349	-2.42589	0.979665	-0.700413	-0.054919	-0.288552	-0.202662	16.0313	0	0	0	0	0
350	C	AI products	ID_350	-2.42589	0.979665	-0.700413	-0.054919	-0.288552	-0.202662	16.0313	0	0	0	0	0
351	C	AI products	ID_351	-2.42589	0.979665	-0.700413	-0.054919	-0.288552	-0.202662	16.0313	0	0	0	0	0
352	O	AI products	ID_352	-1.2688	1.78477	0.0284813	-0.659707	-0.805777	0.772994	18.0106	0	0	1	1	0
353	O	AI products	ID_353	-1.2688	1.78477	0.0284813	-0.659707	-0.805777	0.772994	18.0106	0	0	1	1	0
354	O	AI products	ID_354	-1.2688	1.78477	0.0284813	-0.659707	-0.805777	0.772994	18.0106	0	0	1	1	0
355	O	AI products	ID_355	-1.2688	1.78477	0.0284813	-0.659707	-0.805777	0.772994	18.0106	0	0	1	1	0
356	O	AI products	ID_356	-1.2688	1.78477	0.0284813	-0.659707	-0.805777	0.772994	18.0106	0	0	1	1	0
357	O	AI products	ID_357	-1.2688	1.78477	0.0284813	-0.659707	-0.805777	0.772994	18.0106	0	0	1	1	0
358	O	AI products	ID_358	-1.2688	1.78477	0.0284813	-0.659707	-0.805777	0.772994	18.0106	0	0	1	1	0
359	O	AI products	ID_359	-1.2688	1.78477	0.0284813	-0.659707	-0.805777	0.772994	18.0106	0	0	1	1	0
360	O	AI products	ID_360	-1.2688	1.78477	0.0284813	-0.659707	-0.805777	0.772994	18.0106	0	0	1	1	0
361	O	AI products	ID_361	-1.2688	1.78477	0.0284813	-0.659707	-0.805777	0.772994	18.0106	0	0	1	1	0
362	O	AI products	ID_362	-1.2688	1.78477	0.0284813	-0.659707	-0.805777	0.772994	18.0106	0	0	1	1	0
363	O	AI products	ID_363	-1.2688	1.78477	0.0284813	-0.659707	-0.805777	0.772994	18.0106	0	0	1	1	0
364	O	AI products	ID_364	-1.2688	1.78477	0.0284813	-0.659707	-0.805777	0.772994	18.0106	0	0	1	1	0
365	O	AI products	ID_365	-1.2688	1.78477	0.0284813	-0.659707	-0.805777	0.772994	18.0106	0	0	1	1	0
366	O	AI products	ID_366	-1.2688	1.78477	0.0284813	-0.659707	-0.805777	0.772994	18.0106	0	0	1	1	0
367	O	AI products	ID_367	-1.2688	1.78477	0.0284813	-0.659707	-0.805777	0.772994	18.0106	0	0	1	1	0
368	O	AI products	ID_368	-1.2688	1.78477	0.0284813	-0.659707	-0.805777	0.772994	18.0106	0	0	1	1	0
369	O	AI products	ID_369	-1.2688	1.78477	0.0284813	-0.659707	-0.805777	0.772994	18.0106	0	0	1	1	0
370	O	AI products	ID_370	-1.2688	1.78477	0.0284813	-0.659707	-0.805777	0.772994	18.0106	0	0	1	1	0
371	O	AI products	ID_371	-1.2688	1.78477	0.0284813	-0.659707	-0.805777	0.772994	18.0106	0	0	1	1	0
372	O	AI products	ID_372	-1.2688	1.78477	0.0284813	-0.659707	-0.805777	0.772994	18.0106	0	0	1	1	0
373	O	AI products	ID_373	-1.2688	1.78477	0.0284813	-0.659707	-0.805777	0.772994	18.0106	0	0	1	1	0
374	O	AI products	ID_374	-1.2688	1.78477	0.0284813	-0.659707	-0.805777	0.772994	18.0106	0	0	1	1	0
375	O	AI products	ID_375	-1.2688	1.78477	0.0284813	-0.659707	-0.805777	0.772994	18.0106	0	0	1	1	0
376	O	AI products	ID_376	-1.2688	1.78477	0.0284813	-0.659707	-0.805777	0.772994	18.0106	0	0	1	1	0
377	O	AI products	ID_377	-1.2688	1.78477	0.0284813	-0.659707	-0.805777	0.772994	18.0106	0	0	1	1	0
378	O	AI products	ID_378	-1.2688	1.78477	0.0284813	-0.659707	-0.805777	0.772994	18.0106	0	0	1	1	0
379	O	AI products	ID_379	-1.2688	1.78477	0.0284813	-0.659707	-0.805777	0.772994	18.0106	0	0	1	1	0
380	O	AI products	ID_380	-1.2688	1.78477	0.0284813	-0.659707	-0.805777	0.772994	18.0106	0	0	1	1	0
381	O	AI products	ID_381	-1.2688	1.78477	0.0284813	-0.659707	-0.805777	0.772994	18.0106	0	0	1	1	0
382	O	AI products	ID_382	-1.2688	1.78477	0.0284813	-0.659707	-0.805777	0.772994	18.0106	0	0	1	1	0
383	O	AI products	ID_383	-1.2688	1.78477	0.0284813	-0.659707	-0.805777	0.772994	18.0106	0	0	1	1	0
384	O	AI products	ID_384	-1.2688	1.78477	0.0284813	-0.659707	-0.805777	0.772994	18.0106	0	0	1	1	0
385	O	AI products	ID_385	-1.2688	1.78477	0.0284813	-0.659707	-0.805777	0.772994	18.0106	0	0	1	1	0
386	O	AI products	ID_386	-1.2688	1.78477	0.0284813	-0.659707	-0.805777	0.772994	18.0106	0	0	1	1	0
387	O	AI products	ID_387	-1.2688	1.78477	0.0284813	-0.659707	-0.805777	0.772994	18.0106	0	0	1	1	0
388	O	AI products	ID_388	-1.2688	1.78477	0.0284813	-0.659707	-0.805777	0.772994	18.0106	0	0	1	1	0
389	O	AI products	ID_389	-1.2688	1.78477	0.0284813	-0.659707	-0.805777	0.772994	18.0106	0	0	1	1	0
390	O	AI products	ID_390	-1.2688	1.78477	0.0284813	-0.659707	-0.805777	0.772994	18.0106	0	0	1	1	0
391	O	AI products	ID_391	-1.2688	1.78477	0.0284813	-0.659707	-0.805777	0.772994	18.0106	0	0	1	1	0
392	O	AI products	ID_392	-1.2688	1.78477	0.0284813	-0.659707	-0.805777	0.772994	18.0106	0	0	1	1	0
393	O	AI products	ID_393	-1.2688	1.78477	0.0284813	-0.659707	-0.805777	0.772994	18.0106	0	0	1	1	0
394	O	AI products	ID_394	-1.2688	1.78477	0.0284813	-0.659707	-0.805777	0.772994	18.0106	0	0	1	1	0
395	O	AI products	ID_395	-1.2688	1.78477	0.0284813	-0.659707	-0.805777	0.772994	18.0106	0	0	1	1	0
396	O	AI products	ID_396	-1.2688	1.78477	0.0284813	-0.659707	-0.805777	0.772994	18.0106	0	0	1	1	0
397	O	AI products	ID_397	-1.2688	1.78477	0.0284813	-0.659707	-0.805777	0.772994	18.0106	0	0	1	1	0
398	O	AI products	ID_398	-1.2688	1.78477	0.0284813	-0.659707	-0.805777	0.772994	18.0106	0	0	1	1	0
399	O	AI products	ID_399	-1.2688	1.78477	0.0284813	-0.659707	-0.805777	0.772994	18.0106	0	0	1	1	0
400	O	AI products	ID_400	-1.2688	1.78477	0.0284813	-0.659707	-0.805777	0.772994	18.0106	0	0	1	1	0
401	O	AI products	ID_401	-1.2688	1.78477	0.0284813	-0.659707	-0.805777	0.772994	18.0106	0	0	1	1	0
402	O	AI products	ID_402	-1.2688	1.78477	0.0284813	-0.659707	-0.805777	0.772994	18.0106	0	0	1	1	0
403	O	AI products	ID_403	-1.2688	1.78477	0.0284813	-0.659707	-0.805777	0.772994	18.0106	0	0	1	1	0
404	O	AI products	ID_404	-1.2688	1.78477	0.0284813	-0.659707	-0.805777	0.772994	18.0106	0	0	1	1	0
405	O	AI products	ID_405	-1.2688	1.78477	0.0284813	-0.659707	-0.805777	0.772994	18.0106	0	0	1	1	0
406	O	AI products	ID_406	-1.2688	1.78477	0.0284813	-0.659707	-0.805777	0.772994	18.0106	0	0	1	1	0
407	O	AI products	ID_407	-1.2688	1.78477	0.0284813	-0.659707	-0.805777	0.772994	18.0106	0	0	1	1	0
408	O	AI products	ID_408	-1.2688	1.78477	0.0284813	-0.659707	-0.805777	0.772994	18.0106	0	0	1	1	0
409	O	AI products	ID_409	-1.2688	1.78477	0.0284813	-0.659707	-0.805777	0.772994	18.0106	0	0	1	1	0
410	O	AI products	ID_410	-1.2688	1.78477	0.0284813	-0.659707	-0.805777	0.772994	18.0106	0	0	1	1	0
411	O	AI products	ID_411	-1.2688	1.78477	0.0284813	-0.659707	-0.805777	0.772994	18.0106	0	0	1	1	0
412	O	AI products	ID_412	-1.2688	1.78477	0.0284813	-0.659707	-0.805777	0.772994	18.0106	0	0	1	1	0
413	O	AI products	ID_413	-1.2688	1.78477	0.0284813	-0.659707	-0.805777	0.772994	18.0106	0	0	1	1	0
414	O	AI products	ID_414	-1.2688	1.78477	0.0284813	-0.659707	-0.805777	0.772994	18.0106	0	0	1	1	0
415	O	AI products	ID_415	-1.2688	1.78477	0.0284813	-0.659707	-0.805777	0.772994	18.0106	0	0	1	1	0
416	O	AI products	ID_416	-1.2688	1.78477	0.0284813	-0.659707	-0.805777	0.772994	18.0106	0	0	1	1	0
417	O	AI products	ID_417	-1.2688	1.78477	0.0284813	-0.659707	-0.805777	0.772994	18.0106	0	0	1	1	0
418	O	AI products	ID_418	-1.2688	1.78477	0.0284813	-0.659707	-0.805777	0.772994	18.0106	0	0	1	1	0
419	O	AI products	ID_419	-1.2688	1.78477	0.0284813	-0.659707	-0.805777	0.772994	18.0106	0	0	1	1	0
420	O	AI products	ID_420	-1.2688	1.78477	0.0284813	-0.659707	-0.805777	0.772994	18.0106	0	0	1	1	0
421	O	AI products	ID_421	-1.2688	1.78477	0.0284813	-0.659707	-0.805777	0.772994	18.0106	0	0	1	1	0
422	O	AI products	ID_422	-1.2688	1.78477	0.0284813	-0.659707	-0.805777	0.772994	18.0106	0	0	1	1	0
423	O	AI products	ID_423	-1.2688	1.78477	0.0284813	-0.659707	-0.805777	0.772994	18.0106	0	0	1	1	0
424	O	AI products	ID_424	-1.2688	1.78477	0.0284813	-0.659707	-0.805777	0.772994	18.0106	0	0	1	1	0
425	O	AI products	ID_425	-1.2688	1.78477	0.0284813	-0.659707	-0.805777	0.772994	18.0106	0	0	1	1	0
426	O	AI products	ID_426	-1.2688	1.78477	0.0284813	-0.659707	-0.805777	0.772994	18.0106	0	0	1	1	0
427	O	AI products	ID_427	-1.2688	1.78477	0.0284813	-0.659707	-0.805777	0.772994	18.0106	0	0	1	1	0
428	O	AI products	ID_428	-1.2688	1.78477	0.0284813	-0.659707	-0.805777	0.772994	18.0106	0	0	1	1	0
429	O	AI products	ID_429	-1.2688	1.78477	0.0284813	-0.659707	-0.805777	0.772994	18.0106	0	0	1	1	0
430	O	AI products	ID_430	-1.2688	1.78477	0.0284813	-0.659707	-0.805777	0.772994	18.0106	0	0	1	1	0
431	O	AI products	ID_431	-1.2688	1.78477	0.0284813	-0.659707	-0.805777	0.772994	18.0106	0	0	1	1	0
432	O	AI products	ID_432	-1.2688	1.78477	0.0284813	-0.659707	-0.805777	0.772994	18.0106	0	0	1	1	0
433	O	AI products	ID_433	-1.2688	1.78477	0.0284813	-0.659707	-0.805777	0.772994	18.0106	0	0	1	1	0
434	O	AI products	ID_434	-1.2688	1.78477	0.0284813	-0.659707	-0.805777	0.772994	18.0106	0	0	1	1	0
435	O	AI products	ID_435	-1.2688	1.78477	0.0284813	-0.659707	-0.805777	0.772994	18.0106	0	0	1	1	0
436	O	AI products	ID_436	-1.2688	1.78477	0.0284813	-0.659707	-0.805777	0.772994	18.0106	0	0	1	1	0
437	O	AI products	ID_437	-1.2688	1.78477	0.0284813	-0.659707	-0.805777	0.772994	18.0106	0	0	1	1	0
438	O	AI products	ID_438	-1.2688	1.78477	0.0284813	-0.659707	-0.805777	0.772994	18.0106	0	0	1	1	0
439	O	AI products	ID_439	-1.2688	1.78477	0.0284813	-0.659707	-0.805777	0.772994	18.0106	0	0	1	1	0
440	O	AI products	ID_440	-1.2688	1.78477	0.0284813	-0.659707	-0.805777	0.772994	18.0106	0	0	1	1	0
441	O	AI products	ID_441	-1.2688	1.78477	0.0284813	-0.659707	-0.805777	0.772994	18.0106	0	0	1	1	0
442	O	AI products	ID_442	-1.2688	1.78477	0.0284813	-0.659707	-0.805777	0.772994	18.0106	0	0	1	1	0
443	O	AI products	ID_443	-1.2688	1.78477	0.0284813	-0.659707	-0.805777	0.772994	18.0106	0	0	1	1	0
444	O	AI products	ID_444	-1.2688	1.78477	0.0284813	-0.659707	-0.805777	0.772994	18.0106	0	0	1	1	0
445	O	AI products	ID_445	-1.2688	1.78477	0.0284813	-0.659707	-0.805777	0.772994	18.0106	0	0	1	1	0
446	O	AI products	ID_446	-1.2688	1.78477	0.0284813	-0.659707	-0.805777	0.772994	18.0106	0	0	1	1	0
447	O	AI products	ID_447	-1.2688	1.78477	0.0284813	-0.659707	-0.805777	0.772994	18.0106	0	0	1	1	0
448	O	AI products	ID_448	-1.2688	1.78477	0.0284813	-0.659707	-0.805777	0.772994	18.0106	0	0	1	1	0
449	O	AI products	ID_449	-1.2688	1.78477	0.0284813	-0.659707	-0.805777	0.772994	18.0106	0	0	1	1	0
450	O	AI products	ID_450	-1.2688	1.78477	0.0284813	-0.659707	-0.805777	0.772994	18.0106	0	0	1	1	0
451	O	AI products	ID_451	-1.2688	1.78477	0.0284813	-0.659707	-0.805777	0.772994	18.0106	0	0	1	1	0
452	O	AI products	ID_452	-1.2688	1.78477	0.0284813	-0.659707	-0.805777	0.772994	18.0106	0	0	1	1	0
453	O	AI products	ID_453	-1.2688	1.78477	0.0284813	-0.659707	-0.805777	0.772994	18.0106	0	0	1	1	0
454	O	AI products	ID_454	-1.2688	1.78477	0.0284813	-0.659707	-0.805777	0.772994	18.0106	0	0	1	1	0
455	O	AI products	ID_455	-1.2688	1.78477	0.0284813	-0.659707	-0.805777	0.772994	18.0106	0	0	1	1	0
456	O	AI products	ID_456	-1.2688	1.78477	0.0284813	-0.659707	-0.805777	0.772994	18.0106	0	0	1	1	0
457	O	AI products	ID_457	-1.2688	1.78477	0.0284813	-0.659707	-0.805777	0.772994	18.0106	0	0	1	1	0
458	O	AI products	ID_458	-1.2688	1.78477	0.0284813	-0.659707	-0.805777	0.772994	18.0106	0	0	1	1	0
459	O	AI products	ID_459	-1.2688	1.78477	0.0284813	-0.659707	-0.805777	0.772994	18.0106	0	0	1	1	0
460	O	AI products	ID_460	-1.2688	1.78477	0.0284813	-0.659707	-0.805777	0.772994	18.0106	0	0	1	1	0
461	O	AI products	ID_461	-1.2688	1.78477	0.0284813	-0.659707	-0.805777	0.772994	18.0106	0	0	1	1	0
462	O	AI products	ID_462	-1.2688	1.78477	0.0284813	-0.659707	-0.805777	0.772994	18.0106	0	0	1	1	0
463	O	AI products	ID_463	-1.2688	1.78477	0.0284813	-0.659707	-0.805777	0.772994	18.0106	0	0	1	1	0
464	O	AI products	ID_464	-1.2688	1.78477	0.0284813	-0.659707	-0.805777	0.772994	18.0106	0	0	1	1	0
465	O	AI products	ID_465	-1.2688	1.78477	0.0284813	-0.659707	-0.805777	0.772994	18.0106	0	0	1	1	0
466	O	AI products	ID_466	-1.2688	1.78477	0.0284813	-0.659707	-0.805777	0.772994	18.0106	0	0	1	1	0
467	O	AI products	ID_467	-1.2688	1.78477	0.0284813	-0.659707	-0.805777	0.772994	18.0106	0	0	1	1	0
468	O	AI products	ID_468	-1.2688	1.78477	0.0284813	-0.659707	-0.805777	0.772994	18.0106	0	0	1	1	0
469	O	AI products	ID_469	-1.2688	1.78477	0.0284813	-0.659707	-0.805777	0.772994	18.0106	0	0	1	1	0
470	O	AI products	ID_470	-1.2688	1.78477	0.0284813	-0.659707	-0.805777	0.772994	18.0106	0	0	1	1	0
471	O	AI products	ID_471	-1.2688	1.78477	0.0284813	-0.659707	-0.805777	0.772994	18.0106	0	0	1	1	0
472	O	AI products	ID_472	-1.2688	1.78477	0.0284813	-0.659707	-0.805777	0.772994	18.0106	0	0	1	1	0
473	O	AI products	ID_473	-1.2688	1.78477	0.0284813	-0.659707	-0.805777	0.772994	18.0106	0	0	1	1	0
474	O	AI products	ID_474	-1.2688	1.78477	0.0284813	-0.659707	-0.805777	0.772994	18.0106	0	0	1	1	0
475	O	AI products	ID_475	-1.2688	1.78477	0.0284813	-0.659707	-0.805777	0.772994	18.0106	0	0	1	1	0
476	O	AI products	ID_476	-1.2688	1.78477	0.0284813	-0.659707	-0.805777	0.772994	18.0106	0	0	1	1	0
477	O	AI products	ID_477	-1.2688	1.78477	0.0284813	-0.659707	-0.805777	0.772994	18.0106	0	0	1	1	0
478	O	AI products	ID_478	-1.2688	1.78477	0.0284813	-0.659707	-0.805777	0.772994	18.0106	0	0	1	1	0
479	O	AI products	ID_479	-1.2688	1.78477	0.0284813	-0.659707	-0.805777	0.772994	18.0106	0	0	1	1	0
480	O	AI products	ID_480	-1.2688	1.78477	0.0284813	-0.659707	-0.805777	0.772994	18.0106	0	0	1	1	0
481	CC	AI products	ID_481	-2.48724	0.565146	-0.242701	-0.0605945	-0.375312	-0.169753	30.047	0	0	0	0	0.6822
482	CC	AI products	ID_482	-2.48724	0.565146	-0.242701	-0.0605945	-0.375312	-0.169753	30.047	0	0	0	0	0.6822
483	CC	AI products	ID_483	-2.48724	0.565146	-0.242701	-0.0605945	-0.375312	-0.169753	30.047	0	0	0	0	0.6822
484	CC	AI products	ID_484	-2.48724	0.565146	-0.242701	-0.0605945	-0.375312	-0.169753	30.047	0	0	0	0	0.6822
485	CC	AI products	ID_485	-2.48724	0.565146	-0.242701	-0.0605945	-0.375312	-0.169753	30.047	0	0	0	0	0.6822
486	CC	AI products	ID_486	-2.48724	0.565146	-0.242701	-0.0605945	-0.375312	-0.169753	30.047	0	0	0	0	0.6822
487	CC	AI products	ID_487	-2.48724	0.565146	-0.242701	-0.0605945	-0.375312	-0.169753	30.047	0	0	0	0	0.6822
488	CC	AI products	ID_488	-2.48724	0.565146	-0.242701	-0.0605945	-0.375312	-0.169753	30.047	0	0	0	0	0.6822
489	CC	AI products	ID_489	-2.48724	0.565146	-0.242701	-0.0605945	-0.375312	-0.169753	30.047	0	0	0	0	0.6822
490	CC	AI products	ID_490	-2.48724	0.565146	-0.242701	-0.0605945	-0.375312	-0.169753	30.047	0	0	0	0	0.6822
491	CC	AI products	ID_491	-2.48724	0.565146	-0.242701	-0.0605945	-0.375312	-0.169753	30.047	0	0	0	0	0.6822
492	CC	AI products	ID_492	-2.48724	0.565146	-0.242701	-0.0605945	-0.375312	-0.169753	30.047	0	0	0	0	0.6822
493	CC	AI products	ID_493	-2.48724	0.565146	-0.242701	-0.0605945	-0.375312	-0.169753	30.047	0	0	0	0	0.6822
494	CC	AI products	ID_494	-2.48724	0.565146	-0.242701	-0.0605945	-0.375312	-0.169753	30.047	0	0	0	0	0.6822
495	CC	AI products	ID_495	-2.48724	0.565146	-0.242701	-0.0605945	-0.375312	-0.169753	30.047	0	0	0	0	0.6822
496	CC	AI products	ID_496	-2.48724	0.565146	-0.242701	-0.0605945	-0.375312	-0.169753	30.047	0	0	0	0	0.6822
497	CC	AI products	ID_497	-2.48724	0.565146	-0.242701	-0.0605945	-0.375312	-0.169753	30.047	0	0	0	0	0.6822
498	CC	AI products	ID_498	-2.48724	0.565146	-0.242701	-0.0605945	-0.375312	-0.169753	30.047	0	0	0	0	0.6822
499	CC	AI products	ID_499	-2.48724	0.565146	-0.242701	-0.0605945	-0.375312	-0.169753	30.047	0	0	0	0	0.6822
500	CC	AI products	ID_500	-2.48724	0.565146	-0.242701	-0.0605945	-0.375312	-0.169753	30.047	0	0	0	0	0.6822
501	CC	AI products	ID_501	-2.48724	0.565146	-0.242701	-0.0605945	-0.375312	-0.169753	30.047	0	0	0	0	0.6822
502	CC	AI products	ID_502	-2.48724	0.565146	-0.242701	-0.0605945	-0.375312	-0.169753	30.047	0	0	0	0	0.6822
503	CC	AI products	ID_503	-2.48724	0.565146	-0.242701	-0.0605945	-0.375312	-0.169753	30.047	0	0	0	0	0.6822
504	CC	AI products	ID_504	-2.48724	0.565146	-0.242701	-0.0605945	-0.375312	-0.169753	30.047	0	0	0	0	0.6822
505	CC	AI products	ID_505	-2.48724	0.565146	-0.242701	-0.0605945	-0.375312	-0.169753	30.047	0	0	0	0	0.6822
506	CC	AI products	ID_506	-2.48724	0.565146	-0.242701	-0.0605945	-0.375312	-0.169753	30.047	0	0	0	0	0.6822
507	CC	AI products	ID_507	-2.48724	0.565146	-0.242701	-0.0605945	-0.375312	-0.169753	30.047	0	0	0	0	0.6822
508	CC	AI products	ID_508	-2.48724	0.565146	-0.242701	-0.0605945	-0.375312	-0.169753	30.047	0	0	0	0	0.6822
509	CC	AI products	ID_509	-2.48724	0.565146	-0.242701	-0.0605945	-0.375312	-0.169753	30.047	0	0	0	0	0.6822
510	CC	AI products	ID_510	-2.48724	0.565146	-0.242701	-0.0605945	-0.375312	-0.169753	30.047	0	0	0	0	0.6822
511	CC	AI products	ID_511	-2.48724	0.565146	-0.242701	-0.0605945	-0.375312	-0.169753	30.047	0	0	0	0	0.6822
512	CC	AI products	ID_512	-2.48724	0.565146	-0.242701	-0.0605945	-0.375312	-0.169753	30.047	0	0	0	0	0.6822
513	CC	AI products	ID_513	-2.48724	0.565146	-0.242701	-0.0605945	-0.375312	-0.169753	30.047	0	0	0	0	0.6822
514	CC	AI products	ID_514	-2.48724	0.565146	-0.242701	-0.0605945	-0.375312	-0.169753	30.047	0	0	0	0	0.6822
515	CC	AI products	ID_515	-2.48724	0.565146	-0.242701	-0.0605945	-0.375312	-0.169753	30.047	0	0	0	0	0.6822
516	CC	AI products	ID_516	-2.48724	0.565146	-0.242701	-0.0605945	-0.375312	-0.169753	30.047	0	0	0	0	0.6822
517	CC	AI products	ID_517	-2.48724	0.565146	-0.242701	-0.0605945	-0.375312	-0.169753	30.047	0	0	0	0	0.6822
518	CC	AI products	ID_518	-2.48724	0.565146	-0.242701	-0.0605945	-0.375312	-0.169753	30.047	0	0	0	0	0.6822
519	CC	AI products	ID_519	-2.48724	0.565146	-0.242701	-0.0605945	-0.375312	-0.169753	30.047	0	0	0	0	0.6822
520	CC	AI products	ID_520	-2.48724	0.565146	-0.242701	-0.0605945	-0.375312	-0.169753	30.047	0	0	0	0	0.6822
521	CC	AI products	ID_521	-2.48724	0.565146	-0.242701	-0.0605945	-0.375312	-0.169753	30.047	0	0	0	0	0.6822
522	CC	AI products	ID_522	-2.48724	0.565146	-0.242701	-0.0605945	-0.375312	-0.169753	30.047	0	0	0	0	0.6822
523	CC	AI products	ID_523	-2.48724	0.565146	-0.242701	-0.0605945	-0.375312	-0.169753	30.047	0	0	0	0	0.6822
524	CC	AI products	ID_524	-2.48724	0.565146	-0.242701	-0.0605945	-0.375312	-0.169753	30.047	0	0	0	0	0.6822
525	CC	AI products	ID_525	-2.48724	0.565146	-0.242701	-0.0605945	-0.375312	-0.169753	30.047	0	0	0	0	0.6822
526	CC	AI products	ID_526	-2.48724	0.565146	-0.242701	-0.0605945	-0.375312	-0.169753	30.047	0	0	0	0	0.6822
527	CC	AI products	ID_527	-2.48724	0.565146	-0.242701	-0.0605945	-0.375312	-0.169753	30.047	0	0	0	0	0.6822
528	CC	AI products	ID_528	-2.48724	0.565146	-0.242701	-0.0605945	-0.375312	-0.169753	30.047	0	0	0	0	0.6822
529	CC	AI products	ID_529	-2.48724	0.565146	-0.242701	-0.0605945	-0.375312	-0.169753	30.047	0	0	0	0	0.6822
530	CC	AI products	ID_530	-2.48724	0.565146	-0.242701	-0.0605945	-0.375312	-0.169753	30.047	0	0	0	0	0.6822
531	CC	AI products	ID_531	-2.48724	0.565146	-0.242701	-0.0605945	-0.375312	-0.169753	30.047	0	0	0	0	0.6822
532	CC	AI products	ID_532	-2.48724	0.565146	-0.242701	-0.0605945	-0.375312	-0.169753	30.047	0	0	0	0	0.6822
533	CC	AI products	ID_533	-2.48724	0.565146	-0.242701	-0.0605945	-0.375312	-0.169753	30.047	0	0	0	0	0.6822
534	CC	AI products	ID_534	-2.48724	0.565146	-0.242701	-0.0605945	-0.375312	-0.169753	30.047	0	0	0	0	0.6822
535	CC	AI products	ID_535	-2.48724	0.565146	-0.242701	-0.0605945	-0.375312	-0.169753	30.047	0	0	0	0	0.6822
536	CC	AI products	ID_536	-2.48724	0.565146	-0.242701	-0.0605945	-0.375312	-0.169753	30.047	0	0	0	0	0.6822
537	CC	AI products	ID_537	-2.48724	0.565146	-0.242701	-0.0605945	-0.375312	-0.169753	30.047	0	0	0	0	0.6822
538	CC	AI products	ID_538	-2.48724	0.565146	-0.242701	-0.0605945	-0.375312	-0.169753	30.047	0	0	0	0	0.6822
539	CC	AI products	ID_539	-2.48724	0.565146	-0.242701	-0.0605945	-0.375312	-0.169753	30.047	0	0	0	0	0.6822
540	CC	AI products	ID_540	-2.48724	0.565146	-0.242701	-0.0605945	-0.375312	-0.169753	30.047	0	0	0	0	0.6822
541	CC	AI products	ID_541	-2.48724	0.565146	-0.242701	-0.0605945	-0.375312	-0.169753	30.047	0	0	0	0	0.6822
542	CC	AI products	ID_542	-2.48724	0.565146	-0.242701	-0.0605945	-0.375312	-0.169753	30.047	0	0	0	0	0.6822
543	CC	AI products	ID_543	-2.48724	0.565146	-0.242701	-0.0605945	-0.375312	-0.169753	30.047	0	0	0	0	0.6822
544	CC	AI products	ID_544	-2.48724	0.565146	-0.242701	-0.0605945	-0.375312	-0.169753	30.047	0	0	0	0	0.6822
545	CC	AI products	ID_545	-2.48724	0.565146	-0.242701	-0.0605945	-0.375312	-0.169753	30.047	0	0	0	0	0.6822
546	CC	AI products	ID_546	-2.48724	0.565146	-0.242701	-0.0605945	-0.375312	-0.169753	30.047	0	0	0	0	0.6822
547	CC	AI products	ID_547	-2.48724	0.565146	-0.242701	-0.0605945	-0.375312	-0.169753	30.047	0	0	0	0	0.6822
548	CC	AI products	ID_548	-2.48724	0.565146	-0.242701	-0.0605945	-0.375312	-0.169753	30.047	0	0	0	0	0.6822
549	CC	AI products	ID_549	-2.48724	0.565146	-0.242701	-0.0605945	-0.375312	-0.169753	30.047	0	0	0	0	0.6822
550	CC	AI products	ID_550	-2.48724	0.565146	-0.242701	-0.0605945	-0.375312	-0.169753	30.047	0	0	0	0	0.6822
551	CC	AI products	ID_551	-2.48724	0.565146	-0.242701	-0.0605945	-0.375312	-0.169753	30.047	0	0	0	0	0.6822
552	CC	AI products	ID_552	-2.48724	0.565146	-0.242701	-0.0605945	-0.375312	-0.169753	30.047	0	0	0	0	0.6822
553	CC	AI products	ID_553	-2.48724	0.565146	-0.242701	-0.0605945	-0.375312	-0.169753	30.047	0	0	0	0	0.6822
554	CC	AI products	ID_554	-2.48724	0.565146	-0.242701	-0.0605945	-0.375312	-0.169753	30.047	0	0	0	0	0.6822
555	CC	AI products	ID_555	-2.48724	0.565146	-0.242701	-0.0605945	-0.375312	-0.169753	30.047	0	0	0	0	0.6822
556	CC	AI products	ID_556	-2.48724	0.565146	-0.242701	-0.0605945	-0.375312	-0.169753	30.047	0	0	0	0	0.6822
557	CC	AI products	ID_557	-2.48724	0.565146	-0.242701	-0.0605945	-0.375312	-0.169753	30.047	0	0	0	0	0.6822
558	CC	AI products	ID_558	-2.48724	0.565146	-0.242701	-0.0605945	-0.375312	-0.169753	30.047	0	0	0	0	0.6822
559	CC	AI products	ID_559	-2.48724	0.565146	-0.242701	-0.0605945	-0.375312	-0.169753	30.047	0	0	0	0	0.6822
560	CC	AI products	ID_560	-2.48724	0.565146	-0.242701	-0.0605945	-0.375312	-0.169753	30.047	0	0	0	0	0.6822
561	CC	AI products	ID_561	-2.48724	0.565146	-0.242701	-0.0605945	-0.375312	-0.169753	30.047	0	0	0	0	0.6822
562	CC	AI products	ID_562	-2.48724	0.565146	-0.242701	-0.0605945	-0.375312	-0.169753	30.047	0	0	0	0	0.6822
563	CCC	AI products	ID_563	-2.20659	0.731975	-0.74082	-0.107238	0.0955678	-0.0378336	44.0626	0	0	0	0	-0.1854
564	CCC	AI products	ID_564	-2.20659	0.731975	-0.74082	-0.107238	0.0955678	-0.0378336	44.0626	0	0	0	0	-0.1854
565	CCC	AI products	ID_565	-2.20659	0.731975	-0.74082	-0.107238	0.0955678	-0.0378336	44.0626	0	0	0	0	-0.1854
566	CCC	AI products	ID_566	-2.20659	0.731975	-0.74082	-0.107238	0.0955678	-0.0378336	44.0626	0	0	0	0	-0.1854
567	CCC	AI products	ID_567	-2.20659	0.731975	-0.74082	-0.107238	0.0955678	-0.0378336	44.0626	0	0	0	0	-0.1854
568	CCC	AI products	ID_568	-2.20659	0.731975	-0.74082	-0.107238	0.0955678	-0.0378336	44.0626	0	0	0	0	-0.1854
569	CCC	AI products	ID_569	-2.20659	0.731975	-0.74082	-0.107238	0.0955678	-0.0378336	44.0626	0	0	0	0	-0.1854
570	CCC	AI products	ID_570	-2.20659	0.731975	-0.74082	-0.107238	0.0955678	-0.0378336	44.0626	0	0	0	0	-0.1854
571	CCC	AI products	ID_571	-2.20659	0.731975	-0.74082	-0.107238	0.0955678	-0.0378336	44.0626	0	0	0	0	-0.1854
572	CCC	AI products	ID_572	-2.20659	0.731975	-0.74082	-0.107238	0.0955678	-0.0378336	44.0626	0	0	0	0	-0.1854
573	CCC	AI products	ID_573	-2.20659	0.731975	-0.74082	-0.107238	0.0955678	-0.0378336	44.0626	0	0	0	0	-0.1854
574	CCC	AI products	ID_574	-2.20659	0.731975	-0.74082	-0.107238	0.0955678	-0.0378336	44.0626	0	0	0	0	-0.1854
575	CCC	AI products	ID_575	-2.20659	0.731975	-0.74082	-0.107238	0.0955678	-0.0378336	44.0626	0	0	0	0	-0.1854
576	CCC	AI products	ID_576	-2.20659	0.731975	-0.74082	-0.107238	0.0955678	-0.0378336	44.0626	0	0	0	0	-0.1854
577	CCC	AI products	ID_577	-2.20659	0.731975	-0.74082	-0.107238	0.0955678	-0.0378336	44.0626	0	0	0	0	-0.1854
578	CCC	AI products	ID_578	-2.20659	0.731975	-0.74082	-0.107238	0.0955678	-0.0378336	44.0626	0	0	0	0	-0.1854
579	CCC	AI products	ID_579	-2.20659	0.731975	-0.74082	-0.107238	0.0955678	-0.0378336	44.0626	0	0	0	0	-0.1854
580	CCC	AI products	ID_580	-2.20659	0.731975	-0.74082	-0.107238	0.0955678	-0.0378336	44.0626	0	0	0	0	-0.1854
581	CCC	AI products	ID_581	-2.20659	0.731975	-0.74082	-0.107238	0.0955678	-0.0378336	44.0626	0	0	0	0	-0.1854
582	CCC	AI products	ID_582	-2.20659	0.731975	-0.74082	-0.107238	0.0955678	-0.0378336	44.0626	0	0	0	0	-0.1854
583	CCC	AI products	ID_583	-2.20659	0.731975	-0.74082	-0.107238	0.0955678	-0.0378336	44.0626	0	0	0	0	-0.1854
584	CCC	AI products	ID_584	-2.20659	0.731975	-0.74082	-0.107238	0.0955678	-0.0378336	44.0626	0	0	0	0	-0.1854
585	CCC	AI products	ID_585	-2.20659	0.731975	-0.74082	-0.107238	0.0955678	-0.0378336	44.0626	0	0	0	0	-0.1854
586	CCC	AI products	ID_586	-2.20659	0.731975	-0.74082	-0.107238	0.0955678	-0.0378336	44.0626	0	0	0	0	-0.1854
587	CCC	AI products	ID_587	-2.20659	0.731975	-0.74082	-0.107238	0.0955678	-0.0378336	44.0626	0	0	0	0	-0.1854
588	CCC	AI products	ID_588	-2.20659	0.731975	-0.74082	-0.107238	0.0955678	-0.0378336	44.0626	0	0	0	0	-0.1854
589	CCC	AI products	ID_589	-2.20659	0.731975	-0.74082	-0.107238	0.0955678	-0.0378336	44.0626	0	0	0	0	-0.1854
590	CCC	AI products	ID_590	-2.20659	0.731975	-0.74082	-0.107238	0.0955678	-0.0378336	44.0626	0	0	0	0	-0.1854
591	CCC	AI products	ID_591	-2.20659	0.731975	-0.74082	-0.107238	0.0955678	-0.0378336	44.0626	0	0	0	0	-0.1854
592	CCC	AI products	ID_592	-2.20659	0.731975	-0.74082	-0.107238	0.0955678	-0.0378336	44.0626	0	0	0	0	-0.1854
593	CCC	AI products	ID_593	-2.20659	0.731975	-0.74082	-0.107238	0.0955678	-0.0378336	44.0626	0	0	0	0	-0.1854
594	CCC	AI products	ID_594	-2.20659	0.731975	-0.74082	-0.107238	0.0955678	-0.0378336	44.0626	0	0	0	0	-0.1854
595	CCC	AI products	ID_595	-2.20659	0.731975	-0.74082	-0.107238	0.0955678	-0.0378336	44.0626	0	0	0	0	-0.1854
596	CCC	AI products	ID_596	-2.20659	0.731975	-0.74082	-0.107238	0.0955678	-0.0378336	44.0626	0	0	0	0	-0.1854
597	CCC	AI products	ID_597	-2.20659	0.731975	-0.74082	-0.107238	0.0955678	-0.0378336	44.0626	0	0	0	0	-0.1854
598	CCC	AI products	ID_598	-2.20659	0.731975	-0.74082	-0.107238	0.0955678	-0.0378336	44.0626	0	0	0	0	-0.1854
599	CCC	AI products	ID_599	-2.20659	0.731975	-0.74082	-0.107238	0.0955678	-0.0378336	44.0626	0	0	0	0	-0.1854
600	CCC	AI products	ID_600	-2.20659	0.731975	-0.74082	-0.107238	0.0955678	-0.0378336	44.0626	0	0	0	0	-0.1854
601	CCC	AI products	ID_601	-2.20659	0.731975	-0.74082	-0.107238	0.0955678	-0.0378336	44.0626	0	0	0	0	-0.1854
602	CCC	AI products	ID_602	-2.20659	0.731975	-0.74082	-0.107238	0.0955678	-0.0378336	44.0626	0	0	0	0	-0.1854
603	CCC	AI products	ID_603	-2.20659	0.731975	-0.74082	-0.107238	0.0955678	-0.0378336	44.0626	0	0	0	0	-0.1854
604	CCC	AI products	ID_604	-2.20659	0.731975	-0.74082	-0.107238	0.0955678	-0.0378336	44.0626	0	0	0	0	-0.1854
605	CCC	AI products	ID_605	-2.20659	0.731975	-0.74082	-0.107238	0.0955678	-0.0378336	44.0626	0	0	0	0	-0.1854
606	CCC	AI products	ID_606	-2.20659	0.731975	-0.74082	-0.107238	0.0955678	-0.0378336	44.0626	0	0	0	0	-0.1854
607	CCC	AI products	ID_607	-2.20659	0.731975	-0.74082	-0.107238	0.0955678	-0.0378336	44.0626	0	0	0	0	-0.1854
608	CCC	AI products	ID_608	-2.20659	0.731975	-0.74082	-0.107238	0.0955678	-0.0378336	44.0626	0	0	0	0	-0.1854
609	CCC	AI products	ID_609	-2.20659	0.731975	-0.74082	-0.107238	0.0955678	-0.0378336	44.0626	0	0	0	0	-0.1854
610	CCC	AI products	ID_610	-2.20659	0.731975	-0.74082	-0.107238	0.0955678	-0.0378336	44.0626	0	0	0	0	-0.1854
611	CCC	AI products	ID_611	-2.20659	0.731975	-0.74082	-0.107238	0.0955678	-0.0378336	44.0626	0	0	0	0	-0.1854
612	CCC	AI products	ID_612	-2.20659	0.731975	-0.74082	-0.107238	0.0955678	-0.0378336	44.0626	0	0	0	0	-0.1854
613	CCC	AI products	ID_613	-2.20659	0.731975	-0.74082	-0.107238	0.0955678	-0.0378336	44.0626	0	0	0	0	-0.1854
614	CCC	AI products	ID_614	-2.20659	0.731975	-0.74082	-0.107238	0.0955678	-0.0378336	44.0626	0	0	0	0	-0.1854
615	CCC	AI products	ID_615	-2.20659	0.731975	-0.74082	-0.107238	0.0955678	-0.0378336	44.0626	0	0	0	0	-0.1854
616	CCC	AI products	ID_616	-2.20659	0.731975	-0.74082	-0.107238	0.0955678	-0.0378336	44.0626	0	0	0	0	-0.1854
617	CCC	AI products	ID_617	-2.20659	0.731975	-0.74082	-0.107238	0.0955678	-0.0378336	44.0626	0	0	0	0	-0.1854
618	CCC	AI products	ID_618	-2.20659	0.731975	-0.74082	-0.107238	0.0955678	-0.0378336	44.0626	0	0	0	0	-0.1854
619	CCC	AI products	ID_619	-2.20659	0.731975	-0.74082	-0.107238	0.0955678	-0.0378336	44.0626	0	0	0	0	-0.1854
620	CCC	AI products	ID_620	-2.20659	0.731975	-0.74082	-0.107238	0.0955678	-0.0378336	44.0626	0	0	0	0	-0.1854
621	CCC	AI products	ID_621	-2.20659	0.731975	-0.74082	-0.107238	0.0955678	-0.0378336	44.0626	0	0	0	0	-0.1854
622	CCC	AI products	ID_622	-2.20659	0.731975	-0.74082	-0.107238	0.0955678	-0.0378336	44.0626	0	0	0	0	-0.1854
623	CCC	AI products	ID_623	-2.20659	0.731975	-0.74082	-0.107238	0.0955678	-0.0378336	44.0626	0	0	0	0	-0.1854
624	CCC	AI products	ID_624	-2.20659	0.731975	-0.74082	-0.107238	0.0955678	-0.0378336	44.0626	0	0	0	0	-0.1854
625	CCC	AI products	ID_625	-2.20659	0.731975	-0.74082	-0.107238	0.0955678	-0.0378336	44.0626	0	0	0	0	-0.1854
626	CCC	AI products	ID_626	-2.20659	0.731975	-0.74082	-0.107238	0.0955678	-0.0378336	44.0626	0	0	0	0	-0.1854
627	CCC	AI products	ID_627	-2.20659	0.731975	-0.74082	-0.107238	0.0955678	-0.0378336	44.0626	0	0	0	0	-0.1854
628	CCC	AI products	ID_628	-2.20659	0.731975	-0.74082	-0.107238	0.0955678	-0.0378336	44.0626	0	0	0	0	-0.1854
629	CCC	AI products	ID_629	-2.20659	0.731975	-0.74082	-0.107238	0.0955678	-0.0378336	44.0626	0	0	0	0	-0.1854
630	CCC	AI products	ID_630	-2.20659	0.731975	-0.74082	-0.107238	0.0955678	-0.0378336	44.0626	0	0	0	0	-0.1854
631	CCC	AI products	ID_631	-2.20659	0.731975	-0.74082	-0.107238	0.0955678	-0.0378336	44.0626	0	0	0	0	-0.1854
632	CCC	AI products	ID_632	-2.20659	0.731975	-0.74082	-0.107238	0.0955678	-0.0378336	44.0626	0	0	0	0	-0.1854
633	CCC	AI products	ID_633	-2.20659	0.731975	-0.74082	-0.107238	0.0955678	-0.0378336	44.0626	0	0	0	0	-0.1854
634	C=O	AI products	ID_634	-1.02596	1.38312	-0.874604	0.745551	-0.0665149	-0.265166	30.0106	17.07	0	0	1	-0.8841
635	C=O	AI products	ID_635	-1.02596	1.38312	-0.874604	0.745551	-0.0665149	-0.265166	30.0106	17.07	0	0	1	-0.8841
636	C=O	AI products	ID_636	-1.02596	1.38312	-0.874604	0.745551	-0.0665149	-0.265166	30.0106	17.07	0	0	1	-0.8841
637	C=O	AI products	ID_637	-1.02596	1.38312	-0.874604	0.745551	-0.0665149	-0.265166	30.0106	17.07	0	0	1	-0.8841
638	C=O	AI products	ID_638	-1.02596	1.38312	-0.874604	0.745551	-0.0665149	-0.265166	30.0106	17.07	0	0	1	-0.8841
639	C=O	AI products	ID_639	-1.02596	1.38312	-0.874604	0.745551	-0.0665149	-0.265166	30.0106	17.07	0	0	1	-0.8841
640	C=O	AI products	ID_640	-1.02596	1.38312	-0.874604	0.745551	-0.0665149	-0.265166	30.0106	17.07	0	0	1	-0.8841
641	C=O	AI products	ID_641	-1.02596	1.38312	-0.874604	0.745551	-0.0665149	-0.265166	30.0106	17.07	0	0	1	-0.8841
642	C=O	AI products	ID_642	-1.02596	1.38312	-0.874604	0.745551	-0.0665149	-0.265166	30.0106	17.07	0	0	1	-0.8841
643	C=O	AI products	ID_643	-1.02596	1.38312	-0.874604	0.745551	-0.0665149	-0.265166	30.0106	17.07	0	0	1	-0.8841
644	C=O	AI products	ID_644	-1.02596	1.38312	-0.874604	0.745551	-0.0665149	-0.265166	30.0106	17.07	0	0	1	-0.8841
645	C=O	AI products	ID_645	-1.02596	1.38312	-0.874604	0.745551	-0.0665149	-0.265166	30.0106	17.07	0	0	1	-0.8841
646	C=O	AI products	ID_646	-1.02596	1.38312	-0.874604	0.745551	-0.0665149	-0.265166	30.0106	17.07	0	0	1	-0.8841
647	C=O	AI products	ID_647	-1.02596	1.38312	-0.874604	0.745551	-0.0665149	-0.265166	30.0106	17.07	0	0	1	-0.8841
648	C=O	AI products	ID_648	-1.02596	1.38312	-0.874604	0.745551	-0.0665149	-0.265166	30.0106	17.07	0	0	1	-0.8841
649	C=O	AI products	ID_649	-1.02596	1.38312	-0.874604	0.745551	-0.0665149	-0.265166	30.0106	17.07	0	0	1	-0.8841
650	C=O	AI products	ID_650	-1.02596	1.38312	-0.874604	0.745551	-0.0665149	-0.265166	30.0106	17.07	0	0	1	-0.8841
651	C=O	AI products	ID_651	-1.02596	1.38312	-0.874604	0.745551	-0.0665149	-0.265166	30.0106	17.07	0	0	1	-0.8841
652	C=O	AI products	ID_652	-1.02596	1.38312	-0.874604	0.745551	-0.0665149	-0.265166	30.0106	17.07	0	0	1	-0.8841
653	C=O	AI products	ID_653	-1.02596	1.38312	-0.874604	0.745551	-0.0665149	-0.265166	30.0106	17.07	0	0	1	-0.8841
654	C=O	AI products	ID_654	-1.02596	1.38312	-0.874604	0.745551	-0.0665149	-0.265166	30.0106	17.07	0	0	1	-0.8841
655	C=O	AI products	ID_655	-1.02596	1.38312	-0.874604	0.745551	-0.0665149	-0.265166	30.0106	17.07	0	0	1	-0.8841
656	C=O	AI products	ID_656	-1.02596	1.38312	-0.874604	0.745551	-0.0665149	-0.265166	30.0106	17.07	0	0	1	-0.8841
657	C=O	AI products	ID_657	-1.02596	1.38312	-0.874604	0.745551	-0.0665149	-0.265166	30.0106	17.07	0	0	1	-0.8841
658	C=O	AI products	ID_658	-1.02596	1.38312	-0.874604	0.745551	-0.0665149	-0.265166	30.0106	17.07	0	0	1	-0.8841
659	C=O	AI products	ID_659	-1.02596	1.38312	-0.874604	0.745551	-0.0665149	-0.265166	30.0106	17.07	0	0	1	-0.8841
660	C=O	AI products	ID_660	-1.02596	1.38312	-0.874604	0.745551	-0.0665149	-0.265166	30.0106	17.07	0	0	1	-0.8841
661	C=O	AI products	ID_661	-1.02596	1.38312	-0.874604	0.745551	-0.0665149	-0.265166	30.0106	17.07	0	0	1	-0.8841
662	C=O	AI products	ID_662	-1.02596	1.38312	-0.874604	0.745551	-0.0665149	-0.265166	30.0106	17.07	0	0	1	-0.8841
663	C=O	AI products	ID_663	-1.02596	1.38312	-0.874604	0.745551	-0.0665149	-0.265166	30.0106	17.07	0	0	1	-0.8841
664	C=O	AI products	ID_664	-1.02596	1.38312	-0.874604	0.745551	-0.0665149	-0.265166	30.0106	17.07	0	0	1	-0.8841
665	C=O	AI products	ID_665	-1.02596	1.38312	-0.874604	0.745551	-0.0665149	-0.265166	30.0106	17.07	0	0	1	-0.8841
666	C=O	AI products	ID_666	-1.02596	1.38312	-0.874604	0.745551	-0.0665149	-0.265166	30.0106	17.07	0	0	1	-0.8841
667	C=O	AI products	ID_667	-1.02596	1.38312	-0.874604	0.745551	-0.0665149	-0.265166	30.0106	17.07	0	0	1	-0.8841
668	C=O	AI products	ID_668	-1.02596	1.38312	-0.874604	0.745551	-0.0665149	-0.265166	30.0106	17.07	0	0	1	-0.8841
669	C=O	AI products	ID_669	-1.02596	1.38312	-0.874604	0.745551	-0.0665149	-0.265166	30.0106	17.07	0	0	1	-0.8841
670	C=O	AI products	ID_670	-1.02596	1.38312	-0.874604	0.745551	-0.0665149	-0.265166	30.0106	17.07	0	0	1	-0.8841
671	C=O	AI products	ID_671	-1.02596	1.38312	-0.874604	0.745551	-0.0665149	-0.265166	30.0106	17.07	0	0	1	-0.8841
672	C=O	AI products	ID_672	-1.02596	1.38312	-0.874604	0.745551	-0.0665149	-0.265166	30.0106	17.07	0	0	1	-0.8841
673	C=O	AI products	ID_673	-1.02596	1.38312	-0.874604	0.745551	-0.0665149	-0.265166	30.0106	17.07	0	0	1	-0.8841
674	C=O	AI products	ID_674	-1.02596	1.38312	-0.874604	0.745551	-0.0665149	-0.265166	30.0106	17.07	0	0	1	-0.8841
675	C=O	AI products	ID_675	-1.02596	1.38312	-0.874604	0.745551	-0.0665149	-0.265166	30.0106	17.07	0	0	1	-0.8841
676	C=O	AI products	ID_676	-1.02596	1.38312	-0.874604	0.745551	-0.0665149	-0.265166	30.0106	17.07	0	0	1	-0.8841
677	C=O	AI products	ID_677	-1.02596	1.38312	-0.874604	0.745551	-0.0665149	-0.265166	30.0106	17.07	0	0	1	-0.8841
678	C=O	AI products	ID_678	-1.02596	1.38312	-0.874604	0.745551	-0.0665149	-0.265166	30.0106	17.07	0	0	1	-0.8841
679	C=O	AI products	ID_679	-1.02596	1.38312	-0.874604	0.745551	-0.0665149	-0.265166	30.0106	17.07	0	0	1	-0.8841
680	C=O	AI products	ID_680	-1.02596	1.38312	-0.874604	0.745551	-0.0665149	-0.265166	30.0106	17.07	0	0	1	-0.8841
681	C=O	AI products	ID_681	-1.02596	1.38312	-0.874604	0.745551	-0.0665149	-0.265166	30.0106	17.07	0	0	1	-0.8841
682	C=O	AI products	ID_682	-1.02596	1.38312	-0.874604	0.745551	-0.0665149	-0.265166	30.0106	17.07	0	0	1	-0.8841
683	C=O	AI products	ID_683	-1.02596	1.38312	-0.874604	0.745551	-0.0665149	-0.265166	30.0106	17.07	0	0	1	-0.8841
684	C=O	AI products	ID_684	-1.02596	1.38312	-0.874604	0.745551	-0.0665149	-0.265166	30.0106	17.07	0	0	1	-0.8841
685	C=O	AI products	ID_685	-1.02596	1.38312	-0.874604	0.745551	-0.0665149	-0.265166	30.0106	17.07	0	0	1	-0.8841
686	C=O	AI products	ID_686	-1.02596	1.38312	-0.874604	0.745551	-0.0665149	-0.265166	30.0106	17.07	0	0	1	-0.8841
687	C=O	AI products	ID_687	-1.02596	1.38312	-0.874604	0.745551	-0.0665149	-0.265166	30.0106	17.07	0	0	1	-0.8841
688	C=O	AI products	ID_688	-1.02596	1.38312	-0.874604	0.745551	-0.0665149	-0.265166	30.0106	17.07	0	0	1	-0.8841
689	C=O	AI products	ID_689	-1.02596	1.38312	-0.874604	0.745551	-0.0665149	-0.265166	30.0106	17.07	0	0	1	-0.8841
690	C=O	AI products	ID_690	-1.02596	1.38312	-0.874604	0.745551	-0.0665149	-0.265166	30.0106	17.07	0	0	1	-0.8841
691	C=O	AI products	ID_691	-1.02596	1.38312	-0.874604	0.745551	-0.0665149	-0.265166	30.0106	17.07	0	0	1	-0.8841
692	C=O	AI products	ID_692	-1.02596	1.38312	-0.874604	0.745551	-0.0665149	-0.265166	30.0106	17.07	0	0	1	-0.8841
693	C=O	AI products	ID_693	-1.02596	1.38312	-0.874604	0.745551	-0.0665149	-0.265166	30.0106	17.07	0	0	1	-0.8841
694	C=O	AI products	ID_694	-1.02596	1.38312	-0.874604	0.745551	-0.0665149	-0.265166	30.0106	17.07	0	0	1	-0.8841
695	C=O	AI products	ID_695	-1.02596	1.38312	-0.874604	0.745551	-0.0665149	-0.265166	30.0106	17.07	0	0	1	-0.8841
696	CCO	AI products	ID_696	-0.403458	1.6783	0.383922	-0.400809	-0.2565	0.0398388	46.0419	20.23	0	1	1	-0.1076
697	CCO	AI products	ID_697	-0.403458	1.6783	0.383922	-0.400809	-0.2565	0.0398388	46.0419	20.23	0	1	1	-0.1076
698	CCO	AI products	ID_698	-0.403458	1.6783	0.383922	-0.400809	-0.2565	0.0398388	46.0419	20.23	0	1	1	-0.1076
699	CCO	AI products	ID_699	-0.403458	1.6783	0.383922	-0.400809	-0.2565	0.0398388	46.0419	20.23	0	1	1	-0.1076
700	CCO	AI products	ID_700	-0.403458	1.6783	0.383922	-0.400809	-0.2565	0.0398388	46.0419	20.23	0	1	1	-0.1076
701	CCO	AI products	ID_701	-0.403458	1.6783	0.383922	-0.400809	-0.2565	0.0398388	46.0419	20.23	0	1	1	-0.1076
702	CCO	AI products	ID_702	-0.403458	1.6783	0.383922	-0.400809	-0.2565	0.0398388	46.0419	20.23	0	1	1	-0.1076
703	CCO	AI products	ID_703	-0.403458	1.6783	0.383922	-0.400809	-0.2565	0.0398388	46.0419	20.23	0	1	1	-0.1076
704	CCO	AI products	ID_704	-0.403458	1.6783	0.383922	-0.400809	-0.2565	0.0398388	46.0419	20.23	0	1	1	-0.1076
705	CCO	AI products	ID_705	-0.403458	1.6783	0.383922	-0.400809	-0.2565	0.0398388	46.0419	20.23	0	1	1	-0.1076
706	CCO	AI products	ID_706	-0.403458	1.6783	0.383922	-0.400809	-0.2565	0.0398388	46.0419	20.23	0	1	1	-0.1076
707	CCO	AI products	ID_707	-0.403458	1.6783	0.383922	-0.400809	-0.2565	0.0398388	46.0419	20.23	0	1	1	-0.1076
708	CCO	AI products	ID_708	-0.403458	1.6783	0.383922	-0.400809	-0.2565	0.0398388	46.0419	20.23	0	1	1	-0.1076
709	CCO	AI products	ID_709	-0.403458	1.6783	0.383922	-0.400809	-0.2565	0.0398388	46.0419	20.23	0	1	1	-0.1076
710	CCO	AI products	ID_710	-0.403458	1.6783	0.383922	-0.400809	-0.2565	0.0398388	46.0419	20.23	0	1	1	-0.1076
711	CCO	AI products	ID_711	-0.403458	1.6783	0.383922	-0.400809	-0.2565	0.0398388	46.0419	20.23	0	1	1	-0.1076
712	CCO	AI products	ID_712	-0.403458	1.6783	0.383922	-0.400809	-0.2565	0.0398388	46.0419	20.23	0	1	1	-0.1076
713	CCO	AI products	ID_713	-0.403458	1.6783	0.383922	-0.400809	-0.2565	0.0398388	46.0419	20.23	0	1	1	-0.1076
714	CCO	AI products	ID_714	-0.403458	1.6783	0.383922	-0.400809	-0.2565	0.0398388	46.0419	20.23	0	1	1	-0.1076
715	CCO	AI products	ID_715	-0.403458	1.6783	0.383922	-0.400809	-0.2565	0.0398388	46.0419	20.23	0	1	1	-0.1076
716	CCO	AI products	ID_716	-0.403458	1.6783	0.383922	-0.400809	-0.2565	0.0398388	46.0419	20.23	0	1	1	-0.1076
717	CCO	AI products	ID_717	-0.403458	1.6783	0.383922	-0.400809	-0.2565	0.0398388	46.0419	20.23	0	1	1	-0.1076
718	CCO	AI products	ID_718	-0.403458	1.6783	0.383922	-0.400809	-0.2565	0.0398388	46.0419	20.23	0	1	1	-0.1076
719	CCO	AI products	ID_719	-0.403458	1.6783	0.383922	-0.400809	-0.2565	0.0398388	46.0419	20.23	0	1	1	-0.1076
720	CCO	AI products	ID_720	-0.403458	1.6783	0.383922	-0.400809	-0.2565	0.0398388	46.0419	20.23	0	1	1	-0.1076
721	CCO	AI products	ID_721	-0.403458	1.6783	0.383922	-0.400809	-0.2565	0.0398388	46.0419	20.23	0	1	1	-0.1076
722	CCO	AI products	ID_722	-0.403458	1.6783	0.383922	-0.400809	-0.2565	0.0398388	46.0419	20.23	0	1	1	-0.1076
723	CCO	AI products	ID_723	-0.403458	1.6783	0.383922	-0.400809	-0.2565	0.0398388	46.0419	20.23	0	1	1	-0.1076
724	CCO	AI products	ID_724	-0.403458	1.6783	0.383922	-0.400809	-0.2565	0.0398388	46.0419	20.23	0	1	1	-0.1076
725	CCO	AI products	ID_725	-0.403458	1.6783	0.383922	-0.400809	-0.2565	0.0398388	46.0419	20.23	0	1	1	-0.1076
726	CCO	AI products	ID_726	-0.403458	1.6783	0.383922	-0.400809	-0.2565	0.0398388	46.0419	20.23	0	1	1	-0.1076
727	CCO	AI products	ID_727	-0.403458	1.6783	0.383922	-0.400809	-0.2565	0.0398388	46.0419	20.23	0	1	1	-0.1076
728	CCO	AI products	ID_728	-0.403458	1.6783	0.383922	-0.400809	-0.2565	0.0398388	46.0419	20.23	0	1	1	-0.1076
729	CCO	AI products	ID_729	-0.403458	1.6783	0.383922	-0.400809	-0.2565	0.0398388	46.0419	20.23	0	1	1	-0.1076
730	CCO	AI products	ID_730	-0.403458	1.6783	0.383922	-0.400809	-0.2565	0.0398388	46.0419	20.23	0	1	1	-0.1076
731	CCO	AI products	ID_731	-0.403458	1.6783	0.383922	-0.400809	-0.2565	0.0398388	46.0419	20.23	0	1	1	-0.1076
732	CCO	AI products	ID_732	-0.403458	1.6783	0.383922	-0.400809	-0.2565	0.0398388	46.0419	20.23	0	1	1	-0.1076
733	CCO	AI products	ID_733	-0.403458	1.6783	0.383922	-0.400809	-0.2565	0.0398388	46.0419	20.23	0	1	1	-0.1076
734	CCO	AI products	ID_734	-0.403458	1.6783	0.383922	-0.400809	-0.2565	0.0398388	46.0419	20.23	0	1	1	-0.1076
735	CCO	AI products	ID_735	-0.403458	1.6783	0.383922	-0.400809	-0.2565	0.0398388	46.0419	20.23	0	1	1	-0.1076
736	CCO	AI products	ID_736	-0.403458	1.6783	0.383922	-0.400809	-0.2565	0.0398388	46.0419	20.23	0	1	1	-0.1076
737	CCO	AI products	ID_737	-0.403458	1.6783	0.383922	-0.400809	-0.2565	0.0398388	46.0419	20.23	0	1	1	-0.1076
738	CCO	AI products	ID_738	-0.403458	1.6783	0.383922	-0.400809	-0.2565	0.0398388	46.0419	20.23	0	1	1	-0.1076
739	CCO	AI products	ID_739	-0.403458	1.6783	0.383922	-0.400809	-0.2565	0.0398388	46.0419	20.23	0	1	1	-0.1076
740	CCO	AI products	ID_740	-0.403458	1.6783	0.383922	-0.400809	-0.2565	0.0398388	46.0419	20.23	0	1	1	-0.1076
741	CCO	AI products	ID_741	-0.403458	1.6783	0.383922	-0.400809	-0.2565	0.0398388	46.0419	20.23	0	1	1	-0.1076
742	CCO	AI products	ID_742	-0.403458	1.6783	0.383922	-0.400809	-0.2565	0.0398388	46.0419	20.23	0	1	1	-0.1076
743	CCO	AI products	ID_743	-0.403458	1.6783	0.383922	-0.400809	-0.2565	0.0398388	46.0419	20.23	0	1	1	-0.1076
744	CCO	AI products	ID_744	-0.403458	1.6783	0.383922	-0.400809	-0.2565	0.0398388	46.0419	20.23	0	1	1	-0.1076
745	CCO	AI products	ID_745	-0.403458	1.6783	0.383922	-0.400809	-0.2565	0.0398388	46.0419	20.23	0	1	1	-0.1076
746	CCO	AI products	ID_746	-0.403458	1.6783	0.383922	-0.400809	-0.2565	0.0398388	46.0419	20.23	0	1	1	-0.1076
747	CCO	AI products	ID_747	-0.403458	1.6783	0.383922	-0.400809	-0.2565	0.0398388	46.0419	20.23	0	1	1	-0.1076
748	CO	AI products	ID_748	-0.437398	1.93085	0.192521	-0.383719	-0.325107	-0.0206565	32.0262	20.23	0	1	1	-0.358
749	CO	AI products	ID_749	-0.437398	1.93085	0.192521	-0.383719	-0.325107	-0.0206565	32.0262	20.23	0	1	1	-0.358
750	CO	AI products	ID_750	-0.437398	1.93085	0.192521	-0.383719	-0.325107	-0.0206565	32.0262	20.23	0	1	1	-0.358
751	CO	AI products	ID_751	-0.437398	1.93085	0.192521	-0.383719	-0.325107	-0.0206565	32.0262	20.23	0	1	1	-0.358
752	CO	AI products	ID_752	-0.437398	1.93085	0.192521	-0.383719	-0.325107	-0.0206565	32.0262	20.23	0	1	1	-0.358
753	CO	AI products	ID_753	-0.437398	1.93085	0.192521	-0.383719	-0.325107	-0.0206565	32.0262	20.23	0	1	1	-0.358
754	CO	AI products	ID_754	-0.437398	1.93085	0.192521	-0.383719	-0.325107	-0.0206565	32.0262	20.23	0	1	1	-0.358
755	CO	AI products	ID_755	-0.437398	1.93085	0.192521	-0.383719	-0.325107	-0.0206565	32.0262	20.23	0	1	1	-0.358
756	CO	AI products	ID_756	-0.437398	1.93085	0.192521	-0.383719	-0.325107	-0.0206565	32.0262	20.23	0	1	1	-0.358
757	CO	AI products	ID_757	-0.437398	1.93085	0.192521	-0.383719	-0.325107	-0.0206565	32.0262	20.23	0	1	1	-0.358
758	CO	AI products	ID_758	-0.437398	1.93085	0.192521	-0.383719	-0.325107	-0.0206565	32.0262	20.23	0	1	1	-0.358
759	CO	AI products	ID_759	-0.437398	1.93085	0.192521	-0.383719	-0.325107	-0.0206565	32.0262	20.23	0	1	1	-0.358
760	CO	AI products	ID_760	-0.437398	1.93085	0.192521	-0.383719	-0.325107	-0.0206565	32.0262	20.23	0	1	1	-0.358
761	CO	AI products	ID_761	-0.437398	1.93085	0.192521	-0.383719	-0.325107	-0.0206565	32.0262	20.23	0	1	1	-0.358
762	CO	AI products	ID_762	-0.437398	1.93085	0.192521	-0.383719	-0.325107	-0.0206565	32.0262	20.23	0	1	1	-0.358
763	CO	AI products	ID_763	-0.437398	1.93085	0.192521	-0.383719	-0.325107	-0.0206565	32.0262	20.23	0	1	1	-0.358
764	CO	AI products	ID_764	-0.437398	1.93085	0.192521	-0.383719	-0.325107	-0.0206565	32.0262	20.23	0	1	1	-0.358
765	CO	AI products	ID_765	-0.437398	1.93085	0.192521	-0.383719	-0.325107	-0.0206565	32.0262	20.23	0	1	1	-0.358
766	CO	AI products	ID_766	-0.437398	1.93085	0.192521	-0.383719	-0.325107	-0.0206565	32.0262	20.23	0	1	1	-0.358
767	CO	AI products	ID_767	-0.437398	1.93085	0.192521	-0.383719	-0.325107	-0.0206565	32.0262	20.23	0	1	1	-0.358
768	CO	AI products	ID_768	-0.437398	1.93085	0.192521	-0.383719	-0.325107	-0.0206565	32.0262	20.23	0	1	1	-0.358
769	CO	AI products	ID_769	-0.437398	1.93085	0.192521	-0.383719	-0.325107	-0.0206565	32.0262	20.23	0	1	1	-0.358
770	CO	AI products	ID_770	-0.437398	1.93085	0.192521	-0.383719	-0.325107	-0.0206565	32.0262	20.23	0	1	1	-0.358
771	CO	AI products	ID_771	-0.437398	1.93085	0.192521	-0.383719	-0.325107	-0.0206565	32.0262	20.23	0	1	1	-0.358
772	CO	AI products	ID_772	-0.437398	1.93085	0.192521	-0.383719	-0.325107	-0.0206565	32.0262	20.23	0	1	1	-0.358
773	CO	AI products	ID_773	-0.437398	1.93085	0.192521	-0.383719	-0.325107	-0.0206565	32.0262	20.23	0	1	1	-0.358
774	CO	AI products	ID_774	-0.437398	1.93085	0.192521	-0.383719	-0.325107	-0.0206565	32.0262	20.23	0	1	1	-0.358
775	CO	AI products	ID_775	-0.437398	1.93085	0.192521	-0.383719	-0.325107	-0.0206565	32.0262	20.23	0	1	1	-0.358
776	CO	AI products	ID_776	-0.437398	1.93085	0.192521	-0.383719	-0.325107	-0.0206565	32.0262	20.23	0	1	1	-0.358
777	CO	AI products	ID_777	-0.437398	1.93085	0.192521	-0.383719	-0.325107	-0.0206565	32.0262	20.23	0	1	1	-0.358
778	CO	AI products	ID_778	-0.437398	1.93085	0.192521	-0.383719	-0.325107	-0.0206565	32.0262	20.23	0	1	1	-0.358
779	CO	AI products	ID_779	-0.437398	1.93085	0.192521	-0.383719	-0.325107	-0.0206565	32.0262	20.23	0	1	1	-0.358
780	CO	AI products	ID_780	-0.437398	1.93085	0.192521	-0.383719	-0.325107	-0.0206565	32.0262	20.23	0	1	1	-0.358
781	CO	AI products	ID_781	-0.437398	1.93085	0.192521	-0.383719	-0.325107	-0.0206565	32.0262	20.23	0	1	1	-0.358
782	CO	AI products	ID_782	-0.437398	1.93085	0.192521	-0.383719	-0.325107	-0.0206565	32.0262	20.23	0	1	1	-0.358
783	CO	AI products	ID_783	-0.437398	1.93085	0.192521	-0.383719	-0.325107	-0.0206565	32.0262	20.23	0	1	1	-0.358
784	CO	AI products	ID_784	-0.437398	1.93085	0.192521	-0.383719	-0.325107	-0.0206565	32.0262	20.23	0	1	1	-0.358
785	CO	AI products	ID_785	-0.437398	1.93085	0.192521	-0.383719	-0.325107	-0.0206565	32.0262	20.23	0	1	1	-0.358
786	CO	AI products	ID_786	-0.437398	1.93085	0.192521	-0.383719	-0.325107	-0.0206565	32.0262	20.23	0	1	1	-0.358
787	CO	AI products	ID_787	-0.437398	1.93085	0.192521	-0.383719	-0.325107	-0.0206565	32.0262	20.23	0	1	1	-0.358
788	CO	AI products	ID_788	-0.437398	1.93085	0.192521	-0.383719	-0.325107	-0.0206565	32.0262	20.23	0	1	1	-0.358
789	CO	AI products	ID_789	-0.437398	1.93085	0.192521	-0.383719	-0.325107	-0.0206565	32.0262	20.23	0	1	1	-0.358
790	CO	AI products	ID_790	-0.437398	1.93085	0.192521	-0.383719	-0.325107	-0.0206565	32.0262	20.23	0	1	1	-0.358
791	CO	AI products	ID_791	-0.437398	1.93085	0.192521	-0.383719	-0.325107	-0.0206565	32.0262	20.23	0	1	1	-0.358
792	CO	AI products	ID_792	-0.437398	1.93085	0.192521	-0.383719	-0.325107	-0.0206565	32.0262	20.23	0	1	1	-0.358
793	CO	AI products	ID_793	-0.437398	1.93085	0.192521	-0.383719	-0.325107	-0.0206565	32.0262	20.23	0	1	1	-0.358
794	CO	AI products	ID_794	-0.437398	1.93085	0.192521	-0.383719	-0.325107	-0.0206565	32.0262	20.23	0	1	1	-0.358
795	CO	AI products	ID_795	-0.437398	1.93085	0.192521	-0.383719	-0.325107	-0.0206565	32.0262	20.23	0	1	1	-0.358
796	CO	AI products	ID_796	-0.437398	1.93085	0.192521	-0.383719	-0.325107	-0.0206565	32.0262	20.23	0	1	1	-0.358
797	CO	AI products	ID_797	-0.437398	1.93085	0.192521	-0.383719	-0.325107	-0.0206565	32.0262	20.23	0	1	1	-0.358
798	CC=O	AI products	ID_798	-1.09158	0.961324	-0.404927	0.740388	-0.160255	-0.233496	44.0262	17.07	0	0	1	-0.1825
799	CC=O	AI products	ID_799	-1.09158	0.961324	-0.404927	0.740388	-0.160255	-0.233496	44.0262	17.07	0	0	1	-0.1825
800	CC=O	AI products	ID_800	-1.09158	0.961324	-0.404927	0.740388	-0.160255	-0.233496	44.0262	17.07	0	0	1	-0.1825
801	CC=O	AI products	ID_801	-1.09158	0.961324	-0.404927	0.740388	-0.160255	-0.233496	44.0262	17.07	0	0	1	-0.1825
802	CC=O	AI products	ID_802	-1.09158	0.961324	-0.404927	0.740388	-0.160255	-0.233496	44.0262	17.07	0	0	1	-0.1825
803	CC=O	AI products	ID_803	-1.09158	0.961324	-0.404927	0.740388	-0.160255	-0.233496	44.0262	17.07	0	0	1	-0.1825
804	CC=O	AI products	ID_804	-1.09158	0.961324	-0.404927	0.740388	-0.160255	-0.233496	44.0262	17.07	0	0	1	-0.1825
805	CC=O	AI products	ID_805	-1.09158	0.961324	-0.404927	0.740388	-0.160255	-0.233496	44.0262	17.07	0	0	1	-0.1825
806	CC=O	AI products	ID_806	-1.09158	0.961324	-0.404927	0.740388	-0.160255	-0.233496	44.0262	17.07	0	0	1	-0.1825
807	CC=O	AI products	ID_807	-1.09158	0.961324	-0.404927	0.740388	-0.160255	-0.233496	44.0262	17.07	0	0	1	-0.1825
808	CC=O	AI products	ID_808	-1.09158	0.961324	-0.404927	0.740388	-0.160255	-0.233496	44.0262	17.07	0	0	1	-0.1825
809	CC=O	AI products	ID_809	-1.09158	0.961324	-0.404927	0.740388	-0.160255	-0.233496	44.0262	17.07	0	0	1	-0.1825
810	CC=O	AI products	ID_810	-1.09158	0.961324	-0.404927	0.740388	-0.160255	-0.233496	44.0262	17.07	0	0	1	-0.1825
811	CC=O	AI products	ID_811	-1.09158	0.961324	-0.404927	0.740388	-0.160255	-0.233496	44.0262	17.07	0	0	1	-0.1825
812	CC=O	AI products	ID_812	-1.09158	0.961324	-0.404927	0.740388	-0.160255	-0.233496	44.0262	17.07	0	0	1	-0.1825
813	CC=O	AI products	ID_813	-1.09158	0.961324	-0.404927	0.740388	-0.160255	-0.233496	44.0262	17.07	0	0	1	-0.1825
814	CC=O	AI products	ID_814	-1.09158	0.961324	-0.404927	0.740388	-0.160255	-0.233496	44.0262	17.07	0	0	1	-0.1825
815	CC=O	AI products	ID_815	-1.09158	0.961324	-0.404927	0.740388	-0.160255	-0.233496	44.0262	17.07	0	0	1	-0.1825
816	CC=O	AI products	ID_816	-1.09158	0.961324	-0.404927	0.740388	-0.160255	-0.233496	44.0262	17.07	0	0	1	-0.1825
817	CC=O	AI products	ID_817	-1.09158	0.961324	-0.404927	0.740388	-0.160255	-0.233496	44.0262	17.07	0	0	1	-0.1825
818	CC=O	AI products	ID_818	-1.09158	0.961324	-0.404927	0.740388	-0.160255	-0.233496	44.0262	17.07	0	0	1	-0.1825
819	CC=O	AI products	ID_819	-1.09158	0.961324	-0.404927	0.740388	-0.160255	-0.233496	44.0262	17.07	0	0	1	-0.1825
820	CC=O	AI products	ID_820	-1.09158	0.961324	-0.404927	0.740388	-0.160255	-0.233496	44.0262	17.07	0	0	1	-0.1825
821	CC=O	AI products	ID_821	-1.09158	0.961324	-0.404927	0.740388	-0.160255	-0.233496	44.0262	17.07	0	0	1	-0.1825
822	CC=O	AI products	ID_822	-1.09158	0.961324	-0.404927	0.740388	-0.160255	-0.233496	44.0262	17.07	0	0	1	-0.1825
823	CC=O	AI products	ID_823	-1.09158	0.961324	-0.404927	0.740388	-0.160255	-0.233496	44.0262	17.07	0	0	1	-0.1825
824	CC=O	AI products	ID_824	-1.09158	0.961324	-0.404927	0.740388	-0.160255	-0.233496	44.0262	17.07	0	0	1	-0.1825
825	CC=O	AI products	ID_825	-1.09158	0.961324	-0.404927	0.740388	-0.160255	-0.233496	44.0262	17.07	0	0	1	-0.1825
826	CC=O	AI products	ID_826	-1.09158	0.961324	-0.404927	0.740388	-0.160255	-0.233496	44.0262	17.07	0	0	1	-0.1825
827	CC=O	AI products	ID_827	-1.09158	0.961324	-0.404927	0.740388	-0.160255	-0.233496	44.0262	17.07	0	0	1	-0.1825
828	CC=O	AI products	ID_828	-1.09158	0.961324	-0.404927	0.740388	-0.160255	-0.233496	44.0262	17.07	0	0	1	-0.1825
829	CC=O	AI products	ID_829	-1.09158	0.961324	-0.404927	0.740388	-0.160255	-0.233496	44.0262	17.07	0	0	1	-0.1825
830	CC=O	AI products	ID_830	-1.09158	0.961324	-0.404927	0.740388	-0.160255	-0.233496	44.0262	17.07	0	0	1	-0.1825
831	CC=O	AI products	ID_831	-1.09158	0.961324	-0.404927	0.740388	-0.160255	-0.233496	44.0262	17.07	0	0	1	-0.1825
832	CC=O	AI products	ID_832	-1.09158	0.961324	-0.404927	0.740388	-0.160255	-0.233496	44.0262	17.07	0	0	1	-0.1825
833	CC=O	AI products	ID_833	-1.09158	0.961324	-0.404927	0.740388	-0.160255	-0.233496	44.0262	17.07	0	0	1	-0.1825
834	CC=O	AI products	ID_834	-1.09158	0.961324	-0.404927	0.740388	-0.160255	-0.233496	44.0262	17.07	0	0	1	-0.1825
835	CC=O	AI products	ID_835	-1.09158	0.961324	-0.404927	0.740388	-0.160255	-0.233496	44.0262	17.07	0	0	1	-0.1825
836	CC=O	AI products	ID_836	-1.09158	0.961324	-0.404927	0.740388	-0.160255	-0.233496	44.0262	17.07	0	0	1	-0.1825
837	CC=O	AI products	ID_837	-1.09158	0.961324	-0.404927	0.740388	-0.160255	-0.233496	44.0262	17.07	0	0	1	-0.1825
838	O=CO	AI products	ID_838	0.756575	1.98418	0.593999	0.441424	-0.438921	-0.142791	46.0055	37.3	0	1	2	-0.3087
839	O=CO	AI products	ID_839	0.756575	1.98418	0.593999	0.441424	-0.438921	-0.142791	46.0055	37.3	0	1	2	-0.3087
840	O=CO	AI products	ID_840	0.756575	1.98418	0.593999	0.441424	-0.438921	-0.142791	46.0055	37.3	0	1	2	-0.3087
841	O=CO	AI products	ID_841	0.756575	1.98418	0.593999	0.441424	-0.438921	-0.142791	46.0055	37.3	0	1	2	-0.3087
842	O=CO	AI products	ID_842	0.756575	1.98418	0.593999	0.441424	-0.438921	-0.142791	46.0055	37.3	0	1	2	-0.3087
843	O=CO	AI products	ID_843	0.756575	1.98418	0.593999	0.441424	-0.438921	-0.142791	46.0055	37.3	0	1	2	-0.3087
844	O=CO	AI products	ID_844	0.756575	1.98418	0.593999	0.441424	-0.438921	-0.142791	46.0055	37.3	0	1	2	-0.3087
845	O=CO	AI products	ID_845	0.756575	1.98418	0.593999	0.441424	-0.438921	-0.142791	46.0055	37.3	0	1	2	-0.3087
846	O=CO	AI products	ID_846	0.756575	1.98418	0.593999	0.441424	-0.438921	-0.142791	46.0055	37.3	0	1	2	-0.3087
847	O=CO	AI products	ID_847	0.756575	1.98418	0.593999	0.441424	-0.438921	-0.142791	46.0055	37.3	0	1	2	-0.3087
848	O=CO	AI products	ID_848	0.756575	1.98418	0.593999	0.441424	-0.438921	-0.142791	46.0055	37.3	0	1	2	-0.3087
849	O=CO	AI products	ID_849	0.756575	1.98418	0.593999	0.441424	-0.438921	-0.142791	46.0055	37.3	0	1	2	-0.3087
850	O=CO	AI products	ID_850	0.756575	1.98418	0.593999	0.441424	-0.438921	-0.142791	46.0055	37.3	0	1	2	-0.3087
851	O=CO	AI products	ID_851	0.756575	1.98418	0.593999	0.441424	-0.438921	-0.142791	46.0055	37.3	0	1	2	-0.3087
852	O=CO	AI products	ID_852	0.756575	1.98418	0.593999	0.441424	-0.438921	-0.142791	46.0055	37.3	0	1	2	-0.3087
853	O=CO	AI products	ID_853	0.756575	1.98418	0.593999	0.441424	-0.438921	-0.142791	46.0055	37.3	0	1	2	-0.3087
854	O=CO	AI products	ID_854	0.756575	1.98418	0.593999	0.441424	-0.438921	-0.142791	46.0055	37.3	0	1	2	-0.3087
855	O=CO	AI products	ID_855	0.756575	1.98418	0.593999	0.441424	-0.438921	-0.142791	46.0055	37.3	0	1	2	-0.3087
856	O=CO	AI products	ID_856	0.756575	1.98418	0.593999	0.441424	-0.438921	-0.142791	46.0055	37.3	0	1	2	-0.3087
857	O=CO	AI products	ID_857	0.756575	1.98418	0.593999	0.441424	-0.438921	-0.142791	46.0055	37.3	0	1	2	-0.3087
858	O=CO	AI products	ID_858	0.756575	1.98418	0.593999	0.441424	-0.438921	-0.142791	46.0055	37.3	0	1	2	-0.3087
859	O=CO	AI products	ID_859	0.756575	1.98418	0.593999	0.441424	-0.438921	-0.142791	46.0055	37.3	0	1	2	-0.3087
860	O=CO	AI products	ID_860	0.756575	1.98418	0.593999	0.441424	-0.438921	-0.142791	46.0055	37.3	0	1	2	-0.3087
861	O=CO	AI products	ID_861	0.756575	1.98418	0.593999	0.441424	-0.438921	-0.142791	46.0055	37.3	0	1	2	-0.3087
862	O=CO	AI products	ID_862	0.756575	1.98418	0.593999	0.441424	-0.438921	-0.142791	46.0055	37.3	0	1	2	-0.3087
863	O=CO	AI products	ID_863	0.756575	1.98418	0.593999	0.441424	-0.438921	-0.142791	46.0055	37.3	0	1	2	-0.3087
864	O=CO	AI products	ID_864	0.756575	1.98418	0.593999	0.441424	-0.438921	-0.142791	46.0055	37.3	0	1	2	-0.3087
865	O=CO	AI products	ID_865	0.756575	1.98418	0.593999	0.441424	-0.438921	-0.142791	46.0055	37.3	0	1	2	-0.3087
866	O=CO	AI products	ID_866	0.756575	1.98418	0.593999	0.441424	-0.438921	-0.142791	46.0055	37.3	0	1	2	-0.3087
867	O=CO	AI products	ID_867	0.756575	1.98418	0.593999	0.441424	-0.438921	-0.142791	46.0055	37.3	0	1	2	-0.3087
868	O=CO	AI products	ID_868	0.756575	1.98418	0.593999	0.441424	-0.438921	-0.142791	46.0055	37.3	0	1	2	-0.3087
869	O=CO	AI products	ID_869	0.756575	1.98418	0.593999	0.441424	-0.438921	-0.142791	46.0055	37.3	0	1	2	-0.3087
870	CCCC	AI products	ID_870	-1.89843	0.488237	-1.07099	-0.302737	0.144483	-0.0411993	58.0783	0	1	0	0	-0.4734
871	CCCC	AI products	ID_871	-1.89843	0.488237	-1.07099	-0.302737	0.144483	-0.0411993	58.0783	0	1	0	0	-0.4734
872	CCCC	AI products	ID_872	-1.89843	0.488237	-1.07099	-0.302737	0.144483	-0.0411993	58.0783	0	1	0	0	-0.4734
873	CCCC	AI products	ID_873	-1.89843	0.488237	-1.07099	-0.302737	0.144483	-0.0411993	58.0783	0	1	0	0	-0.4734
874	CCCC	AI products	ID_874	-1.89843	0.488237	-1.07099	-0.302737	0.144483	-0.0411993	58.0783	0	1	0	0	-0.4734
875	CCCC	AI products	ID_875	-1.89843	0.488237	-1.07099	-0.302737	0.144483	-0.0411993	58.0783	0	1	0	0	-0.4734
876	CCCC	AI products	ID_876	-1.89843	0.488237	-1.07099	-0.302737	0.144483	-0.0411993	58.0783	0	1	0	0	-0.4734
877	CCCC	AI products	ID_877	-1.89843	0.488237	-1.07099	-0.302737	0.144483	-0.0411993	58.0783	0	1	0	0	-0.4734
878	CCCC	AI products	ID_878	-1.89843	0.488237	-1.07099	-0.302737	0.144483	-0.0411993	58.0783	0	1	0	0	-0.4734
879	CCCC	AI products	ID_879	-1.89843	0.488237	-1.07099	-0.302737	0.144483	-0.0411993	58.0783	0	1	0	0	-0.4734
880	CCCC	AI products	ID_880	-1.89843	0.488237	-1.07099	-0.302737	0.144483	-0.0411993	58.0783	0	1	0	0	-0.4734
881	CCCC	AI products	ID_881	-1.89843	0.488237	-1.07099	-0.302737	0.144483	-0.0411993	58.0783	0	1	0	0	-0.4734
882	CCCC	AI products	ID_882	-1.89843	0.488237	-1.07099	-0.302737	0.144483	-0.0411993	58.0783	0	1	0	0	-0.4734
883	CCCC	AI products	ID_883	-1.89843	0.488237	-1.07099	-0.302737	0.144483	-0.0411993	58.0783	0	1	0	0	-0.4734
884	CCCC	AI products	ID_884	-1.89843	0.488237	-1.07099	-0.302737	0.144483	-0.0411993	58.0783	0	1	0	0	-0.4734
885	CCCC	AI products	ID_885	-1.89843	0.488237	-1.07099	-0.302737	0.144483	-0.0411993	58.0783	0	1	0	0	-0.4734
886	CCCC	AI products	ID_886	-1.89843	0.488237	-1.07099	-0.302737	0.144483	-0.0411993	58.0783	0	1	0	0	-0.4734
887	CCCC	AI products	ID_887	-1.89843	0.488237	-1.07099	-0.302737	0.144483	-0.0411993	58.0783	0	1	0	0	-0.4734
888	CCCC	AI products	ID_888	-1.89843	0.488237	-1.07099	-0.302737	0.144483	-0.0411993	58.0783	0	1	0	0	-0.4734
889	CCCC	AI products	ID_889	-1.89843	0.488237	-1.07099	-0.302737	0.144483	-0.0411993	58.0783	0	1	0	0	-0.4734
890	CCCC	AI products	ID_890	-1.89843	0.488237	-1.07099	-0.302737	0.144483	-0.0411993	58.0783	0	1	0	0	-0.4734
891	CCCC	AI products	ID_891	-1.89843	0.488237	-1.07099	-0.302737	0.144483	-0.0411993	58.0783	0	1	0	0	-0.4734
892	CCCC	AI products	ID_892	-1.89843	0.488237	-1.07099	-0.302737	0.144483	-0.0411993	58.0783	0	1	0	0	-0.4734
893	CCCC	AI products	ID_893	-1.89843	0.488237	-1.07099	-0.302737	0.144483	-0.0411993	58.0783	0	1	0	0	-0.4734
894	CCCC	AI products	ID_894	-1.89843	0.488237	-1.07099	-0.302737	0.144483	-0.0411993	58.0783	0	1	0	0	-0.4734
895	CCCC	AI products	ID_895	-1.89843	0.488237	-1.07099	-0.302737	0.144483	-0.0411993	58.0783	0	1	0	0	-0.4734
896	CCCC	AI products	ID_896	-1.89843	0.488237	-1.07099	-0.302737	0.144483	-0.0411993	58.0783	0	1	0	0	-0.4734
897	CCCC	AI products	ID_897	-1.89843	0.488237	-1.07099	-0.302737	0.144483	-0.0411993	58.0783	0	1	0	0	-0.4734
898	CCCC	AI products	ID_898	-1.89843	0.488237	-1.07099	-0.302737	0.144483	-0.0411993	58.0783	0	1	0	0	-0.4734
899	CCCC	AI products	ID_899	-1.89843	0.488237	-1.07099	-0.302737	0.144483	-0.0411993	58.0783	0	1	0	0	-0.4734
900	CCCC	AI products	ID_900	-1.89843	0.488237	-1.07099	-0.302737	0.144483	-0.0411993	58.0783	0	1	0	0	-0.4734
901	CC(=O)O	AI products	ID_901	0.828381	1.796	0.679568	0.419798	-0.308569	-0.0713331	60.0211	37.3	0	1	2	-0.2299
902	CC(=O)O	AI products	ID_902	0.828381	1.796	0.679568	0.419798	-0.308569	-0.0713331	60.0211	37.3	0	1	2	-0.2299
903	CC(=O)O	AI products	ID_903	0.828381	1.796	0.679568	0.419798	-0.308569	-0.0713331	60.0211	37.3	0	1	2	-0.2299
904	CC(=O)O	AI products	ID_904	0.828381	1.796	0.679568	0.419798	-0.308569	-0.0713331	60.0211	37.3	0	1	2	-0.2299
905	CC(=O)O	AI products	ID_905	0.828381	1.796	0.679568	0.419798	-0.308569	-0.0713331	60.0211	37.3	0	1	2	-0.2299
906	CC(=O)O	AI products	ID_906	0.828381	1.796	0.679568	0.419798	-0.308569	-0.0713331	60.0211	37.3	0	1	2	-0.2299
907	CC(=O)O	AI products	ID_907	0.828381	1.796	0.679568	0.419798	-0.308569	-0.0713331	60.0211	37.3	0	1	2	-0.2299
908	CC(=O)O	AI products	ID_908	0.828381	1.796	0.679568	0.419798	-0.308569	-0.0713331	60.0211	37.3	0	1	2	-0.2299
909	CC(=O)O	AI products	ID_909	0.828381	1.796	0.679568	0.419798	-0.308569	-0.0713331	60.0211	37.3	0	1	2	-0.2299
910	CC(=O)O	AI products	ID_910	0.828381	1.796	0.679568	0.419798	-0.308569	-0.0713331	60.0211	37.3	0	1	2	-0.2299
911	CC(=O)O	AI products	ID_911	0.828381	1.796	0.679568	0.419798	-0.308569	-0.0713331	60.0211	37.3	0	1	2	-0.2299
912	CC(=O)O	AI products	ID_912	0.828381	1.796	0.679568	0.419798	-0.308569	-0.0713331	60.0211	37.3	0	1	2	-0.2299
913	CC(=O)O	AI products	ID_913	0.828381	1.796	0.679568	0.419798	-0.308569	-0.0713331	60.0211	37.3	0	1	2	-0.2299
914	CC(=O)O	AI products	ID_914	0.828381	1.796	0.679568	0.419798	-0.308569	-0.0713331	60.0211	37.3	0	1	2	-0.2299
915	CC(=O)O	AI products	ID_915	0.828381	1.796	0.679568	0.419798	-0.308569	-0.0713331	60.0211	37.3	0	1	2	-0.2299
916	CC(=O)O	AI products	ID_916	0.828381	1.796	0.679568	0.419798	-0.308569	-0.0713331	60.0211	37.3	0	1	2	-0.2299
917	CC(=O)O	AI products	ID_917	0.828381	1.796	0.679568	0.419798	-0.308569	-0.0713331	60.0211	37.3	0	1	2	-0.2299
918	CC(=O)O	AI products	ID_918	0.828381	1.796	0.679568	0.419798	-0.308569	-0.0713331	60.0211	37.3	0	1	2	-0.2299
919	CC(=O)O	AI products	ID_919	0.828381	1.796	0.679568	0.419798	-0.308569	-0.0713331	60.0211	37.3	0	1	2	-0.2299
920	CC(=O)O	AI products	ID_920	0.828381	1.796	0.679568	0.419798	-0.308569	-0.0713331	60.0211	37.3	0	1	2	-0.2299
921	CC(=O)O	AI products	ID_921	0.828381	1.796	0.679568	0.419798	-0.308569	-0.0713331	60.0211	37.3	0	1	2	-0.2299
922	CC(=O)O	AI products	ID_922	0.828381	1.796	0.679568	0.419798	-0.308569	-0.0713331	60.0211	37.3	0	1	2	-0.2299
923	CC(=O)O	AI products	ID_923	0.828381	1.796	0.679568	0.419798	-0.308569	-0.0713331	60.0211	37.3	0	1	2	-0.2299
924	CC(=O)O	AI products	ID_924	0.828381	1.796	0.679568	0.419798	-0.308569	-0.0713331	60.0211	37.3	0	1	2	-0.2299
925	CC(=O)O	AI products	ID_925	0.828381	1.796	0.679568	0.419798	-0.308569	-0.0713331	60.0211	37.3	0	1	2	-0.2299
926	CC(=O)O	AI products	ID_926	0.828381	1.796	0.679568	0.419798	-0.308569	-0.0713331	60.0211	37.3	0	1	2	-0.2299
927	CC(=O)O	AI products	ID_927	0.828381	1.796	0.679568	0.419798	-0.308569	-0.0713331	60.0211	37.3	0	1	2	-0.2299
928	CC(=O)O	AI products	ID_928	0.828381	1.796	0.679568	0.419798	-0.308569	-0.0713331	60.0211	37.3	0	1	2	-0.2299
929	CC(=O)O	AI products	ID_929	0.828381	1.796	0.679568	0.419798	-0.308569	-0.0713331	60.0211	37.3	0	1	2	-0.2299
930	C=C	AI products	ID_930	-2.55854	0.488554	-0.0845801	-0.0501798	-0.493487	-0.197683	28.0313	0	0	0	0	0.9472
931	C=C	AI products	ID_931	-2.55854	0.488554	-0.0845801	-0.0501798	-0.493487	-0.197683	28.0313	0	0	0	0	0.9472
932	C=C	AI products	ID_932	-2.55854	0.488554	-0.0845801	-0.0501798	-0.493487	-0.197683	28.0313	0	0	0	0	0.9472
933	C=C	AI products	ID_933	-2.55854	0.488554	-0.0845801	-0.0501798	-0.493487	-0.197683	28.0313	0	0	0	0	0.9472
934	C=C	AI products	ID_934	-2.55854	0.488554	-0.0845801	-0.0501798	-0.493487	-0.197683	28.0313	0	0	0	0	0.9472
935	C=C	AI products	ID_935	-2.55854	0.488554	-0.0845801	-0.0501798	-0.493487	-0.197683	28.0313	0	0	0	0	0.9472
936	C=C	AI products	ID_936	-2.55854	0.488554	-0.0845801	-0.0501798	-0.493487	-0.197683	28.0313	0	0	0	0	0.9472
937	C=C	AI products	ID_937	-2.55854	0.488554	-0.0845801	-0.0501798	-0.493487	-0.197683	28.0313	0	0	0	0	0.9472
938	C=C	AI products	ID_938	-2.55854	0.488554	-0.0845801	-0.0501798	-0.493487	-0.197683	28.0313	0	0	0	0	0.9472
939	C=C	AI products	ID_939	-2.55854	0.488554	-0.0845801	-0.0501798	-0.493487	-0.197683	28.0313	0	0	0	0	0.9472
940	C=C	AI products	ID_940	-2.55854	0.488554	-0.0845801	-0.0501798	-0.493487	-0.197683	28.0313	0	0	0	0	0.9472
941	C=C	AI products	ID_941	-2.55854	0.488554	-0.0845801	-0.0501798	-0.493487	-0.197683	28.0313	0	0	0	0	0.9472
942	C=C	AI products	ID_942	-2.55854	0.488554	-0.0845801	-0.0501798	-0.493487	-0.197683	28.0313	0	0	0	0	0.9472
943	C=C	AI products	ID_943	-2.55854	0.488554	-0.0845801	-0.0501798	-0.493487	-0.197683	28.0313	0	0	0	0	0.9472
944	C=C	AI products	ID_944	-2.55854	0.488554	-0.0845801	-0.0501798	-0.493487	-0.197683	28.0313	0	0	0	0	0.9472
945	C=C	AI products	ID_945	-2.55854	0.488554	-0.0845801	-0.0501798	-0.493487	-0.197683	28.0313	0	0	0	0	0.9472
946	C=C	AI products	ID_946	-2.55854	0.488554	-0.0845801	-0.0501798	-0.493487	-0.197683	28.0313	0	0	0	0	0.9472
947	C=C	AI products	ID_947	-2.55854	0.488554	-0.0845801	-0.0501798	-0.493487	-0.197683	28.0313	0	0	0	0	0.9472
948	C=C	AI products	ID_948	-2.55854	0.488554	-0.0845801	-0.0501798	-0.493487	-0.197683	28.0313	0	0	0	0	0.9472
949	C=C	AI products	ID_949	-2.55854	0.488554	-0.0845801	-0.0501798	-0.493487	-0.197683	28.0313	0	0	0	0	0.9472
950	C=C	AI products	ID_950	-2.55854	0.488554	-0.0845801	-0.0501798	-0.493487	-0.197683	28.0313	0	0	0	0	0.9472
951	C=C	AI products	ID_951	-2.55854	0.488554	-0.0845801	-0.0501798	-0.493487	-0.197683	28.0313	0	0	0	0	0.9472
952	CCCCO	AI products	ID_952	0.276821	1.29954	-0.455158	-0.799467	-0.0543956	0.0516214	74.0732	20.23	2	1	1	-0.9734
953	CCCCO	AI products	ID_953	0.276821	1.29954	-0.455158	-0.799467	-0.0543956	0.0516214	74.0732	20.23	2	1	1	-0.9734
954	CCCCO	AI products	ID_954	0.276821	1.29954	-0.455158	-0.799467	-0.0543956	0.0516214	74.0732	20.23	2	1	1	-0.9734
955	CCCCO	AI products	ID_955	0.276821	1.29954	-0.455158	-0.799467	-0.0543956	0.0516214	74.0732	20.23	2	1	1	-0.9734
956	CCCCO	AI products	ID_956	0.276821	1.29954	-0.455158	-0.799467	-0.0543956	0.0516214	74.0732	20.23	2	1	1	-0.9734
957	CCCCO	AI products	ID_957	0.276821	1.29954	-0.455158	-0.799467	-0.0543956	0.0516214	74.0732	20.23	2	1	1	-0.9734
958	CCCCO	AI products	ID_958	0.276821	1.29954	-0.455158	-0.799467	-0.0543956	0.0516214	74.0732	20.23	2	1	1	-0.9734
959	CCCCO	AI products	ID_959	0.276821	1.29954	-0.455158	-0.799467	-0.0543956	0.0516214	74.0732	20.23	2	1	1	-0.9734
960	CCCCO	AI products	ID_960	0.276821	1.29954	-0.455158	-0.799467	-0.0543956	0.0516214	74.0732	20.23	2	1	1	-0.9734
961	CCCCO	AI products	ID_961	0.276821	1.29954	-0.455158	-0.799467	-0.0543956	0.0516214	74.0732	20.23	2	1	1	-0.9734
962	CCCCO	AI products	ID_962	0.276821	1.29954	-0.455158	-0.799467	-0.0543956	0.0516214	74.0732	20.23	2	1	1	-0.9734
963	CCCCO	AI products	ID_963	0.276821	1.29954	-0.455158	-0.799467	-0.0543956	0.0516214	74.0732	20.23	2	1	1	-0.9734
964	CCCCO	AI products	ID_964	0.276821	1.29954	-0.455158	-0.799467	-0.0543956	0.0516214	74.0732	20.23	2	1	1	-0.9734
965	CCCCO	AI products	ID_965	0.276821	1.29954	-0.455158	-0.799467	-0.0543956	0.0516214	74.0732	20.23	2	1	1	-0.9734
966	CCCCO	AI products	ID_966	0.276821	1.29954	-0.455158	-0.799467	-0.0543956	0.0516214	74.0732	20.23	2	1	1	-0.9734
967	CCCCO	AI products	ID_967	0.276821	1.29954	-0.455158	-0.799467	-0.0543956	0.0516214	74.0732	20.23	2	1	1	-0.9734
968	CCCCO	AI products	ID_968	0.276821	1.29954	-0.455158	-0.799467	-0.0543956	0.0516214	74.0732	20.23	2	1	1	-0.9734
969	CCCCO	AI products	ID_969	0.276821	1.29954	-0.455158	-0.799467	-0.0543956	0.0516214	74.0732	20.23	2	1	1	-0.9734
970	CCCCO	AI products	ID_970	0.276821	1.29954	-0.455158	-0.799467	-0.0543956	0.0516214	74.0732	20.23	2	1	1	-0.9734
971	CCCCO	AI products	ID_971	0.276821	1.29954	-0.455158	-0.799467	-0.0543956	0.0516214	74.0732	20.23	2	1	1	-0.9734
972	C=C=O	AI products	ID_972	-1.24404	0.746766	-0.0199675	0.760525	-0.41077	-0.284924	42.0106	17.07	0	0	1	0.4503
973	C=C=O	AI products	ID_973	-1.24404	0.746766	-0.0199675	0.760525	-0.41077	-0.284924	42.0106	17.07	0	0	1	0.4503
974	C=C=O	AI products	ID_974	-1.24404	0.746766	-0.0199675	0.760525	-0.41077	-0.284924	42.0106	17.07	0	0	1	0.4503
975	C=C=O	AI products	ID_975	-1.24404	0.746766	-0.0199675	0.760525	-0.41077	-0.284924	42.0106	17.07	0	0	1	0.4503
976	C=C=O	AI products	ID_976	-1.24404	0.746766	-0.0199675	0.760525	-0.41077	-0.284924	42.0106	17.07	0	0	1	0.4503
977	C=C=O	AI products	ID_977	-1.24404	0.746766	-0.0199675	0.760525	-0.41077	-0.284924	42.0106	17.07	0	0	1	0.4503
978	C=C=O	AI products	ID_978	-1.24404	0.746766	-0.0199675	0.760525	-0.41077	-0.284924	42.0106	17.07	0	0	1	0.4503
979	C=C=O	AI products	ID_979	-1.24404	0.746766	-0.0199675	0.760525	-0.41077	-0.284924	42.0106	17.07	0	0	1	0.4503
980	C=C=O	AI products	ID_980	-1.24404	0.746766	-0.0199675	0.760525	-0.41077	-0.284924	42.0106	17.07	0	0	1	0.4503
981	C=C=O	AI products	ID_981	-1.24404	0.746766	-0.0199675	0.760525	-0.41077	-0.284924	42.0106	17.07	0	0	1	0.4503
982	C=C=O	AI products	ID_982	-1.24404	0.746766	-0.0199675	0.760525	-0.41077	-0.284924	42.0106	17.07	0	0	1	0.4503
983	C=C=O	AI products	ID_983	-1.24404	0.746766	-0.0199675	0.760525	-0.41077	-0.284924	42.0106	17.07	0	0	1	0.4503
984	C=C=O	AI products	ID_984	-1.24404	0.746766	-0.0199675	0.760525	-0.41077	-0.284924	42.0106	17.07	0	0	1	0.4503
985	C=C=O	AI products	ID_985	-1.24404	0.746766	-0.0199675	0.760525	-0.41077	-0.284924	42.0106	17.07	0	0	1	0.4503
986	C=C=O	AI products	ID_986	-1.24404	0.746766	-0.0199675	0.760525	-0.41077	-0.284924	42.0106	17.07	0	0	1	0.4503
987	C=C=O	AI products	ID_987	-1.24404	0.746766	-0.0199675	0.760525	-0.41077	-0.284924	42.0106	17.07	0	0	1	0.4503
988	C=C=O	AI products	ID_988	-1.24404	0.746766	-0.0199675	0.760525	-0.41077	-0.284924	42.0106	17.07	0	0	1	0.4503
989	C=C=O	AI products	ID_989	-1.24404	0.746766	-0.0199675	0.760525	-0.41077	-0.284924	42.0106	17.07	0	0	1	0.4503
990	C=C=O	AI products	ID_990	-1.24404	0.746766	-0.0199675	0.760525	-0.41077	-0.284924	42.0106	17.07	0	0	1	0.4503
991	C=C=O	AI products	ID_991	-1.24404	0.746766	-0.0199675	0.760525	-0.41077	-0.284924	42.0106	17.07	0	0	1	0.4503
992	C=CC	AI products	ID_992	-2.51343	0.254988	0.0756142	-0.0686072	-0.406672	-0.133956	42.047	0	0	0	0	1.147
993	C=CC	AI products	ID_993	-2.51343	0.254988	0.0756142	-0.0686072	-0.406672	-0.133956	42.047	0	0	0	0	1.147
994	C=CC	AI products	ID_994	-2.51343	0.254988	0.0756142	-0.0686072	-0.406672	-0.133956	42.047	0	0	0	0	1.147
995	C=CC	AI products	ID_995	-2.51343	0.254988	0.0756142	-0.0686072	-0.406672	-0.133956	42.047	0	0	0	0	1.147
996	C=CC	AI products	ID_996	-2.51343	0.254988	0.0756142	-0.0686072	-0.406672	-0.133956	42.047	0	0	0	0	1.147
997	C=CC	AI products	ID_997	-2.51343	0.254988	0.0756142	-0.0686072	-0.406672	-0.133956	42.047	0	0	0	0	1.147
998	C=CC	AI products	ID_998	-2.51343	0.254988	0.0756142	-0.0686072	-0.406672	-0.133956	42.047	0	0	0	0	1.147
999	C=CC	AI products	ID_999	-2.51343	0.254988	0.0756142	-0.0686072	-0.406672	-0.133956	42.047	0	0	0	0	1.147
1000	C=CC	AI products	ID_1000	-2.51343	0.254988	0.0756142	-0.0686072	-0.406672	-0.133956	42.047	0	0	0	0	1.147
1001	C=CC	AI products	ID_1001	-2.51343	0.254988	0.0756142	-0.0686072	-0.406672	-0.133956	42.047	0	0	0	0	1.147
1002	C=CC	AI products	ID_1002	-2.51343	0.254988	0.0756142	-0.0686072	-0.406672	-0.133956	42.047	0	0	0	0	1.147
1003	C=CC	AI products	ID_1003	-2.51343	0.254988	0.0756142	-0.0686072	-0.406672	-0.133956	42.047	0	0	0	0	1.147
1004	C=CC	AI products	ID_1004	-2.51343	0.254988	0.0756142	-0.0686072	-0.406672	-0.133956	42.047	0	0	0	0	1.147
1005	C=CC	AI products	ID_1005	-2.51343	0.254988	0.0756142	-0.0686072	-0.406672	-0.133956	42.047	0	0	0	0	1.147
1006	C=CC	AI products	ID_1006	-2.51343	0.254988	0.0756142	-0.0686072	-0.406672	-0.133956	42.047	0	0	0	0	1.147
1007	C=CC	AI products	ID_1007	-2.51343	0.254988	0.0756142	-0.0686072	-0.406672	-0.133956	42.047	0	0	0	0	1.147
1008	C=CC	AI products	ID_1008	-2.51343	0.254988	0.0756142	-0.0686072	-0.406672	-0.133956	42.047	0	0	0	0	1.147
1009	C=CC	AI products	ID_1009	-2.51343	0.254988	0.0756142	-0.0686072	-0.406672	-0.133956	42.047	0	0	0	0	1.147
1010	C=CC	AI products	ID_1010	-2.51343	0.254988	0.0756142	-0.0686072	-0.406672	-0.133956	42.047	0	0	0	0	1.147
1011	C=CC	AI products	ID_1011	-2.51343	0.254988	0.0756142	-0.0686072	-0.406672	-0.133956	42.047	0	0	0	0	1.147
1012	CCCCC	AI products	ID_1012	-1.59026	0.244499	-1.40117	-0.498235	0.193398	-0.044565	72.0939	0	2	0	0	-0.7614
1013	CCCCC	AI products	ID_1013	-1.59026	0.244499	-1.40117	-0.498235	0.193398	-0.044565	72.0939	0	2	0	0	-0.7614
1014	CCCCC	AI products	ID_1014	-1.59026	0.244499	-1.40117	-0.498235	0.193398	-0.044565	72.0939	0	2	0	0	-0.7614
1015	CCCCC	AI products	ID_1015	-1.59026	0.244499	-1.40117	-0.498235	0.193398	-0.044565	72.0939	0	2	0	0	-0.7614
1016	CCCCC	AI products	ID_1016	-1.59026	0.244499	-1.40117	-0.498235	0.193398	-0.044565	72.0939	0	2	0	0	-0.7614
1017	CCCCC	AI products	ID_1017	-1.59026	0.244499	-1.40117	-0.498235	0.193398	-0.044565	72.0939	0	2	0	0	-0.7614
1018	CCCCC	AI products	ID_1018	-1.59026	0.244499	-1.40117	-0.498235	0.193398	-0.044565	72.0939	0	2	0	0	-0.7614
1019	CCCCC	AI products	ID_1019	-1.59026	0.244499	-1.40117	-0.498235	0.193398	-0.044565	72.0939	0	2	0	0	-0.7614
1020	CCCCC	AI products	ID_1020	-1.59026	0.244499	-1.40117	-0.498235	0.193398	-0.044565	72.0939	0	2	0	0	-0.7614
1021	CCCCC	AI products	ID_1021	-1.59026	0.244499	-1.40117	-0.498235	0.193398	-0.044565	72.0939	0	2	0	0	-0.7614
1022	CCCCC	AI products	ID_1022	-1.59026	0.244499	-1.40117	-0.498235	0.193398	-0.044565	72.0939	0	2	0	0	-0.7614
1023	CCCCC	AI products	ID_1023	-1.59026	0.244499	-1.40117	-0.498235	0.193398	-0.044565	72.0939	0	2	0	0	-0.7614
1024	CCCCC	AI products	ID_1024	-1.59026	0.244499	-1.40117	-0.498235	0.193398	-0.044565	72.0939	0	2	0	0	-0.7614
1025	CCCCC	AI products	ID_1025	-1.59026	0.244499	-1.40117	-0.498235	0.193398	-0.044565	72.0939	0	2	0	0	-0.7614
1026	CCCCC	AI products	ID_1026	-1.59026	0.244499	-1.40117	-0.498235	0.193398	-0.044565	72.0939	0	2	0	0	-0.7614
1027	CCCCC	AI products	ID_1027	-1.59026	0.244499	-1.40117	-0.498235	0.193398	-0.044565	72.0939	0	2	0	0	-0.7614
1028	CCCCC	AI products	ID_1028	-1.59026	0.244499	-1.40117	-0.498235	0.193398	-0.044565	72.0939	0	2	0	0	-0.7614
1029	CCCCC	AI products	ID_1029	-1.59026	0.244499	-1.40117	-0.498235	0.193398	-0.044565	72.0939	0	2	0	0	-0.7614
1030	CCCCC	AI products	ID_1030	-1.59026	0.244499	-1.40117	-0.498235	0.193398	-0.044565	72.0939	0	2	0	0	-0.7614
1031	CCCC=O	AI products	ID_1031	-0.555612	0.337233	-0.840657	0.359018	-0.19347	-0.263495	72.0575	17.07	2	0	1	-0.3943
1032	CCCC=O	AI products	ID_1032	-0.555612	0.337233	-0.840657	0.359018	-0.19347	-0.263495	72.0575	17.07	2	0	1	-0.3943
1033	CCCC=O	AI products	ID_1033	-0.555612	0.337233	-0.840657	0.359018	-0.19347	-0.263495	72.0575	17.07	2	0	1	-0.3943
1034	CCCC=O	AI products	ID_1034	-0.555612	0.337233	-0.840657	0.359018	-0.19347	-0.263495	72.0575	17.07	2	0	1	-0.3943
1035	CCCC=O	AI products	ID_1035	-0.555612	0.337233	-0.840657	0.359018	-0.19347	-0.263495	72.0575	17.07	2	0	1	-0.3943
1036	CCCC=O	AI products	ID_1036	-0.555612	0.337233	-0.840657	0.359018	-0.19347	-0.263495	72.0575	17.07	2	0	1	-0.3943
1037	CCCC=O	AI products	ID_1037	-0.555612	0.337233	-0.840657	0.359018	-0.19347	-0.263495	72.0575	17.07	2	0	1	-0.3943
1038	CCCC=O	AI products	ID_1038	-0.555612	0.337233	-0.840657	0.359018	-0.19347	-0.263495	72.0575	17.07	2	0	1	-0.3943
1039	CCCC=O	AI products	ID_1039	-0.555612	0.337233	-0.840657	0.359018	-0.19347	-0.263495	72.0575	17.07	2	0	1	-0.3943
1040	CCCC=O	AI products	ID_1040	-0.555612	0.337233	-0.840657	0.359018	-0.19347	-0.263495	72.0575	17.07	2	0	1	-0.3943
1041	CCCC=O	AI products	ID_1041	-0.555612	0.337233	-0.840657	0.359018	-0.19347	-0.263495	72.0575	17.07	2	0	1	-0.3943
1042	CCCC=O	AI products	ID_1042	-0.555612	0.337233	-0.840657	0.359018	-0.19347	-0.263495	72.0575	17.07	2	0	1	-0.3943
1043	CCCC=O	AI products	ID_1043	-0.555612	0.337233	-0.840657	0.359018	-0.19347	-0.263495	72.0575	17.07	2	0	1	-0.3943
1044	CCCC=O	AI products	ID_1044	-0.555612	0.337233	-0.840657	0.359018	-0.19347	-0.263495	72.0575	17.07	2	0	1	-0.3943
1045	CCCC=O	AI products	ID_1045	-0.555612	0.337233	-0.840657	0.359018	-0.19347	-0.263495	72.0575	17.07	2	0	1	-0.3943
1046	CCCC=O	AI products	ID_1046	-0.555612	0.337233	-0.840657	0.359018	-0.19347	-0.263495	72.0575	17.07	2	0	1	-0.3943
1047	CCCC=O	AI products	ID_1047	-0.555612	0.337233	-0.840657	0.359018	-0.19347	-0.263495	72.0575	17.07	2	0	1	-0.3943
1048	CCCC=O	AI products	ID_1048	-0.555612	0.337233	-0.840657	0.359018	-0.19347	-0.263495	72.0575	17.07	2	0	1	-0.3943
1049	Cc1ccccc1	AI products	ID_1049	-2.35022	-0.574677	0.640987	-0.134636	-0.0932018	0.0941125	92.0626	0	0	0	0	1.8498
1050	Cc1ccccc1	AI products	ID_1050	-2.35022	-0.574677	0.640987	-0.134636	-0.0932018	0.0941125	92.0626	0	0	0	0	1.8498
1051	Cc1ccccc1	AI products	ID_1051	-2.35022	-0.574677	0.640987	-0.134636	-0.0932018	0.0941125	92.0626	0	0	0	0	1.8498
1052	Cc1ccccc1	AI products	ID_1052	-2.35022	-0.574677	0.640987	-0.134636	-0.0932018	0.0941125	92.0626	0	0	0	0	1.8498
1053	Cc1ccccc1	AI products	ID_1053	-2.35022	-0.574677	0.640987	-0.134636	-0.0932018	0.0941125	92.0626	0	0	0	0	1.8498
1054	Cc1ccccc1	AI products	ID_1054	-2.35022	-0.574677	0.640987	-0.134636	-0.0932018	0.0941125	92.0626	0	0	0	0	1.8498
1055	Cc1ccccc1	AI products	ID_1055	-2.35022	-0.574677	0.640987	-0.134636	-0.0932018	0.0941125	92.0626	0	0	0	0	1.8498
1056	Cc1ccccc1	AI products	ID_1056	-2.35022	-0.574677	0.640987	-0.134636	-0.0932018	0.0941125	92.0626	0	0	0	0	1.8498
1057	Cc1ccccc1	AI products	ID_1057	-2.35022	-0.574677	0.640987	-0.134636	-0.0932018	0.0941125	92.0626	0	0	0	0	1.8498
1058	Cc1ccccc1	AI products	ID_1058	-2.35022	-0.574677	0.640987	-0.134636	-0.0932018	0.0941125	92.0626	0	0	0	0	1.8498
1059	Cc1ccccc1	AI products	ID_1059	-2.35022	-0.574677	0.640987	-0.134636	-0.0932018	0.0941125	92.0626	0	0	0	0	1.8498
1060	Cc1ccccc1	AI products	ID_1060	-2.35022	-0.574677	0.640987	-0.134636	-0.0932018	0.0941125	92.0626	0	0	0	0	1.8498
1061	Cc1ccccc1	AI products	ID_1061	-2.35022	-0.574677	0.640987	-0.134636	-0.0932018	0.0941125	92.0626	0	0	0	0	1.8498
1062	Cc1ccccc1	AI products	ID_1062	-2.35022	-0.574677	0.640987	-0.134636	-0.0932018	0.0941125	92.0626	0	0	0	0	1.8498
1063	Cc1ccccc1	AI products	ID_1063	-2.35022	-0.574677	0.640987	-0.134636	-0.0932018	0.0941125	92.0626	0	0	0	0	1.8498
1064	Cc1ccccc1	AI products	ID_1064	-2.35022	-0.574677	0.640987	-0.134636	-0.0932018	0.0941125	92.0626	0	0	0	0	1.8498
1065	Cc1ccccc1	AI products	ID_1065	-2.35022	-0.574677	0.640987	-0.134636	-0.0932018	0.0941125	92.0626	0	0	0	0	1.8498
1066	Cc1ccccc1	AI products	ID_1066	-2.35022	-0.574677	0.640987	-0.134636	-0.0932018	0.0941125	92.0626	0	0	0	0	1.8498
1067	c1ccccc1	AI products	ID_1067	-2.34091	-0.24861	0.328704	-0.122727	-0.0912858	0.0461388	78.047	0	0	0	0	1.4034
1068	c1ccccc1	AI products	ID_1068	-2.34091	-0.24861	0.328704	-0.122727	-0.0912858	0.0461388	78.047	0	0	0	0	1.4034
1069	c1ccccc1	AI products	ID_1069	-2.34091	-0.24861	0.328704	-0.122727	-0.0912858	0.0461388	78.047	0	0	0	0	1.4034
1070	c1ccccc1	AI products	ID_1070	-2.34091	-0.24861	0.328704	-0.122727	-0.0912858	0.0461388	78.047	0	0	0	0	1.4034
1071	c1ccccc1	AI products	ID_1071	-2.34091	-0.24861	0.328704	-0.122727	-0.0912858	0.0461388	78.047	0	0	0	0	1.4034
1072	c1ccccc1	AI products	ID_1072	-2.34091	-0.24861	0.328704	-0.122727	-0.0912858	0.0461388	78.047	0	0	0	0	1.4034
1073	c1ccccc1	AI products	ID_1073	-2.34091	-0.24861	0.328704	-0.122727	-0.0912858	0.0461388	78.047	0	0	0	0	1.4034
1074	c1ccccc1	AI products	ID_1074	-2.34091	-0.24861	0.328704	-0.122727	-0.0912858	0.0461388	78.047	0	0	0	0	1.4034
1075	c1ccccc1	AI products	ID_1075	-2.34091	-0.24861	0.328704	-0.122727	-0.0912858	0.0461388	78.047	0	0	0	0	1.4034
1076	c1ccccc1	AI products	ID_1076	-2.34091	-0.24861	0.328704	-0.122727	-0.0912858	0.0461388	78.047	0	0	0	0	1.4034
1077	c1ccccc1	AI products	ID_1077	-2.34091	-0.24861	0.328704	-0.122727	-0.0912858	0.0461388	78.047	0	0	0	0	1.4034
1078	c1ccccc1	AI products	ID_1078	-2.34091	-0.24861	0.328704	-0.122727	-0.0912858	0.0461388	78.047	0	0	0	0	1.4034
1079	c1ccccc1	AI products	ID_1079	-2.34091	-0.24861	0.328704	-0.122727	-0.0912858	0.0461388	78.047	0	0	0	0	1.4034
1080	c1ccccc1	AI products	ID_1080	-2.34091	-0.24861	0.328704	-0.122727	-0.0912858	0.0461388	78.047	0	0	0	0	1.4034
1081	c1ccccc1	AI products	ID_1081	-2.34091	-0.24861	0.328704	-0.122727	-0.0912858	0.0461388	78.047	0	0	0	0	1.4034
1082	c1ccccc1	AI products	ID_1082	-2.34091	-0.24861	0.328704	-0.122727	-0.0912858	0.0461388	78.047	0	0	0	0	1.4034
1083	c1ccccc1	AI products	ID_1083	-2.34091	-0.24861	0.328704	-0.122727	-0.0912858	0.0461388	78.047	0	0	0	0	1.4034
1084	c1ccccc1	AI products	ID_1084	-2.34091	-0.24861	0.328704	-0.122727	-0.0912858	0.0461388	78.047	0	0	0	0	1.4034
1085	CCOC(C)=O	AI products	ID_1085	0.258127	0.0704502	-0.188451	1.07724	-0.581139	-0.0679328	88.0524	26.3	2	0	2	0.2715
1086	CCOC(C)=O	AI products	ID_1086	0.258127	0.0704502	-0.188451	1.07724	-0.581139	-0.0679328	88.0524	26.3	2	0	2	0.2715
1087	CCOC(C)=O	AI products	ID_1087	0.258127	0.0704502	-0.188451	1.07724	-0.581139	-0.0679328	88.0524	26.3	2	0	2	0.2715
1088	CCOC(C)=O	AI products	ID_1088	0.258127	0.0704502	-0.188451	1.07724	-0.581139	-0.0679328	88.0524	26.3	2	0	2	0.2715
1089	CCOC(C)=O	AI products	ID_1089	0.258127	0.0704502	-0.188451	1.07724	-0.581139	-0.0679328	88.0524	26.3	2	0	2	0.2715
1090	CCOC(C)=O	AI products	ID_1090	0.258127	0.0704502	-0.188451	1.07724	-0.581139	-0.0679328	88.0524	26.3	2	0	2	0.2715
1091	CCOC(C)=O	AI products	ID_1091	0.258127	0.0704502	-0.188451	1.07724	-0.581139	-0.0679328	88.0524	26.3	2	0	2	0.2715
1092	CCOC(C)=O	AI products	ID_1092	0.258127	0.0704502	-0.188451	1.07724	-0.581139	-0.0679328	88.0524	26.3	2	0	2	0.2715
1093	CCOC(C)=O	AI products	ID_1093	0.258127	0.0704502	-0.188451	1.07724	-0.581139	-0.0679328	88.0524	26.3	2	0	2	0.2715
1094	CCOC(C)=O	AI products	ID_1094	0.258127	0.0704502	-0.188451	1.07724	-0.581139	-0.0679328	88.0524	26.3	2	0	2	0.2715
1095	CCOC(C)=O	AI products	ID_1095	0.258127	0.0704502	-0.188451	1.07724	-0.581139	-0.0679328	88.0524	26.3	2	0	2	0.2715
1096	CCOC(C)=O	AI products	ID_1096	0.258127	0.0704502	-0.188451	1.07724	-0.581139	-0.0679328	88.0524	26.3	2	0	2	0.2715
1097	CCOC(C)=O	AI products	ID_1097	0.258127	0.0704502	-0.188451	1.07724	-0.581139	-0.0679328	88.0524	26.3	2	0	2	0.2715
1098	CCOC(C)=O	AI products	ID_1098	0.258127	0.0704502	-0.188451	1.07724	-0.581139	-0.0679328	88.0524	26.3	2	0	2	0.2715
1099	CCOC(C)=O	AI products	ID_1099	0.258127	0.0704502	-0.188451	1.07724	-0.581139	-0.0679328	88.0524	26.3	2	0	2	0.2715
1100	CCOC(C)=O	AI products	ID_1100	0.258127	0.0704502	-0.188451	1.07724	-0.581139	-0.0679328	88.0524	26.3	2	0	2	0.2715
1101	CCOC(C)=O	AI products	ID_1101	0.258127	0.0704502	-0.188451	1.07724	-0.581139	-0.0679328	88.0524	26.3	2	0	2	0.2715
1102	CCOC(C)=O	AI products	ID_1102	0.258127	0.0704502	-0.188451	1.07724	-0.581139	-0.0679328	88.0524	26.3	2	0	2	0.2715
1103	CCCO	AI products	ID_1103	-0.0313442	1.54327	-0.124984	-0.603969	-0.103311	0.0549871	60.0575	20.23	1	1	1	-0.6854
1104	CCCO	AI products	ID_1104	-0.0313442	1.54327	-0.124984	-0.603969	-0.103311	0.0549871	60.0575	20.23	1	1	1	-0.6854
1105	CCCO	AI products	ID_1105	-0.0313442	1.54327	-0.124984	-0.603969	-0.103311	0.0549871	60.0575	20.23	1	1	1	-0.6854
1106	CCCO	AI products	ID_1106	-0.0313442	1.54327	-0.124984	-0.603969	-0.103311	0.0549871	60.0575	20.23	1	1	1	-0.6854
1107	CCCO	AI products	ID_1107	-0.0313442	1.54327	-0.124984	-0.603969	-0.103311	0.0549871	60.0575	20.23	1	1	1	-0.6854
1108	CCCO	AI products	ID_1108	-0.0313442	1.54327	-0.124984	-0.603969	-0.103311	0.0549871	60.0575	20.23	1	1	1	-0.6854
1109	CCCO	AI products	ID_1109	-0.0313442	1.54327	-0.124984	-0.603969	-0.103311	0.0549871	60.0575	20.23	1	1	1	-0.6854
1110	CCCO	AI products	ID_1110	-0.0313442	1.54327	-0.124984	-0.603969	-0.103311	0.0549871	60.0575	20.23	1	1	1	-0.6854
1111	CCCO	AI products	ID_1111	-0.0313442	1.54327	-0.124984	-0.603969	-0.103311	0.0549871	60.0575	20.23	1	1	1	-0.6854
1112	CCCO	AI products	ID_1112	-0.0313442	1.54327	-0.124984	-0.603969	-0.103311	0.0549871	60.0575	20.23	1	1	1	-0.6854
1113	CCCO	AI products	ID_1113	-0.0313442	1.54327	-0.124984	-0.603969	-0.103311	0.0549871	60.0575	20.23	1	1	1	-0.6854
1114	CCCO	AI products	ID_1114	-0.0313442	1.54327	-0.124984	-0.603969	-0.103311	0.0549871	60.0575	20.23	1	1	1	-0.6854
1115	CCCO	AI products	ID_1115	-0.0313442	1.54327	-0.124984	-0.603969	-0.103311	0.0549871	60.0575	20.23	1	1	1	-0.6854
1116	CCCO	AI products	ID_1116	-0.0313442	1.54327	-0.124984	-0.603969	-0.103311	0.0549871	60.0575	20.23	1	1	1	-0.6854
1117	CCCO	AI products	ID_1117	-0.0313442	1.54327	-0.124984	-0.603969	-0.103311	0.0549871	60.0575	20.23	1	1	1	-0.6854
1118	CCCO	AI products	ID_1118	-0.0313442	1.54327	-0.124984	-0.603969	-0.103311	0.0549871	60.0575	20.23	1	1	1	-0.6854
1119	CCCO	AI products	ID_1119	-0.0313442	1.54327	-0.124984	-0.603969	-0.103311	0.0549871	60.0575	20.23	1	1	1	-0.6854
1120	O=C1CO1	AI products	ID_1120	-0.0112022	1.03631	-0.18001	1.49193	-0.259953	-0.145019	58.0055	29.6	0	0	2	-0.2929
1121	O=C1CO1	AI products	ID_1121	-0.0112022	1.03631	-0.18001	1.49193	-0.259953	-0.145019	58.0055	29.6	0	0	2	-0.2929
1122	O=C1CO1	AI products	ID_1122	-0.0112022	1.03631	-0.18001	1.49193	-0.259953	-0.145019	58.0055	29.6	0	0	2	-0.2929
1123	O=C1CO1	AI products	ID_1123	-0.0112022	1.03631	-0.18001	1.49193	-0.259953	-0.145019	58.0055	29.6	0	0	2	-0.2929
1124	O=C1CO1	AI products	ID_1124	-0.0112022	1.03631	-0.18001	1.49193	-0.259953	-0.145019	58.0055	29.6	0	0	2	-0.2929
1125	O=C1CO1	AI products	ID_1125	-0.0112022	1.03631	-0.18001	1.49193	-0.259953	-0.145019	58.0055	29.6	0	0	2	-0.2929
1126	O=C1CO1	AI products	ID_1126	-0.0112022	1.03631	-0.18001	1.49193	-0.259953	-0.145019	58.0055	29.6	0	0	2	-0.2929
1127	O=C1CO1	AI products	ID_1127	-0.0112022	1.03631	-0.18001	1.49193	-0.259953	-0.145019	58.0055	29.6	0	0	2	-0.2929
1128	O=C1CO1	AI products	ID_1128	-0.0112022	1.03631	-0.18001	1.49193	-0.259953	-0.145019	58.0055	29.6	0	0	2	-0.2929
1129	O=C1CO1	AI products	ID_1129	-0.0112022	1.03631	-0.18001	1.49193	-0.259953	-0.145019	58.0055	29.6	0	0	2	-0.2929
1130	O=C1CO1	AI products	ID_1130	-0.0112022	1.03631	-0.18001	1.49193	-0.259953	-0.145019	58.0055	29.6	0	0	2	-0.2929
1131	O=C1CO1	AI products	ID_1131	-0.0112022	1.03631	-0.18001	1.49193	-0.259953	-0.145019	58.0055	29.6	0	0	2	-0.2929
1132	O=C1CO1	AI products	ID_1132	-0.0112022	1.03631	-0.18001	1.49193	-0.259953	-0.145019	58.0055	29.6	0	0	2	-0.2929
1133	O=C1CO1	AI products	ID_1133	-0.0112022	1.03631	-0.18001	1.49193	-0.259953	-0.145019	58.0055	29.6	0	0	2	-0.2929
1134	O=C1CO1	AI products	ID_1134	-0.0112022	1.03631	-0.18001	1.49193	-0.259953	-0.145019	58.0055	29.6	0	0	2	-0.2929
1135	O=C1CO1	AI products	ID_1135	-0.0112022	1.03631	-0.18001	1.49193	-0.259953	-0.145019	58.0055	29.6	0	0	2	-0.2929
1136	CCC=O	AI products	ID_1136	-0.863777	0.580971	-0.510483	0.554517	-0.242385	-0.260129	58.0419	17.07	1	0	1	-0.1063
1137	CCC=O	AI products	ID_1137	-0.863777	0.580971	-0.510483	0.554517	-0.242385	-0.260129	58.0419	17.07	1	0	1	-0.1063
1138	CCC=O	AI products	ID_1138	-0.863777	0.580971	-0.510483	0.554517	-0.242385	-0.260129	58.0419	17.07	1	0	1	-0.1063
1139	CCC=O	AI products	ID_1139	-0.863777	0.580971	-0.510483	0.554517	-0.242385	-0.260129	58.0419	17.07	1	0	1	-0.1063
1140	CCC=O	AI products	ID_1140	-0.863777	0.580971	-0.510483	0.554517	-0.242385	-0.260129	58.0419	17.07	1	0	1	-0.1063
1141	CCC=O	AI products	ID_1141	-0.863777	0.580971	-0.510483	0.554517	-0.242385	-0.260129	58.0419	17.07	1	0	1	-0.1063
1142	CCC=O	AI products	ID_1142	-0.863777	0.580971	-0.510483	0.554517	-0.242385	-0.260129	58.0419	17.07	1	0	1	-0.1063
1143	CCC=O	AI products	ID_1143	-0.863777	0.580971	-0.510483	0.554517	-0.242385	-0.260129	58.0419	17.07	1	0	1	-0.1063
1144	CCC=O	AI products	ID_1144	-0.863777	0.580971	-0.510483	0.554517	-0.242385	-0.260129	58.0419	17.07	1	0	1	-0.1063
1145	CCC=O	AI products	ID_1145	-0.863777	0.580971	-0.510483	0.554517	-0.242385	-0.260129	58.0419	17.07	1	0	1	-0.1063
1146	CCC=O	AI products	ID_1146	-0.863777	0.580971	-0.510483	0.554517	-0.242385	-0.260129	58.0419	17.07	1	0	1	-0.1063
1147	CCC=O	AI products	ID_1147	-0.863777	0.580971	-0.510483	0.554517	-0.242385	-0.260129	58.0419	17.07	1	0	1	-0.1063
1148	CCC=O	AI products	ID_1148	-0.863777	0.580971	-0.510483	0.554517	-0.242385	-0.260129	58.0419	17.07	1	0	1	-0.1063
1149	CCC=O	AI products	ID_1149	-0.863777	0.580971	-0.510483	0.554517	-0.242385	-0.260129	58.0419	17.07	1	0	1	-0.1063
1150	CCC=O	AI products	ID_1150	-0.863777	0.580971	-0.510483	0.554517	-0.242385	-0.260129	58.0419	17.07	1	0	1	-0.1063
1151	C=CO	AI products	ID_1151	-0.455519	1.63442	0.488263	-0.3927	-0.343299	0.0174792	44.0262	20.23	0	1	1	0.0702
1152	C=CO	AI products	ID_1152	-0.455519	1.63442	0.488263	-0.3927	-0.343299	0.0174792	44.0262	20.23	0	1	1	0.0702
1153	C=CO	AI products	ID_1153	-0.455519	1.63442	0.488263	-0.3927	-0.343299	0.0174792	44.0262	20.23	0	1	1	0.0702
1154	C=CO	AI products	ID_1154	-0.455519	1.63442	0.488263	-0.3927	-0.343299	0.0174792	44.0262	20.23	0	1	1	0.0702
1155	C=CO	AI products	ID_1155	-0.455519	1.63442	0.488263	-0.3927	-0.343299	0.0174792	44.0262	20.23	0	1	1	0.0702
1156	C=CO	AI products	ID_1156	-0.455519	1.63442	0.488263	-0.3927	-0.343299	0.0174792	44.0262	20.23	0	1	1	0.0702
1157	C=CO	AI products	ID_1157	-0.455519	1.63442	0.488263	-0.3927	-0.343299	0.0174792	44.0262	20.23	0	1	1	0.0702
1158	C=CO	AI products	ID_1158	-0.455519	1.63442	0.488263	-0.3927	-0.343299	0.0174792	44.0262	20.23	0	1	1	0.0702
1159	C=CO	AI products	ID_1159	-0.455519	1.63442	0.488263	-0.3927	-0.343299	0.0174792	44.0262	20.23	0	1	1	0.0702
1160	C=CO	AI products	ID_1160	-0.455519	1.63442	0.488263	-0.3927	-0.343299	0.0174792	44.0262	20.23	0	1	1	0.0702
1161	C=CO	AI products	ID_1161	-0.455519	1.63442	0.488263	-0.3927	-0.343299	0.0174792	44.0262	20.23	0	1	1	0.0702
1162	C=CO	AI products	ID_1162	-0.455519	1.63442	0.488263	-0.3927	-0.343299	0.0174792	44.0262	20.23	0	1	1	0.0702
1163	C=CO	AI products	ID_1163	-0.455519	1.63442	0.488263	-0.3927	-0.343299	0.0174792	44.0262	20.23	0	1	1	0.0702
1164	C=CO	AI products	ID_1164	-0.455519	1.63442	0.488263	-0.3927	-0.343299	0.0174792	44.0262	20.23	0	1	1	0.0702
1165	C=CO	AI products	ID_1165	-0.455519	1.63442	0.488263	-0.3927	-0.343299	0.0174792	44.0262	20.23	0	1	1	0.0702
1166	CCCC(=O)O	AI products	ID_1166	1.36435	1.17191	0.243838	0.0384282	-0.341783	-0.101332	88.0524	37.3	2	1	2	-0.4417
1167	CCCC(=O)O	AI products	ID_1167	1.36435	1.17191	0.243838	0.0384282	-0.341783	-0.101332	88.0524	37.3	2	1	2	-0.4417
1168	CCCC(=O)O	AI products	ID_1168	1.36435	1.17191	0.243838	0.0384282	-0.341783	-0.101332	88.0524	37.3	2	1	2	-0.4417
1169	CCCC(=O)O	AI products	ID_1169	1.36435	1.17191	0.243838	0.0384282	-0.341783	-0.101332	88.0524	37.3	2	1	2	-0.4417
1170	CCCC(=O)O	AI products	ID_1170	1.36435	1.17191	0.243838	0.0384282	-0.341783	-0.101332	88.0524	37.3	2	1	2	-0.4417
1171	CCCC(=O)O	AI products	ID_1171	1.36435	1.17191	0.243838	0.0384282	-0.341783	-0.101332	88.0524	37.3	2	1	2	-0.4417
1172	CCCC(=O)O	AI products	ID_1172	1.36435	1.17191	0.243838	0.0384282	-0.341783	-0.101332	88.0524	37.3	2	1	2	-0.4417
1173	CCCC(=O)O	AI products	ID_1173	1.36435	1.17191	0.243838	0.0384282	-0.341783	-0.101332	88.0524	37.3	2	1	2	-0.4417
1174	CCCC(=O)O	AI products	ID_1174	1.36435	1.17191	0.243838	0.0384282	-0.341783	-0.101332	88.0524	37.3	2	1	2	-0.4417
1175	CCCC(=O)O	AI products	ID_1175	1.36435	1.17191	0.243838	0.0384282	-0.341783	-0.101332	88.0524	37.3	2	1	2	-0.4417
1176	CCCC(=O)O	AI products	ID_1176	1.36435	1.17191	0.243838	0.0384282	-0.341783	-0.101332	88.0524	37.3	2	1	2	-0.4417
1177	CCCC(=O)O	AI products	ID_1177	1.36435	1.17191	0.243838	0.0384282	-0.341783	-0.101332	88.0524	37.3	2	1	2	-0.4417
1178	CCCC(=O)O	AI products	ID_1178	1.36435	1.17191	0.243838	0.0384282	-0.341783	-0.101332	88.0524	37.3	2	1	2	-0.4417
1179	CCCC(=O)O	AI products	ID_1179	1.36435	1.17191	0.243838	0.0384282	-0.341783	-0.101332	88.0524	37.3	2	1	2	-0.4417
1180	CCCC(=O)O	AI products	ID_1180	1.36435	1.17191	0.243838	0.0384282	-0.341783	-0.101332	88.0524	37.3	2	1	2	-0.4417
1181	CC(C)=O	AI products	ID_1181	-0.988812	0.825776	-0.405888	0.715053	0.0205782	-0.153075	58.0419	17.07	0	0	1	-0.244
1182	CC(C)=O	AI products	ID_1182	-0.988812	0.825776	-0.405888	0.715053	0.0205782	-0.153075	58.0419	17.07	0	0	1	-0.244
1183	CC(C)=O	AI products	ID_1183	-0.988812	0.825776	-0.405888	0.715053	0.0205782	-0.153075	58.0419	17.07	0	0	1	-0.244
1184	CC(C)=O	AI products	ID_1184	-0.988812	0.825776	-0.405888	0.715053	0.0205782	-0.153075	58.0419	17.07	0	0	1	-0.244
1185	CC(C)=O	AI products	ID_1185	-0.988812	0.825776	-0.405888	0.715053	0.0205782	-0.153075	58.0419	17.07	0	0	1	-0.244
1186	CC(C)=O	AI products	ID_1186	-0.988812	0.825776	-0.405888	0.715053	0.0205782	-0.153075	58.0419	17.07	0	0	1	-0.244
1187	CC(C)=O	AI products	ID_1187	-0.988812	0.825776	-0.405888	0.715053	0.0205782	-0.153075	58.0419	17.07	0	0	1	-0.244
1188	CC(C)=O	AI products	ID_1188	-0.988812	0.825776	-0.405888	0.715053	0.0205782	-0.153075	58.0419	17.07	0	0	1	-0.244
1189	CC(C)=O	AI products	ID_1189	-0.988812	0.825776	-0.405888	0.715053	0.0205782	-0.153075	58.0419	17.07	0	0	1	-0.244
1190	CC(C)=O	AI products	ID_1190	-0.988812	0.825776	-0.405888	0.715053	0.0205782	-0.153075	58.0419	17.07	0	0	1	-0.244
1191	CC(C)=O	AI products	ID_1191	-0.988812	0.825776	-0.405888	0.715053	0.0205782	-0.153075	58.0419	17.07	0	0	1	-0.244
1192	CC(C)=O	AI products	ID_1192	-0.988812	0.825776	-0.405888	0.715053	0.0205782	-0.153075	58.0419	17.07	0	0	1	-0.244
1193	CC(C)=O	AI products	ID_1193	-0.988812	0.825776	-0.405888	0.715053	0.0205782	-0.153075	58.0419	17.07	0	0	1	-0.244
1194	CC(C)=O	AI products	ID_1194	-0.988812	0.825776	-0.405888	0.715053	0.0205782	-0.153075	58.0419	17.07	0	0	1	-0.244
1195	COC(C)=O	AI products	ID_1195	0.0687662	0.516148	-0.190332	1.2585	-0.43633	-0.0301711	74.0368	26.3	1	0	2	0.0211
1196	COC(C)=O	AI products	ID_1196	0.0687662	0.516148	-0.190332	1.2585	-0.43633	-0.0301711	74.0368	26.3	1	0	2	0.0211
1197	COC(C)=O	AI products	ID_1197	0.0687662	0.516148	-0.190332	1.2585	-0.43633	-0.0301711	74.0368	26.3	1	0	2	0.0211
1198	COC(C)=O	AI products	ID_1198	0.0687662	0.516148	-0.190332	1.2585	-0.43633	-0.0301711	74.0368	26.3	1	0	2	0.0211
1199	COC(C)=O	AI products	ID_1199	0.0687662	0.516148	-0.190332	1.2585	-0.43633	-0.0301711	74.0368	26.3	1	0	2	0.0211
1200	COC(C)=O	AI products	ID_1200	0.0687662	0.516148	-0.190332	1.2585	-0.43633	-0.0301711	74.0368	26.3	1	0	2	0.0211
1201	COC(C)=O	AI products	ID_1201	0.0687662	0.516148	-0.190332	1.2585	-0.43633	-0.0301711	74.0368	26.3	1	0	2	0.0211
1202	COC(C)=O	AI products	ID_1202	0.0687662	0.516148	-0.190332	1.2585	-0.43633	-0.0301711	74.0368	26.3	1	0	2	0.0211
1203	COC(C)=O	AI products	ID_1203	0.0687662	0.516148	-0.190332	1.2585	-0.43633	-0.0301711	74.0368	26.3	1	0	2	0.0211
1204	COC(C)=O	AI products	ID_1204	0.0687662	0.516148	-0.190332	1.2585	-0.43633	-0.0301711	74.0368	26.3	1	0	2	0.0211
1205	COC(C)=O	AI products	ID_1205	0.0687662	0.516148	-0.190332	1.2585	-0.43633	-0.0301711	74.0368	26.3	1	0	2	0.0211
1206	COC(C)=O	AI products	ID_1206	0.0687662	0.516148	-0.190332	1.2585	-0.43633	-0.0301711	74.0368	26.3	1	0	2	0.0211
1207	COC(C)=O	AI products	ID_1207	0.0687662	0.516148	-0.190332	1.2585	-0.43633	-0.0301711	74.0368	26.3	1	0	2	0.0211
1208	COC(C)=O	AI products	ID_1208	0.0687662	0.516148	-0.190332	1.2585	-0.43633	-0.0301711	74.0368	26.3	1	0	2	0.0211
1209	O=C=O	AI products	ID_1209	0.0162018	1.17837	-0.0488049	1.58888	-0.42788	-0.431254	43.9898	34.14	0	0	2	-0.1468
1210	O=C=O	AI products	ID_1210	0.0162018	1.17837	-0.0488049	1.58888	-0.42788	-0.431254	43.9898	34.14	0	0	2	-0.1468
1211	O=C=O	AI products	ID_1211	0.0162018	1.17837	-0.0488049	1.58888	-0.42788	-0.431254	43.9898	34.14	0	0	2	-0.1468
1212	O=C=O	AI products	ID_1212	0.0162018	1.17837	-0.0488049	1.58888	-0.42788	-0.431254	43.9898	34.14	0	0	2	-0.1468
1213	O=C=O	AI products	ID_1213	0.0162018	1.17837	-0.0488049	1.58888	-0.42788	-0.431254	43.9898	34.14	0	0	2	-0.1468
1214	O=C=O	AI products	ID_1214	0.0162018	1.17837	-0.0488049	1.58888	-0.42788	-0.431254	43.9898	34.14	0	0	2	-0.1468
1215	O=C=O	AI products	ID_1215	0.0162018	1.17837	-0.0488049	1.58888	-0.42788	-0.431254	43.9898	34.14	0	0	2	-0.1468
1216	O=C=O	AI products	ID_1216	0.0162018	1.17837	-0.0488049	1.58888	-0.42788	-0.431254	43.9898	34.14	0	0	2	-0.1468
1217	O=C=O	AI products	ID_1217	0.0162018	1.17837	-0.0488049	1.58888	-0.42788	-0.431254	43.9898	34.14	0	0	2	-0.1468
1218	O=C=O	AI products	ID_1218	0.0162018	1.17837	-0.0488049	1.58888	-0.42788	-0.431254	43.9898	34.14	0	0	2	-0.1468
1219	O=C=O	AI products	ID_1219	0.0162018	1.17837	-0.0488049	1.58888	-0.42788	-0.431254	43.9898	34.14	0	0	2	-0.1468
1220	O=C=O	AI products	ID_1220	0.0162018	1.17837	-0.0488049	1.58888	-0.42788	-0.431254	43.9898	34.14	0	0	2	-0.1468
1221	O=C=O	AI products	ID_1221	0.0162018	1.17837	-0.0488049	1.58888	-0.42788	-0.431254	43.9898	34.14	0	0	2	-0.1468
1222	O=C=O	AI products	ID_1222	0.0162018	1.17837	-0.0488049	1.58888	-0.42788	-0.431254	43.9898	34.14	0	0	2	-0.1468
1223	CCCCCC	AI products	ID_1223	-1.2821	0.000761428	-1.73134	-0.693734	0.242313	-0.0479307	86.1096	0	3	0	0	-1.0494
1224	CCCCCC	AI products	ID_1224	-1.2821	0.000761428	-1.73134	-0.693734	0.242313	-0.0479307	86.1096	0	3	0	0	-1.0494
1225	CCCCCC	AI products	ID_1225	-1.2821	0.000761428	-1.73134	-0.693734	0.242313	-0.0479307	86.1096	0	3	0	0	-1.0494
1226	CCCCCC	AI products	ID_1226	-1.2821	0.000761428	-1.73134	-0.693734	0.242313	-0.0479307	86.1096	0	3	0	0	-1.0494
1227	CCCCCC	AI products	ID_1227	-1.2821	0.000761428	-1.73134	-0.693734	0.242313	-0.0479307	86.1096	0	3	0	0	-1.0494
1228	CCCCCC	AI products	ID_1228	-1.2821	0.000761428	-1.73134	-0.693734	0.242313	-0.0479307	86.1096	0	3	0	0	-1.0494
1229	CCCCCC	AI products	ID_1229	-1.2821	0.000761428	-1.73134	-0.693734	0.242313	-0.0479307	86.1096	0	3	0	0	-1.0494
1230	CCCCCC	AI products	ID_1230	-1.2821	0.000761428	-1.73134	-0.693734	0.242313	-0.0479307	86.1096	0	3	0	0	-1.0494
1231	CCCCCC	AI products	ID_1231	-1.2821	0.000761428	-1.73134	-0.693734	0.242313	-0.0479307	86.1096	0	3	0	0	-1.0494
1232	CCCCCC	AI products	ID_1232	-1.2821	0.000761428	-1.73134	-0.693734	0.242313	-0.0479307	86.1096	0	3	0	0	-1.0494
1233	CCCCCC	AI products	ID_1233	-1.2821	0.000761428	-1.73134	-0.693734	0.242313	-0.0479307	86.1096	0	3	0	0	-1.0494
1234	CCCCCC	AI products	ID_1234	-1.2821	0.000761428	-1.73134	-0.693734	0.242313	-0.0479307	86.1096	0	3	0	0	-1.0494
1235	CCCCCC	AI products	ID_1235	-1.2821	0.000761428	-1.73134	-0.693734	0.242313	-0.0479307	86.1096	0	3	0	0	-1.0494
1236	CC(C)C	AI products	ID_1236	-2.38171	0.124049	0.0348856	-0.099284	-0.176712	-0.0378636	58.0783	0	0	0	0	1.0124
1237	CC(C)C	AI products	ID_1237	-2.38171	0.124049	0.0348856	-0.099284	-0.176712	-0.0378636	58.0783	0	0	0	0	1.0124
1238	CC(C)C	AI products	ID_1238	-2.38171	0.124049	0.0348856	-0.099284	-0.176712	-0.0378636	58.0783	0	0	0	0	1.0124
1239	CC(C)C	AI products	ID_1239	-2.38171	0.124049	0.0348856	-0.099284	-0.176712	-0.0378636	58.0783	0	0	0	0	1.0124
1240	CC(C)C	AI products	ID_1240	-2.38171	0.124049	0.0348856	-0.099284	-0.176712	-0.0378636	58.0783	0	0	0	0	1.0124
1241	CC(C)C	AI products	ID_1241	-2.38171	0.124049	0.0348856	-0.099284	-0.176712	-0.0378636	58.0783	0	0	0	0	1.0124
1242	CC(C)C	AI products	ID_1242	-2.38171	0.124049	0.0348856	-0.099284	-0.176712	-0.0378636	58.0783	0	0	0	0	1.0124
1243	CC(C)C	AI products	ID_1243	-2.38171	0.124049	0.0348856	-0.099284	-0.176712	-0.0378636	58.0783	0	0	0	0	1.0124
1244	CC(C)C	AI products	ID_1244	-2.38171	0.124049	0.0348856	-0.099284	-0.176712	-0.0378636	58.0783	0	0	0	0	1.0124
1245	CC(C)C	AI products	ID_1245	-2.38171	0.124049	0.0348856	-0.099284	-0.176712	-0.0378636	58.0783	0	0	0	0	1.0124
1246	CC(C)C	AI products	ID_1246	-2.38171	0.124049	0.0348856	-0.099284	-0.176712	-0.0378636	58.0783	0	0	0	0	1.0124
1247	CC(C)C	AI products	ID_1247	-2.38171	0.124049	0.0348856	-0.099284	-0.176712	-0.0378636	58.0783	0	0	0	0	1.0124
1248	CCCCCCO	AI products	ID_1248	0.893152	0.81206	-1.11551	-1.19046	0.0434344	0.0448901	102.104	20.23	4	1	1	-1.5494
1249	CCCCCCO	AI products	ID_1249	0.893152	0.81206	-1.11551	-1.19046	0.0434344	0.0448901	102.104	20.23	4	1	1	-1.5494
1250	CCCCCCO	AI products	ID_1250	0.893152	0.81206	-1.11551	-1.19046	0.0434344	0.0448901	102.104	20.23	4	1	1	-1.5494
1251	CCCCCCO	AI products	ID_1251	0.893152	0.81206	-1.11551	-1.19046	0.0434344	0.0448901	102.104	20.23	4	1	1	-1.5494
1252	CCCCCCO	AI products	ID_1252	0.893152	0.81206	-1.11551	-1.19046	0.0434344	0.0448901	102.104	20.23	4	1	1	-1.5494
1253	CCCCCCO	AI products	ID_1253	0.893152	0.81206	-1.11551	-1.19046	0.0434344	0.0448901	102.104	20.23	4	1	1	-1.5494
1254	CCCCCCO	AI products	ID_1254	0.893152	0.81206	-1.11551	-1.19046	0.0434344	0.0448901	102.104	20.23	4	1	1	-1.5494
1255	CCCCCCO	AI products	ID_1255	0.893152	0.81206	-1.11551	-1.19046	0.0434344	0.0448901	102.104	20.23	4	1	1	-1.5494
1256	CCCCCCO	AI products	ID_1256	0.893152	0.81206	-1.11551	-1.19046	0.0434344	0.0448901	102.104	20.23	4	1	1	-1.5494
1257	CCCCCCO	AI products	ID_1257	0.893152	0.81206	-1.11551	-1.19046	0.0434344	0.0448901	102.104	20.23	4	1	1	-1.5494
1258	CCCCCCO	AI products	ID_1258	0.893152	0.81206	-1.11551	-1.19046	0.0434344	0.0448901	102.104	20.23	4	1	1	-1.5494
1259	CCCCCCO	AI products	ID_1259	0.893152	0.81206	-1.11551	-1.19046	0.0434344	0.0448901	102.104	20.23	4	1	1	-1.5494
1260	CCC(=O)O	AI products	ID_1260	1.05618	1.41565	0.574012	0.233927	-0.390698	-0.097966	74.0368	37.3	1	1	2	-0.1537
1261	CCC(=O)O	AI products	ID_1261	1.05618	1.41565	0.574012	0.233927	-0.390698	-0.097966	74.0368	37.3	1	1	2	-0.1537
1262	CCC(=O)O	AI products	ID_1262	1.05618	1.41565	0.574012	0.233927	-0.390698	-0.097966	74.0368	37.3	1	1	2	-0.1537
1263	CCC(=O)O	AI products	ID_1263	1.05618	1.41565	0.574012	0.233927	-0.390698	-0.097966	74.0368	37.3	1	1	2	-0.1537
1264	CCC(=O)O	AI products	ID_1264	1.05618	1.41565	0.574012	0.233927	-0.390698	-0.097966	74.0368	37.3	1	1	2	-0.1537
1265	CCC(=O)O	AI products	ID_1265	1.05618	1.41565	0.574012	0.233927	-0.390698	-0.097966	74.0368	37.3	1	1	2	-0.1537
1266	CCC(=O)O	AI products	ID_1266	1.05618	1.41565	0.574012	0.233927	-0.390698	-0.097966	74.0368	37.3	1	1	2	-0.1537
1267	CCC(=O)O	AI products	ID_1267	1.05618	1.41565	0.574012	0.233927	-0.390698	-0.097966	74.0368	37.3	1	1	2	-0.1537
1268	CCC(=O)O	AI products	ID_1268	1.05618	1.41565	0.574012	0.233927	-0.390698	-0.097966	74.0368	37.3	1	1	2	-0.1537
1269	CCC(=O)O	AI products	ID_1269	1.05618	1.41565	0.574012	0.233927	-0.390698	-0.097966	74.0368	37.3	1	1	2	-0.1537
1270	CCC(=O)O	AI products	ID_1270	1.05618	1.41565	0.574012	0.233927	-0.390698	-0.097966	74.0368	37.3	1	1	2	-0.1537
1271	CCc1ccccc1	AI products	ID_1271	-2.03166	-0.800747	0.281765	-0.33138	-0.0273395	0.0937558	106.078	0	1	0	0	1.5147
1272	CCc1ccccc1	AI products	ID_1272	-2.03166	-0.800747	0.281765	-0.33138	-0.0273395	0.0937558	106.078	0	1	0	0	1.5147
1273	CCc1ccccc1	AI products	ID_1273	-2.03166	-0.800747	0.281765	-0.33138	-0.0273395	0.0937558	106.078	0	1	0	0	1.5147
1274	CCc1ccccc1	AI products	ID_1274	-2.03166	-0.800747	0.281765	-0.33138	-0.0273395	0.0937558	106.078	0	1	0	0	1.5147
1275	CCc1ccccc1	AI products	ID_1275	-2.03166	-0.800747	0.281765	-0.33138	-0.0273395	0.0937558	106.078	0	1	0	0	1.5147
1276	CCc1ccccc1	AI products	ID_1276	-2.03166	-0.800747	0.281765	-0.33138	-0.0273395	0.0937558	106.078	0	1	0	0	1.5147
1277	CCc1ccccc1	AI products	ID_1277	-2.03166	-0.800747	0.281765	-0.33138	-0.0273395	0.0937558	106.078	0	1	0	0	1.5147
1278	CCc1ccccc1	AI products	ID_1278	-2.03166	-0.800747	0.281765	-0.33138	-0.0273395	0.0937558	106.078	0	1	0	0	1.5147
1279	CCc1ccccc1	AI products	ID_1279	-2.03166	-0.800747	0.281765	-0.33138	-0.0273395	0.0937558	106.078	0	1	0	0	1.5147
1280	CCc1ccccc1	AI products	ID_1280	-2.03166	-0.800747	0.281765	-0.33138	-0.0273395	0.0937558	106.078	0	1	0	0	1.5147
1281	CCCC(=O)OCC	AI products	ID_1281	0.794092	-0.553641	-0.62418	0.695866	-0.614353	-0.0979314	116.084	26.3	4	0	2	0.0597
1282	CCCC(=O)OCC	AI products	ID_1282	0.794092	-0.553641	-0.62418	0.695866	-0.614353	-0.0979314	116.084	26.3	4	0	2	0.0597
1283	CCCC(=O)OCC	AI products	ID_1283	0.794092	-0.553641	-0.62418	0.695866	-0.614353	-0.0979314	116.084	26.3	4	0	2	0.0597
1284	CCCC(=O)OCC	AI products	ID_1284	0.794092	-0.553641	-0.62418	0.695866	-0.614353	-0.0979314	116.084	26.3	4	0	2	0.0597
1285	CCCC(=O)OCC	AI products	ID_1285	0.794092	-0.553641	-0.62418	0.695866	-0.614353	-0.0979314	116.084	26.3	4	0	2	0.0597
1286	CCCC(=O)OCC	AI products	ID_1286	0.794092	-0.553641	-0.62418	0.695866	-0.614353	-0.0979314	116.084	26.3	4	0	2	0.0597
1287	CCCC(=O)OCC	AI products	ID_1287	0.794092	-0.553641	-0.62418	0.695866	-0.614353	-0.0979314	116.084	26.3	4	0	2	0.0597
1288	CCCC(=O)OCC	AI products	ID_1288	0.794092	-0.553641	-0.62418	0.695866	-0.614353	-0.0979314	116.084	26.3	4	0	2	0.0597
1289	CCCC(=O)OCC	AI products	ID_1289	0.794092	-0.553641	-0.62418	0.695866	-0.614353	-0.0979314	116.084	26.3	4	0	2	0.0597
1290	CCCC(=O)OCC	AI products	ID_1290	0.794092	-0.553641	-0.62418	0.695866	-0.614353	-0.0979314	116.084	26.3	4	0	2	0.0597
1291	C1CO1	AI products	ID_1291	-1.2518	0.903725	-0.451171	0.672371	-0.222169	-0.0363833	44.0262	12.53	0	0	1	-0.1309
1292	C1CO1	AI products	ID_1292	-1.2518	0.903725	-0.451171	0.672371	-0.222169	-0.0363833	44.0262	12.53	0	0	1	-0.1309
1293	C1CO1	AI products	ID_1293	-1.2518	0.903725	-0.451171	0.672371	-0.222169	-0.0363833	44.0262	12.53	0	0	1	-0.1309
1294	C1CO1	AI products	ID_1294	-1.2518	0.903725	-0.451171	0.672371	-0.222169	-0.0363833	44.0262	12.53	0	0	1	-0.1309
1295	C1CO1	AI products	ID_1295	-1.2518	0.903725	-0.451171	0.672371	-0.222169	-0.0363833	44.0262	12.53	0	0	1	-0.1309
1296	C1CO1	AI products	ID_1296	-1.2518	0.903725	-0.451171	0.672371	-0.222169	-0.0363833	44.0262	12.53	0	0	1	-0.1309
1297	C1CO1	AI products	ID_1297	-1.2518	0.903725	-0.451171	0.672371	-0.222169	-0.0363833	44.0262	12.53	0	0	1	-0.1309
1298	C1CO1	AI products	ID_1298	-1.2518	0.903725	-0.451171	0.672371	-0.222169	-0.0363833	44.0262	12.53	0	0	1	-0.1309
1299	C1CO1	AI products	ID_1299	-1.2518	0.903725	-0.451171	0.672371	-0.222169	-0.0363833	44.0262	12.53	0	0	1	-0.1309
1300	CCC(C)C	AI products	ID_1300	-1.98788	0.0259291	-0.534709	-0.305044	0.0118824	-0.0164289	72.0939	0	1	0	0	0.3362
1301	CCC(C)C	AI products	ID_1301	-1.98788	0.0259291	-0.534709	-0.305044	0.0118824	-0.0164289	72.0939	0	1	0	0	0.3362
1302	CCC(C)C	AI products	ID_1302	-1.98788	0.0259291	-0.534709	-0.305044	0.0118824	-0.0164289	72.0939	0	1	0	0	0.3362
1303	CCC(C)C	AI products	ID_1303	-1.98788	0.0259291	-0.534709	-0.305044	0.0118824	-0.0164289	72.0939	0	1	0	0	0.3362
1304	CCC(C)C	AI products	ID_1304	-1.98788	0.0259291	-0.534709	-0.305044	0.0118824	-0.0164289	72.0939	0	1	0	0	0.3362
1305	CCC(C)C	AI products	ID_1305	-1.98788	0.0259291	-0.534709	-0.305044	0.0118824	-0.0164289	72.0939	0	1	0	0	0.3362
1306	CCC(C)C	AI products	ID_1306	-1.98788	0.0259291	-0.534709	-0.305044	0.0118824	-0.0164289	72.0939	0	1	0	0	0.3362
1307	CCC(C)C	AI products	ID_1307	-1.98788	0.0259291	-0.534709	-0.305044	0.0118824	-0.0164289	72.0939	0	1	0	0	0.3362
1308	CCC(C)C	AI products	ID_1308	-1.98788	0.0259291	-0.534709	-0.305044	0.0118824	-0.0164289	72.0939	0	1	0	0	0.3362
1309	C=CCC	AI products	ID_1309	-2.11961	0.156869	-0.49398	-0.274368	-0.218078	-0.112521	56.0626	0	1	0	0	0.4708
1310	C=CCC	AI products	ID_1310	-2.11961	0.156869	-0.49398	-0.274368	-0.218078	-0.112521	56.0626	0	1	0	0	0.4708
1311	C=CCC	AI products	ID_1311	-2.11961	0.156869	-0.49398	-0.274368	-0.218078	-0.112521	56.0626	0	1	0	0	0.4708
1312	C=CCC	AI products	ID_1312	-2.11961	0.156869	-0.49398	-0.274368	-0.218078	-0.112521	56.0626	0	1	0	0	0.4708
1313	C=CCC	AI products	ID_1313	-2.11961	0.156869	-0.49398	-0.274368	-0.218078	-0.112521	56.0626	0	1	0	0	0.4708
1314	C=CCC	AI products	ID_1314	-2.11961	0.156869	-0.49398	-0.274368	-0.218078	-0.112521	56.0626	0	1	0	0	0.4708
1315	C=CCC	AI products	ID_1315	-2.11961	0.156869	-0.49398	-0.274368	-0.218078	-0.112521	56.0626	0	1	0	0	0.4708
1316	C=CCC	AI products	ID_1316	-2.11961	0.156869	-0.49398	-0.274368	-0.218078	-0.112521	56.0626	0	1	0	0	0.4708
1317	C=CCC	AI products	ID_1317	-2.11961	0.156869	-0.49398	-0.274368	-0.218078	-0.112521	56.0626	0	1	0	0	0.4708
1318	CCCOC(C)=O	AI products	ID_1318	0.63024	-0.0645804	-0.697358	0.874077	-0.42795	-0.0527844	102.068	26.3	3	0	2	-0.3063
1319	CCCOC(C)=O	AI products	ID_1319	0.63024	-0.0645804	-0.697358	0.874077	-0.42795	-0.0527844	102.068	26.3	3	0	2	-0.3063
1320	CCCOC(C)=O	AI products	ID_1320	0.63024	-0.0645804	-0.697358	0.874077	-0.42795	-0.0527844	102.068	26.3	3	0	2	-0.3063
1321	CCCOC(C)=O	AI products	ID_1321	0.63024	-0.0645804	-0.697358	0.874077	-0.42795	-0.0527844	102.068	26.3	3	0	2	-0.3063
1322	CCCOC(C)=O	AI products	ID_1322	0.63024	-0.0645804	-0.697358	0.874077	-0.42795	-0.0527844	102.068	26.3	3	0	2	-0.3063
1323	CCCOC(C)=O	AI products	ID_1323	0.63024	-0.0645804	-0.697358	0.874077	-0.42795	-0.0527844	102.068	26.3	3	0	2	-0.3063
1324	CCCOC(C)=O	AI products	ID_1324	0.63024	-0.0645804	-0.697358	0.874077	-0.42795	-0.0527844	102.068	26.3	3	0	2	-0.3063
1325	CCCOC(C)=O	AI products	ID_1325	0.63024	-0.0645804	-0.697358	0.874077	-0.42795	-0.0527844	102.068	26.3	3	0	2	-0.3063
1326	CCCOC(C)=O	AI products	ID_1326	0.63024	-0.0645804	-0.697358	0.874077	-0.42795	-0.0527844	102.068	26.3	3	0	2	-0.3063
1327	CCCCCC=O	AI products	ID_1327	0.0607188	-0.150242	-1.501	-0.0319793	-0.0956395	-0.270226	100.089	17.07	4	0	1	-0.9703
1328	CCCCCC=O	AI products	ID_1328	0.0607188	-0.150242	-1.501	-0.0319793	-0.0956395	-0.270226	100.089	17.07	4	0	1	-0.9703
1329	CCCCCC=O	AI products	ID_1329	0.0607188	-0.150242	-1.501	-0.0319793	-0.0956395	-0.270226	100.089	17.07	4	0	1	-0.9703
1330	CCCCCC=O	AI products	ID_1330	0.0607188	-0.150242	-1.501	-0.0319793	-0.0956395	-0.270226	100.089	17.07	4	0	1	-0.9703
1331	CCCCCC=O	AI products	ID_1331	0.0607188	-0.150242	-1.501	-0.0319793	-0.0956395	-0.270226	100.089	17.07	4	0	1	-0.9703
1332	CCCCCC=O	AI products	ID_1332	0.0607188	-0.150242	-1.501	-0.0319793	-0.0956395	-0.270226	100.089	17.07	4	0	1	-0.9703
1333	CCCCCC=O	AI products	ID_1333	0.0607188	-0.150242	-1.501	-0.0319793	-0.0956395	-0.270226	100.089	17.07	4	0	1	-0.9703
1334	CCCCCC=O	AI products	ID_1334	0.0607188	-0.150242	-1.501	-0.0319793	-0.0956395	-0.270226	100.089	17.07	4	0	1	-0.9703
1335	CCCCCC=O	AI products	ID_1335	0.0607188	-0.150242	-1.501	-0.0319793	-0.0956395	-0.270226	100.089	17.07	4	0	1	-0.9703
1336	CCCCCCCC	AI products	ID_1336	-0.665768	-0.486714	-2.39169	-1.08473	0.340143	-0.0546621	114.141	0	5	0	0	-1.6254
1337	CCCCCCCC	AI products	ID_1337	-0.665768	-0.486714	-2.39169	-1.08473	0.340143	-0.0546621	114.141	0	5	0	0	-1.6254
1338	CCCCCCCC	AI products	ID_1338	-0.665768	-0.486714	-2.39169	-1.08473	0.340143	-0.0546621	114.141	0	5	0	0	-1.6254
1339	CCCCCCCC	AI products	ID_1339	-0.665768	-0.486714	-2.39169	-1.08473	0.340143	-0.0546621	114.141	0	5	0	0	-1.6254
1340	CCCCCCCC	AI products	ID_1340	-0.665768	-0.486714	-2.39169	-1.08473	0.340143	-0.0546621	114.141	0	5	0	0	-1.6254
1341	CCCCCCCC	AI products	ID_1341	-0.665768	-0.486714	-2.39169	-1.08473	0.340143	-0.0546621	114.141	0	5	0	0	-1.6254
1342	CCCCCCCC	AI products	ID_1342	-0.665768	-0.486714	-2.39169	-1.08473	0.340143	-0.0546621	114.141	0	5	0	0	-1.6254
1343	CCCCCCCC	AI products	ID_1343	-0.665768	-0.486714	-2.39169	-1.08473	0.340143	-0.0546621	114.141	0	5	0	0	-1.6254
1344	CCCCCCCC	AI products	ID_1344	-0.665768	-0.486714	-2.39169	-1.08473	0.340143	-0.0546621	114.141	0	5	0	0	-1.6254
1345	CCOC=O	AI products	ID_1345	0.186321	0.258627	-0.274019	1.09886	-0.71149	-0.139391	74.0368	26.3	2	0	2	0.1927
1346	CCOC=O	AI products	ID_1346	0.186321	0.258627	-0.274019	1.09886	-0.71149	-0.139391	74.0368	26.3	2	0	2	0.1927
1347	CCOC=O	AI products	ID_1347	0.186321	0.258627	-0.274019	1.09886	-0.71149	-0.139391	74.0368	26.3	2	0	2	0.1927
1348	CCOC=O	AI products	ID_1348	0.186321	0.258627	-0.274019	1.09886	-0.71149	-0.139391	74.0368	26.3	2	0	2	0.1927
1349	CCOC=O	AI products	ID_1349	0.186321	0.258627	-0.274019	1.09886	-0.71149	-0.139391	74.0368	26.3	2	0	2	0.1927
1350	CCOC=O	AI products	ID_1350	0.186321	0.258627	-0.274019	1.09886	-0.71149	-0.139391	74.0368	26.3	2	0	2	0.1927
1351	CCOC=O	AI products	ID_1351	0.186321	0.258627	-0.274019	1.09886	-0.71149	-0.139391	74.0368	26.3	2	0	2	0.1927
1352	CCOC=O	AI products	ID_1352	0.186321	0.258627	-0.274019	1.09886	-0.71149	-0.139391	74.0368	26.3	2	0	2	0.1927
1353	CCOC=O	AI products	ID_1353	0.186321	0.258627	-0.274019	1.09886	-0.71149	-0.139391	74.0368	26.3	2	0	2	0.1927
1354	C=CCCC	AI products	ID_1354	-1.93139	-0.29078	-0.488892	-0.455497	-0.364757	-0.150615	70.0783	0	2	0	0	0.7264
1355	C=CCCC	AI products	ID_1355	-1.93139	-0.29078	-0.488892	-0.455497	-0.364757	-0.150615	70.0783	0	2	0	0	0.7264
1356	C=CCCC	AI products	ID_1356	-1.93139	-0.29078	-0.488892	-0.455497	-0.364757	-0.150615	70.0783	0	2	0	0	0.7264
1357	C=CCCC	AI products	ID_1357	-1.93139	-0.29078	-0.488892	-0.455497	-0.364757	-0.150615	70.0783	0	2	0	0	0.7264
1358	C=CCCC	AI products	ID_1358	-1.93139	-0.29078	-0.488892	-0.455497	-0.364757	-0.150615	70.0783	0	2	0	0	0.7264
1359	C=CCCC	AI products	ID_1359	-1.93139	-0.29078	-0.488892	-0.455497	-0.364757	-0.150615	70.0783	0	2	0	0	0.7264
1360	C=CCCC	AI products	ID_1360	-1.93139	-0.29078	-0.488892	-0.455497	-0.364757	-0.150615	70.0783	0	2	0	0	0.7264
1361	C=CCCC	AI products	ID_1361	-1.93139	-0.29078	-0.488892	-0.455497	-0.364757	-0.150615	70.0783	0	2	0	0	0.7264
1362	C=Cc1ccccc1	AI products	ID_1362	-2.13288	-0.928205	0.523516	-0.317381	-0.194305	0.0571626	104.063	0	1	0	0	1.9153
1363	C=Cc1ccccc1	AI products	ID_1363	-2.13288	-0.928205	0.523516	-0.317381	-0.194305	0.0571626	104.063	0	1	0	0	1.9153
1364	C=Cc1ccccc1	AI products	ID_1364	-2.13288	-0.928205	0.523516	-0.317381	-0.194305	0.0571626	104.063	0	1	0	0	1.9153
1365	C=Cc1ccccc1	AI products	ID_1365	-2.13288	-0.928205	0.523516	-0.317381	-0.194305	0.0571626	104.063	0	1	0	0	1.9153
1366	C=Cc1ccccc1	AI products	ID_1366	-2.13288	-0.928205	0.523516	-0.317381	-0.194305	0.0571626	104.063	0	1	0	0	1.9153
1367	C=Cc1ccccc1	AI products	ID_1367	-2.13288	-0.928205	0.523516	-0.317381	-0.194305	0.0571626	104.063	0	1	0	0	1.9153
1368	C=Cc1ccccc1	AI products	ID_1368	-2.13288	-0.928205	0.523516	-0.317381	-0.194305	0.0571626	104.063	0	1	0	0	1.9153
1369	C=Cc1ccccc1	AI products	ID_1369	-2.13288	-0.928205	0.523516	-0.317381	-0.194305	0.0571626	104.063	0	1	0	0	1.9153
1370	CCCC(=O)OC	AI products	ID_1370	0.604732	-0.107943	-0.626062	0.877133	-0.469544	-0.0601696	102.068	26.3	3	0	2	-0.1907
1371	CCCC(=O)OC	AI products	ID_1371	0.604732	-0.107943	-0.626062	0.877133	-0.469544	-0.0601696	102.068	26.3	3	0	2	-0.1907
1372	CCCC(=O)OC	AI products	ID_1372	0.604732	-0.107943	-0.626062	0.877133	-0.469544	-0.0601696	102.068	26.3	3	0	2	-0.1907
1373	CCCC(=O)OC	AI products	ID_1373	0.604732	-0.107943	-0.626062	0.877133	-0.469544	-0.0601696	102.068	26.3	3	0	2	-0.1907
1374	CCCC(=O)OC	AI products	ID_1374	0.604732	-0.107943	-0.626062	0.877133	-0.469544	-0.0601696	102.068	26.3	3	0	2	-0.1907
1375	CCCC(=O)OC	AI products	ID_1375	0.604732	-0.107943	-0.626062	0.877133	-0.469544	-0.0601696	102.068	26.3	3	0	2	-0.1907
1376	CCCC(=O)OC	AI products	ID_1376	0.604732	-0.107943	-0.626062	0.877133	-0.469544	-0.0601696	102.068	26.3	3	0	2	-0.1907
1377	CCCC(=O)OC	AI products	ID_1377	0.604732	-0.107943	-0.626062	0.877133	-0.469544	-0.0601696	102.068	26.3	3	0	2	-0.1907
1378	CCCCCCC	AI products	ID_1378	-0.973933	-0.242976	-2.06152	-0.889233	0.291228	-0.0512964	100.125	0	4	0	0	-1.3374
1379	CCCCCCC	AI products	ID_1379	-0.973933	-0.242976	-2.06152	-0.889233	0.291228	-0.0512964	100.125	0	4	0	0	-1.3374
1380	CCCCCCC	AI products	ID_1380	-0.973933	-0.242976	-2.06152	-0.889233	0.291228	-0.0512964	100.125	0	4	0	0	-1.3374
1381	CCCCCCC	AI products	ID_1381	-0.973933	-0.242976	-2.06152	-0.889233	0.291228	-0.0512964	100.125	0	4	0	0	-1.3374
1382	CCCCCCC	AI products	ID_1382	-0.973933	-0.242976	-2.06152	-0.889233	0.291228	-0.0512964	100.125	0	4	0	0	-1.3374
1383	CCCCCCC	AI products	ID_1383	-0.973933	-0.242976	-2.06152	-0.889233	0.291228	-0.0512964	100.125	0	4	0	0	-1.3374
1384	CCCCCCC	AI products	ID_1384	-0.973933	-0.242976	-2.06152	-0.889233	0.291228	-0.0512964	100.125	0	4	0	0	-1.3374
1385	CCCCCCC	AI products	ID_1385	-0.973933	-0.242976	-2.06152	-0.889233	0.291228	-0.0512964	100.125	0	4	0	0	-1.3374
1386	CC(=O)CO	AI products	ID_1386	1.22439	1.70159	0.103867	0.213776	-0.116412	-0.0492659	74.0368	37.3	1	1	2	-0.916
1387	CC(=O)CO	AI products	ID_1387	1.22439	1.70159	0.103867	0.213776	-0.116412	-0.0492659	74.0368	37.3	1	1	2	-0.916
1388	CC(=O)CO	AI products	ID_1388	1.22439	1.70159	0.103867	0.213776	-0.116412	-0.0492659	74.0368	37.3	1	1	2	-0.916
1389	CC(=O)CO	AI products	ID_1389	1.22439	1.70159	0.103867	0.213776	-0.116412	-0.0492659	74.0368	37.3	1	1	2	-0.916
1390	CC(=O)CO	AI products	ID_1390	1.22439	1.70159	0.103867	0.213776	-0.116412	-0.0492659	74.0368	37.3	1	1	2	-0.916
1391	CC(=O)CO	AI products	ID_1391	1.22439	1.70159	0.103867	0.213776	-0.116412	-0.0492659	74.0368	37.3	1	1	2	-0.916
1392	CC(=O)CO	AI products	ID_1392	1.22439	1.70159	0.103867	0.213776	-0.116412	-0.0492659	74.0368	37.3	1	1	2	-0.916
1393	CCC(C)=O	AI products	ID_1393	-0.761012	0.445423	-0.511444	0.529182	-0.0615511	-0.179708	72.0575	17.07	1	0	1	-0.1678
1394	CCC(C)=O	AI products	ID_1394	-0.761012	0.445423	-0.511444	0.529182	-0.0615511	-0.179708	72.0575	17.07	1	0	1	-0.1678
1395	CCC(C)=O	AI products	ID_1395	-0.761012	0.445423	-0.511444	0.529182	-0.0615511	-0.179708	72.0575	17.07	1	0	1	-0.1678
1396	CCC(C)=O	AI products	ID_1396	-0.761012	0.445423	-0.511444	0.529182	-0.0615511	-0.179708	72.0575	17.07	1	0	1	-0.1678
1397	CCC(C)=O	AI products	ID_1397	-0.761012	0.445423	-0.511444	0.529182	-0.0615511	-0.179708	72.0575	17.07	1	0	1	-0.1678
1398	CCC(C)=O	AI products	ID_1398	-0.761012	0.445423	-0.511444	0.529182	-0.0615511	-0.179708	72.0575	17.07	1	0	1	-0.1678
1399	CCC(C)=O	AI products	ID_1399	-0.761012	0.445423	-0.511444	0.529182	-0.0615511	-0.179708	72.0575	17.07	1	0	1	-0.1678
1400	C#C	AI products	ID_1400	-2.56964	0.514291	-0.0947073	-0.0469763	-0.513504	-0.208186	26.0157	0	0	0	0	0.9394
1401	C#C	AI products	ID_1401	-2.56964	0.514291	-0.0947073	-0.0469763	-0.513504	-0.208186	26.0157	0	0	0	0	0.9394
1402	C#C	AI products	ID_1402	-2.56964	0.514291	-0.0947073	-0.0469763	-0.513504	-0.208186	26.0157	0	0	0	0	0.9394
1403	C#C	AI products	ID_1403	-2.56964	0.514291	-0.0947073	-0.0469763	-0.513504	-0.208186	26.0157	0	0	0	0	0.9394
1404	C#C	AI products	ID_1404	-2.56964	0.514291	-0.0947073	-0.0469763	-0.513504	-0.208186	26.0157	0	0	0	0	0.9394
1405	C#C	AI products	ID_1405	-2.56964	0.514291	-0.0947073	-0.0469763	-0.513504	-0.208186	26.0157	0	0	0	0	0.9394
1406	C#C	AI products	ID_1406	-2.56964	0.514291	-0.0947073	-0.0469763	-0.513504	-0.208186	26.0157	0	0	0	0	0.9394
1407	CCCCCO	AI products	ID_1407	0.584987	1.0558	-0.785332	-0.994966	-0.0054806	0.0482557	88.0888	20.23	3	1	1	-1.2614
1408	CCCCCO	AI products	ID_1408	0.584987	1.0558	-0.785332	-0.994966	-0.0054806	0.0482557	88.0888	20.23	3	1	1	-1.2614
1409	CCCCCO	AI products	ID_1409	0.584987	1.0558	-0.785332	-0.994966	-0.0054806	0.0482557	88.0888	20.23	3	1	1	-1.2614
1410	CCCCCO	AI products	ID_1410	0.584987	1.0558	-0.785332	-0.994966	-0.0054806	0.0482557	88.0888	20.23	3	1	1	-1.2614
1411	CCCCCO	AI products	ID_1411	0.584987	1.0558	-0.785332	-0.994966	-0.0054806	0.0482557	88.0888	20.23	3	1	1	-1.2614
1412	CCCCCO	AI products	ID_1412	0.584987	1.0558	-0.785332	-0.994966	-0.0054806	0.0482557	88.0888	20.23	3	1	1	-1.2614
1413	CCCCCO	AI products	ID_1413	0.584987	1.0558	-0.785332	-0.994966	-0.0054806	0.0482557	88.0888	20.23	3	1	1	-1.2614
1414	Cc1cnccn1	AI products	ID_1414	-0.0680927	0.322382	0.299547	1.39187	-0.150872	0.173712	94.0531	25.78	0	0	2	0.437
1415	Cc1cnccn1	AI products	ID_1415	-0.0680927	0.322382	0.299547	1.39187	-0.150872	0.173712	94.0531	25.78	0	0	2	0.437
1416	Cc1cnccn1	AI products	ID_1416	-0.0680927	0.322382	0.299547	1.39187	-0.150872	0.173712	94.0531	25.78	0	0	2	0.437
1417	Cc1cnccn1	AI products	ID_1417	-0.0680927	0.322382	0.299547	1.39187	-0.150872	0.173712	94.0531	25.78	0	0	2	0.437
1418	Cc1cnccn1	AI products	ID_1418	-0.0680927	0.322382	0.299547	1.39187	-0.150872	0.173712	94.0531	25.78	0	0	2	0.437
1419	Cc1cnccn1	AI products	ID_1419	-0.0680927	0.322382	0.299547	1.39187	-0.150872	0.173712	94.0531	25.78	0	0	2	0.437
1420	Cc1cnccn1	AI products	ID_1420	-0.0680927	0.322382	0.299547	1.39187	-0.150872	0.173712	94.0531	25.78	0	0	2	0.437
1421	CC1OC1=O	AI products	ID_1421	0.0568087	0.841684	-0.0838342	1.47076	-0.135791	-0.0746597	72.0211	29.6	0	0	2	-0.1969
1422	CC1OC1=O	AI products	ID_1422	0.0568087	0.841684	-0.0838342	1.47076	-0.135791	-0.0746597	72.0211	29.6	0	0	2	-0.1969
1423	CC1OC1=O	AI products	ID_1423	0.0568087	0.841684	-0.0838342	1.47076	-0.135791	-0.0746597	72.0211	29.6	0	0	2	-0.1969
1424	CC1OC1=O	AI products	ID_1424	0.0568087	0.841684	-0.0838342	1.47076	-0.135791	-0.0746597	72.0211	29.6	0	0	2	-0.1969
1425	CC1OC1=O	AI products	ID_1425	0.0568087	0.841684	-0.0838342	1.47076	-0.135791	-0.0746597	72.0211	29.6	0	0	2	-0.1969
1426	CC1OC1=O	AI products	ID_1426	0.0568087	0.841684	-0.0838342	1.47076	-0.135791	-0.0746597	72.0211	29.6	0	0	2	-0.1969
1427	CC1OC1=O	AI products	ID_1427	0.0568087	0.841684	-0.0838342	1.47076	-0.135791	-0.0746597	72.0211	29.6	0	0	2	-0.1969
1428	CCC1OC1=O	AI products	ID_1428	0.364974	0.597946	-0.414008	1.27526	-0.0868755	-0.0780254	86.0368	29.6	1	0	2	-0.4849
1429	CCC1OC1=O	AI products	ID_1429	0.364974	0.597946	-0.414008	1.27526	-0.0868755	-0.0780254	86.0368	29.6	1	0	2	-0.4849
1430	CCC1OC1=O	AI products	ID_1430	0.364974	0.597946	-0.414008	1.27526	-0.0868755	-0.0780254	86.0368	29.6	1	0	2	-0.4849
1431	CCC1OC1=O	AI products	ID_1431	0.364974	0.597946	-0.414008	1.27526	-0.0868755	-0.0780254	86.0368	29.6	1	0	2	-0.4849
1432	CCC1OC1=O	AI products	ID_1432	0.364974	0.597946	-0.414008	1.27526	-0.0868755	-0.0780254	86.0368	29.6	1	0	2	-0.4849
1433	CCC1OC1=O	AI products	ID_1433	0.364974	0.597946	-0.414008	1.27526	-0.0868755	-0.0780254	86.0368	29.6	1	0	2	-0.4849
1434	CCC1OC1=O	AI products	ID_1434	0.364974	0.597946	-0.414008	1.27526	-0.0868755	-0.0780254	86.0368	29.6	1	0	2	-0.4849
1435	C=C(C)C	AI products	ID_1435	-2.56743	-0.147039	0.512789	-0.075163	-0.481451	-0.0989187	56.0626	0	0	0	0	1.7959
1436	C=C(C)C	AI products	ID_1436	-2.56743	-0.147039	0.512789	-0.075163	-0.481451	-0.0989187	56.0626	0	0	0	0	1.7959
1437	C=C(C)C	AI products	ID_1437	-2.56743	-0.147039	0.512789	-0.075163	-0.481451	-0.0989187	56.0626	0	0	0	0	1.7959
1438	C=C(C)C	AI products	ID_1438	-2.56743	-0.147039	0.512789	-0.075163	-0.481451	-0.0989187	56.0626	0	0	0	0	1.7959
1439	C=C(C)C	AI products	ID_1439	-2.56743	-0.147039	0.512789	-0.075163	-0.481451	-0.0989187	56.0626	0	0	0	0	1.7959
1440	C=C(C)C	AI products	ID_1440	-2.56743	-0.147039	0.512789	-0.075163	-0.481451	-0.0989187	56.0626	0	0	0	0	1.7959
1441	C=C(C)C	AI products	ID_1441	-2.56743	-0.147039	0.512789	-0.075163	-0.481451	-0.0989187	56.0626	0	0	0	0	1.7959
1442	C=CC(C)C	AI products	ID_1442	-2.20906	-0.305439	0.0423053	-0.276676	-0.350678	-0.0877504	70.0783	0	1	0	0	1.2804
1443	C=CC(C)C	AI products	ID_1443	-2.20906	-0.305439	0.0423053	-0.276676	-0.350678	-0.0877504	70.0783	0	1	0	0	1.2804
1444	C=CC(C)C	AI products	ID_1444	-2.20906	-0.305439	0.0423053	-0.276676	-0.350678	-0.0877504	70.0783	0	1	0	0	1.2804
1445	C=CC(C)C	AI products	ID_1445	-2.20906	-0.305439	0.0423053	-0.276676	-0.350678	-0.0877504	70.0783	0	1	0	0	1.2804
1446	C=CC(C)C	AI products	ID_1446	-2.20906	-0.305439	0.0423053	-0.276676	-0.350678	-0.0877504	70.0783	0	1	0	0	1.2804
1447	C=CC(C)C	AI products	ID_1447	-2.20906	-0.305439	0.0423053	-0.276676	-0.350678	-0.0877504	70.0783	0	1	0	0	1.2804
1448	C=CC(C)C	AI products	ID_1448	-2.20906	-0.305439	0.0423053	-0.276676	-0.350678	-0.0877504	70.0783	0	1	0	0	1.2804
1449	CC(O)CO	AI products	ID_1449	1.9273	2.4437	0.851395	-0.929193	-0.188549	0.228349	76.0524	40.46	1	2	2	-0.9081
1450	CC(O)CO	AI products	ID_1450	1.9273	2.4437	0.851395	-0.929193	-0.188549	0.228349	76.0524	40.46	1	2	2	-0.9081
1451	CC(O)CO	AI products	ID_1451	1.9273	2.4437	0.851395	-0.929193	-0.188549	0.228349	76.0524	40.46	1	2	2	-0.9081
1452	CC(O)CO	AI products	ID_1452	1.9273	2.4437	0.851395	-0.929193	-0.188549	0.228349	76.0524	40.46	1	2	2	-0.9081
1453	CC(O)CO	AI products	ID_1453	1.9273	2.4437	0.851395	-0.929193	-0.188549	0.228349	76.0524	40.46	1	2	2	-0.9081
1454	CC(O)CO	AI products	ID_1454	1.9273	2.4437	0.851395	-0.929193	-0.188549	0.228349	76.0524	40.46	1	2	2	-0.9081
1455	CC(O)CO	AI products	ID_1455	1.9273	2.4437	0.851395	-0.929193	-0.188549	0.228349	76.0524	40.46	1	2	2	-0.9081
1456	CC(C)O	AI products	ID_1456	-0.247954	1.63241	0.235559	-0.432462	0.0103293	0.135529	60.0575	20.23	0	1	1	-0.4081
1457	CC(C)O	AI products	ID_1457	-0.247954	1.63241	0.235559	-0.432462	0.0103293	0.135529	60.0575	20.23	0	1	1	-0.4081
1458	CC(C)O	AI products	ID_1458	-0.247954	1.63241	0.235559	-0.432462	0.0103293	0.135529	60.0575	20.23	0	1	1	-0.4081
1459	CC(C)O	AI products	ID_1459	-0.247954	1.63241	0.235559	-0.432462	0.0103293	0.135529	60.0575	20.23	0	1	1	-0.4081
1460	CC(C)O	AI products	ID_1460	-0.247954	1.63241	0.235559	-0.432462	0.0103293	0.135529	60.0575	20.23	0	1	1	-0.4081
1461	CC(C)O	AI products	ID_1461	-0.247954	1.63241	0.235559	-0.432462	0.0103293	0.135529	60.0575	20.23	0	1	1	-0.4081
1462	CC(C)O	AI products	ID_1462	-0.247954	1.63241	0.235559	-0.432462	0.0103293	0.135529	60.0575	20.23	0	1	1	-0.4081
1463	CC(O)C=O	AI products	ID_1463	1.18964	1.64251	0.201005	0.217939	-0.173083	-0.0593279	74.0368	37.3	1	1	2	-0.7585
1464	CC(O)C=O	AI products	ID_1464	1.18964	1.64251	0.201005	0.217939	-0.173083	-0.0593279	74.0368	37.3	1	1	2	-0.7585
1465	CC(O)C=O	AI products	ID_1465	1.18964	1.64251	0.201005	0.217939	-0.173083	-0.0593279	74.0368	37.3	1	1	2	-0.7585
1466	CC(O)C=O	AI products	ID_1466	1.18964	1.64251	0.201005	0.217939	-0.173083	-0.0593279	74.0368	37.3	1	1	2	-0.7585
1467	CC(O)C=O	AI products	ID_1467	1.18964	1.64251	0.201005	0.217939	-0.173083	-0.0593279	74.0368	37.3	1	1	2	-0.7585
1468	CC(O)C=O	AI products	ID_1468	1.18964	1.64251	0.201005	0.217939	-0.173083	-0.0593279	74.0368	37.3	1	1	2	-0.7585
1469	CC(O)C=O	AI products	ID_1469	1.18964	1.64251	0.201005	0.217939	-0.173083	-0.0593279	74.0368	37.3	1	1	2	-0.7585
1470	CCCCCC(=O)O	AI products	ID_1470	1.98068	0.684432	-0.41651	-0.352569	-0.243953	-0.108063	116.084	37.3	4	1	2	-1.0177
1471	CCCCCC(=O)O	AI products	ID_1471	1.98068	0.684432	-0.41651	-0.352569	-0.243953	-0.108063	116.084	37.3	4	1	2	-1.0177
1472	CCCCCC(=O)O	AI products	ID_1472	1.98068	0.684432	-0.41651	-0.352569	-0.243953	-0.108063	116.084	37.3	4	1	2	-1.0177
1473	CCCCCC(=O)O	AI products	ID_1473	1.98068	0.684432	-0.41651	-0.352569	-0.243953	-0.108063	116.084	37.3	4	1	2	-1.0177
1474	CCCCCC(=O)O	AI products	ID_1474	1.98068	0.684432	-0.41651	-0.352569	-0.243953	-0.108063	116.084	37.3	4	1	2	-1.0177
1475	CCCCCC(=O)O	AI products	ID_1475	1.98068	0.684432	-0.41651	-0.352569	-0.243953	-0.108063	116.084	37.3	4	1	2	-1.0177
1476	CCCCCC(=O)O	AI products	ID_1476	1.98068	0.684432	-0.41651	-0.352569	-0.243953	-0.108063	116.084	37.3	4	1	2	-1.0177
1477	C=CCO	AI products	ID_1477	-0.252521	1.2119	0.45203	-0.5756	-0.465871	-0.0163344	58.0419	20.23	1	1	1	0.2588
1478	C=CCO	AI products	ID_1478	-0.252521	1.2119	0.45203	-0.5756	-0.465871	-0.0163344	58.0419	20.23	1	1	1	0.2588
1479	C=CCO	AI products	ID_1479	-0.252521	1.2119	0.45203	-0.5756	-0.465871	-0.0163344	58.0419	20.23	1	1	1	0.2588
1480	C=CCO	AI products	ID_1480	-0.252521	1.2119	0.45203	-0.5756	-0.465871	-0.0163344	58.0419	20.23	1	1	1	0.2588
1481	C=CCO	AI products	ID_1481	-0.252521	1.2119	0.45203	-0.5756	-0.465871	-0.0163344	58.0419	20.23	1	1	1	0.2588
1482	C=CCO	AI products	ID_1482	-0.252521	1.2119	0.45203	-0.5756	-0.465871	-0.0163344	58.0419	20.23	1	1	1	0.2588
1483	C=CCO	AI products	ID_1483	-0.252521	1.2119	0.45203	-0.5756	-0.465871	-0.0163344	58.0419	20.23	1	1	1	0.2588
1484	C=CC(C)CCC=C(C)C	AI products	ID_1484	-1.66887	-2.26582	0.657271	-0.841308	-0.805967	-0.11506	138.141	0	4	0	0	2.9083
1485	C=CC(C)CCC=C(C)C	AI products	ID_1485	-1.66887	-2.26582	0.657271	-0.841308	-0.805967	-0.11506	138.141	0	4	0	0	2.9083
1486	C=CC(C)CCC=C(C)C	AI products	ID_1486	-1.66887	-2.26582	0.657271	-0.841308	-0.805967	-0.11506	138.141	0	4	0	0	2.9083
1487	C=CC(C)CCC=C(C)C	AI products	ID_1487	-1.66887	-2.26582	0.657271	-0.841308	-0.805967	-0.11506	138.141	0	4	0	0	2.9083
1488	C=CC(C)CCC=C(C)C	AI products	ID_1488	-1.66887	-2.26582	0.657271	-0.841308	-0.805967	-0.11506	138.141	0	4	0	0	2.9083
1489	C=CC(C)CCC=C(C)C	AI products	ID_1489	-1.66887	-2.26582	0.657271	-0.841308	-0.805967	-0.11506	138.141	0	4	0	0	2.9083
1490	C=CC(C)CCC=C(C)C	AI products	ID_1490	-1.66887	-2.26582	0.657271	-0.841308	-0.805967	-0.11506	138.141	0	4	0	0	2.9083
1491	O=CCO	AI products	ID_1491	1.12163	1.83714	0.104829	0.239111	-0.297246	-0.129687	60.0211	37.3	1	1	2	-0.8545
1492	O=CCO	AI products	ID_1492	1.12163	1.83714	0.104829	0.239111	-0.297246	-0.129687	60.0211	37.3	1	1	2	-0.8545
1493	O=CCO	AI products	ID_1493	1.12163	1.83714	0.104829	0.239111	-0.297246	-0.129687	60.0211	37.3	1	1	2	-0.8545
1494	O=CCO	AI products	ID_1494	1.12163	1.83714	0.104829	0.239111	-0.297246	-0.129687	60.0211	37.3	1	1	2	-0.8545
1495	O=CCO	AI products	ID_1495	1.12163	1.83714	0.104829	0.239111	-0.297246	-0.129687	60.0211	37.3	1	1	2	-0.8545
1496	O=CCO	AI products	ID_1496	1.12163	1.83714	0.104829	0.239111	-0.297246	-0.129687	60.0211	37.3	1	1	2	-0.8545
1497	O=CCO	AI products	ID_1497	1.12163	1.83714	0.104829	0.239111	-0.297246	-0.129687	60.0211	37.3	1	1	2	-0.8545
1498	O=Cc1ccccc1	AI products	ID_1498	-0.805826	-0.383017	0.307928	0.502971	-0.102464	-0.0698234	106.042	17.07	1	0	1	1.0154
1499	O=Cc1ccccc1	AI products	ID_1499	-0.805826	-0.383017	0.307928	0.502971	-0.102464	-0.0698234	106.042	17.07	1	0	1	1.0154
1500	O=Cc1ccccc1	AI products	ID_1500	-0.805826	-0.383017	0.307928	0.502971	-0.102464	-0.0698234	106.042	17.07	1	0	1	1.0154
1501	O=Cc1ccccc1	AI products	ID_1501	-0.805826	-0.383017	0.307928	0.502971	-0.102464	-0.0698234	106.042	17.07	1	0	1	1.0154
1502	O=Cc1ccccc1	AI products	ID_1502	-0.805826	-0.383017	0.307928	0.502971	-0.102464	-0.0698234	106.042	17.07	1	0	1	1.0154
1503	O=Cc1ccccc1	AI products	ID_1503	-0.805826	-0.383017	0.307928	0.502971	-0.102464	-0.0698234	106.042	17.07	1	0	1	1.0154
1504	O=Cc1ccccc1	AI products	ID_1504	-0.805826	-0.383017	0.307928	0.502971	-0.102464	-0.0698234	106.042	17.07	1	0	1	1.0154
1505	OCc1ccccc1	AI products	ID_1505	-0.0446229	0.458199	0.892512	-0.646982	-0.0795381	0.224671	108.058	20.23	1	1	1	0.7591
1506	OCc1ccccc1	AI products	ID_1506	-0.0446229	0.458199	0.892512	-0.646982	-0.0795381	0.224671	108.058	20.23	1	1	1	0.7591
1507	OCc1ccccc1	AI products	ID_1507	-0.0446229	0.458199	0.892512	-0.646982	-0.0795381	0.224671	108.058	20.23	1	1	1	0.7591
1508	OCc1ccccc1	AI products	ID_1508	-0.0446229	0.458199	0.892512	-0.646982	-0.0795381	0.224671	108.058	20.23	1	1	1	0.7591
1509	OCc1ccccc1	AI products	ID_1509	-0.0446229	0.458199	0.892512	-0.646982	-0.0795381	0.224671	108.058	20.23	1	1	1	0.7591
1510	OCc1ccccc1	AI products	ID_1510	-0.0446229	0.458199	0.892512	-0.646982	-0.0795381	0.224671	108.058	20.23	1	1	1	0.7591
1511	OCc1ccccc1	AI products	ID_1511	-0.0446229	0.458199	0.892512	-0.646982	-0.0795381	0.224671	108.058	20.23	1	1	1	0.7591
1512	CC(C)CCO	AI products	ID_1512	0.187367	0.837227	0.0811271	-0.801775	-0.186996	0.0763918	88.0888	20.23	2	1	1	-0.1638
1513	CC(C)CCO	AI products	ID_1513	0.187367	0.837227	0.0811271	-0.801775	-0.186996	0.0763918	88.0888	20.23	2	1	1	-0.1638
1514	CC(C)CCO	AI products	ID_1514	0.187367	0.837227	0.0811271	-0.801775	-0.186996	0.0763918	88.0888	20.23	2	1	1	-0.1638
1515	CC(C)CCO	AI products	ID_1515	0.187367	0.837227	0.0811271	-0.801775	-0.186996	0.0763918	88.0888	20.23	2	1	1	-0.1638
1516	CC(C)CCO	AI products	ID_1516	0.187367	0.837227	0.0811271	-0.801775	-0.186996	0.0763918	88.0888	20.23	2	1	1	-0.1638
1517	CC(C)CCO	AI products	ID_1517	0.187367	0.837227	0.0811271	-0.801775	-0.186996	0.0763918	88.0888	20.23	2	1	1	-0.1638
1518	CC(C)CCO	AI products	ID_1518	0.187367	0.837227	0.0811271	-0.801775	-0.186996	0.0763918	88.0888	20.23	2	1	1	-0.1638
1519	C=CCCCC	AI products	ID_1519	-1.62323	-0.534517	-0.819066	-0.650995	-0.315842	-0.15398	84.0939	0	3	0	0	0.4384
1520	C=CCCCC	AI products	ID_1520	-1.62323	-0.534517	-0.819066	-0.650995	-0.315842	-0.15398	84.0939	0	3	0	0	0.4384
1521	C=CCCCC	AI products	ID_1521	-1.62323	-0.534517	-0.819066	-0.650995	-0.315842	-0.15398	84.0939	0	3	0	0	0.4384
1522	C=CCCCC	AI products	ID_1522	-1.62323	-0.534517	-0.819066	-0.650995	-0.315842	-0.15398	84.0939	0	3	0	0	0.4384
1523	C=CCCCC	AI products	ID_1523	-1.62323	-0.534517	-0.819066	-0.650995	-0.315842	-0.15398	84.0939	0	3	0	0	0.4384
1524	C=CCCCC	AI products	ID_1524	-1.62323	-0.534517	-0.819066	-0.650995	-0.315842	-0.15398	84.0939	0	3	0	0	0.4384
1525	C=CCCCC	AI products	ID_1525	-1.62323	-0.534517	-0.819066	-0.650995	-0.315842	-0.15398	84.0939	0	3	0	0	0.4384
1526	CCCCC=O	AI products	ID_1526	-0.247447	0.0934955	-1.17083	0.163519	-0.144555	-0.26686	86.0732	17.07	3	0	1	-0.6823
1527	CCCCC=O	AI products	ID_1527	-0.247447	0.0934955	-1.17083	0.163519	-0.144555	-0.26686	86.0732	17.07	3	0	1	-0.6823
1528	CCCCC=O	AI products	ID_1528	-0.247447	0.0934955	-1.17083	0.163519	-0.144555	-0.26686	86.0732	17.07	3	0	1	-0.6823
1529	CCCCC=O	AI products	ID_1529	-0.247447	0.0934955	-1.17083	0.163519	-0.144555	-0.26686	86.0732	17.07	3	0	1	-0.6823
1530	CCCCC=O	AI products	ID_1530	-0.247447	0.0934955	-1.17083	0.163519	-0.144555	-0.26686	86.0732	17.07	3	0	1	-0.6823
1531	CCCCC=O	AI products	ID_1531	-0.247447	0.0934955	-1.17083	0.163519	-0.144555	-0.26686	86.0732	17.07	3	0	1	-0.6823
1532	C#CO	AI products	ID_1532	-0.45493	1.68004	0.445448	-0.390897	-0.344246	0.0103628	42.0106	20.23	0	1	1	0.0094
1533	C#CO	AI products	ID_1533	-0.45493	1.68004	0.445448	-0.390897	-0.344246	0.0103628	42.0106	20.23	0	1	1	0.0094
1534	C#CO	AI products	ID_1534	-0.45493	1.68004	0.445448	-0.390897	-0.344246	0.0103628	42.0106	20.23	0	1	1	0.0094
1535	C#CO	AI products	ID_1535	-0.45493	1.68004	0.445448	-0.390897	-0.344246	0.0103628	42.0106	20.23	0	1	1	0.0094
1536	C#CO	AI products	ID_1536	-0.45493	1.68004	0.445448	-0.390897	-0.344246	0.0103628	42.0106	20.23	0	1	1	0.0094
1537	C#CO	AI products	ID_1537	-0.45493	1.68004	0.445448	-0.390897	-0.344246	0.0103628	42.0106	20.23	0	1	1	0.0094
1538	COc1ccccc1	AI products	ID_1538	-1.58189	-0.516616	0.0695473	-0.209795	0.302649	-0.263919	108.058	9.23	1	0	0	0.9048
1539	COc1ccccc1	AI products	ID_1539	-1.58189	-0.516616	0.0695473	-0.209795	0.302649	-0.263919	108.058	9.23	1	0	0	0.9048
1540	COc1ccccc1	AI products	ID_1540	-1.58189	-0.516616	0.0695473	-0.209795	0.302649	-0.263919	108.058	9.23	1	0	0	0.9048
1541	COc1ccccc1	AI products	ID_1541	-1.58189	-0.516616	0.0695473	-0.209795	0.302649	-0.263919	108.058	9.23	1	0	0	0.9048
1542	COc1ccccc1	AI products	ID_1542	-1.58189	-0.516616	0.0695473	-0.209795	0.302649	-0.263919	108.058	9.23	1	0	0	0.9048
1543	COc1ccccc1	AI products	ID_1543	-1.58189	-0.516616	0.0695473	-0.209795	0.302649	-0.263919	108.058	9.23	1	0	0	0.9048
1544	CC=C(C)C	AI products	ID_1544	-2.52232	-0.380605	0.672983	-0.0935905	-0.394637	-0.0351908	70.0783	0	0	0	0	1.9957
1545	CC=C(C)C	AI products	ID_1545	-2.52232	-0.380605	0.672983	-0.0935905	-0.394637	-0.0351908	70.0783	0	0	0	0	1.9957
1546	CC=C(C)C	AI products	ID_1546	-2.52232	-0.380605	0.672983	-0.0935905	-0.394637	-0.0351908	70.0783	0	0	0	0	1.9957
1547	CC=C(C)C	AI products	ID_1547	-2.52232	-0.380605	0.672983	-0.0935905	-0.394637	-0.0351908	70.0783	0	0	0	0	1.9957
1548	CC=C(C)C	AI products	ID_1548	-2.52232	-0.380605	0.672983	-0.0935905	-0.394637	-0.0351908	70.0783	0	0	0	0	1.9957
1549	CC=C(C)C	AI products	ID_1549	-2.52232	-0.380605	0.672983	-0.0935905	-0.394637	-0.0351908	70.0783	0	0	0	0	1.9957
1550	COC=O	AI products	ID_1550	-0.00304012	0.704325	-0.275901	1.28013	-0.566682	-0.101629	60.0211	26.3	1	0	2	-0.0577
1551	COC=O	AI products	ID_1551	-0.00304012	0.704325	-0.275901	1.28013	-0.566682	-0.101629	60.0211	26.3	1	0	2	-0.0577
1552	COC=O	AI products	ID_1552	-0.00304012	0.704325	-0.275901	1.28013	-0.566682	-0.101629	60.0211	26.3	1	0	2	-0.0577
1553	COC=O	AI products	ID_1553	-0.00304012	0.704325	-0.275901	1.28013	-0.566682	-0.101629	60.0211	26.3	1	0	2	-0.0577
1554	COC=O	AI products	ID_1554	-0.00304012	0.704325	-0.275901	1.28013	-0.566682	-0.101629	60.0211	26.3	1	0	2	-0.0577
1555	COC=O	AI products	ID_1555	-0.00304012	0.704325	-0.275901	1.28013	-0.566682	-0.101629	60.0211	26.3	1	0	2	-0.0577
1556	O=C1CCCCCCCO1	AI products	ID_1556	0.678764	0.503864	-0.74998	1.26774	1.0896	0.535745	142.099	26.3	0	0	2	-1.4847
1557	O=C1CCCCCCCO1	AI products	ID_1557	0.678764	0.503864	-0.74998	1.26774	1.0896	0.535745	142.099	26.3	0	0	2	-1.4847
1558	O=C1CCCCCCCO1	AI products	ID_1558	0.678764	0.503864	-0.74998	1.26774	1.0896	0.535745	142.099	26.3	0	0	2	-1.4847
1559	O=C1CCCCCCCO1	AI products	ID_1559	0.678764	0.503864	-0.74998	1.26774	1.0896	0.535745	142.099	26.3	0	0	2	-1.4847
1560	O=C1CCCCCCCO1	AI products	ID_1560	0.678764	0.503864	-0.74998	1.26774	1.0896	0.535745	142.099	26.3	0	0	2	-1.4847
1561	O=C1CCCCCCCO1	AI products	ID_1561	0.678764	0.503864	-0.74998	1.26774	1.0896	0.535745	142.099	26.3	0	0	2	-1.4847
1562	O=C1CCCCCCCCCO1	AI products	ID_1562	0.984255	0.402692	-1.03129	1.2051	1.61426	0.725528	170.131	26.3	0	0	2	-2.0607
1563	O=C1CCCCCCCCCO1	AI products	ID_1563	0.984255	0.402692	-1.03129	1.2051	1.61426	0.725528	170.131	26.3	0	0	2	-2.0607
1564	O=C1CCCCCCCCCO1	AI products	ID_1564	0.984255	0.402692	-1.03129	1.2051	1.61426	0.725528	170.131	26.3	0	0	2	-2.0607
1565	O=C1CCCCCCCCCO1	AI products	ID_1565	0.984255	0.402692	-1.03129	1.2051	1.61426	0.725528	170.131	26.3	0	0	2	-2.0607
1566	O=C1CCCCCCCCCO1	AI products	ID_1566	0.984255	0.402692	-1.03129	1.2051	1.61426	0.725528	170.131	26.3	0	0	2	-2.0607
1567	O=C1CCCCCCCCCO1	AI products	ID_1567	0.984255	0.402692	-1.03129	1.2051	1.61426	0.725528	170.131	26.3	0	0	2	-2.0607
1568	CCCCCCCCO	AI products	ID_1568	1.50948	0.324584	-1.77585	-1.58146	0.141264	0.0381587	130.136	20.23	6	1	1	-2.1254
1569	CCCCCCCCO	AI products	ID_1569	1.50948	0.324584	-1.77585	-1.58146	0.141264	0.0381587	130.136	20.23	6	1	1	-2.1254
1570	CCCCCCCCO	AI products	ID_1570	1.50948	0.324584	-1.77585	-1.58146	0.141264	0.0381587	130.136	20.23	6	1	1	-2.1254
1571	CCCCCCCCO	AI products	ID_1571	1.50948	0.324584	-1.77585	-1.58146	0.141264	0.0381587	130.136	20.23	6	1	1	-2.1254
1572	CCCCCCCCO	AI products	ID_1572	1.50948	0.324584	-1.77585	-1.58146	0.141264	0.0381587	130.136	20.23	6	1	1	-2.1254
1573	CCCCCCCCO	AI products	ID_1573	1.50948	0.324584	-1.77585	-1.58146	0.141264	0.0381587	130.136	20.23	6	1	1	-2.1254
1574	CC1CC1	AI products	ID_1574	-2.31338	0.284826	-0.19727	-0.105597	-0.0671969	-0.0253672	56.0626	0	0	0	0	0.6446
1575	CC1CC1	AI products	ID_1575	-2.31338	0.284826	-0.19727	-0.105597	-0.0671969	-0.0253672	56.0626	0	0	0	0	0.6446
1576	CC1CC1	AI products	ID_1576	-2.31338	0.284826	-0.19727	-0.105597	-0.0671969	-0.0253672	56.0626	0	0	0	0	0.6446
1577	CC1CC1	AI products	ID_1577	-2.31338	0.284826	-0.19727	-0.105597	-0.0671969	-0.0253672	56.0626	0	0	0	0	0.6446
1578	CC1CC1	AI products	ID_1578	-2.31338	0.284826	-0.19727	-0.105597	-0.0671969	-0.0253672	56.0626	0	0	0	0	0.6446
1579	CCC(C)CO	AI products	ID_1579	0.273028	0.982845	-0.158293	-0.812037	-0.0473162	0.101192	88.0888	20.23	2	1	1	-0.552
1580	CCC(C)CO	AI products	ID_1580	0.273028	0.982845	-0.158293	-0.812037	-0.0473162	0.101192	88.0888	20.23	2	1	1	-0.552
1581	CCC(C)CO	AI products	ID_1581	0.273028	0.982845	-0.158293	-0.812037	-0.0473162	0.101192	88.0888	20.23	2	1	1	-0.552
1582	CCC(C)CO	AI products	ID_1582	0.273028	0.982845	-0.158293	-0.812037	-0.0473162	0.101192	88.0888	20.23	2	1	1	-0.552
1583	CCC(C)CO	AI products	ID_1583	0.273028	0.982845	-0.158293	-0.812037	-0.0473162	0.101192	88.0888	20.23	2	1	1	-0.552
1584	C=CC(=O)O	AI products	ID_1584	0.929779	1.24539	0.886134	0.250942	-0.598719	-0.141849	72.0211	37.3	1	1	2	0.361
1585	C=CC(=O)O	AI products	ID_1585	0.929779	1.24539	0.886134	0.250942	-0.598719	-0.141849	72.0211	37.3	1	1	2	0.361
1586	C=CC(=O)O	AI products	ID_1586	0.929779	1.24539	0.886134	0.250942	-0.598719	-0.141849	72.0211	37.3	1	1	2	0.361
1587	C=CC(=O)O	AI products	ID_1587	0.929779	1.24539	0.886134	0.250942	-0.598719	-0.141849	72.0211	37.3	1	1	2	0.361
1588	C=CC(=O)O	AI products	ID_1588	0.929779	1.24539	0.886134	0.250942	-0.598719	-0.141849	72.0211	37.3	1	1	2	0.361
1589	CCCCOC(C)=O	AI products	ID_1589	0.938406	-0.308318	-1.02753	0.678578	-0.379035	-0.0561501	116.084	26.3	4	0	2	-0.5943
1590	CCCCOC(C)=O	AI products	ID_1590	0.938406	-0.308318	-1.02753	0.678578	-0.379035	-0.0561501	116.084	26.3	4	0	2	-0.5943
1591	CCCCOC(C)=O	AI products	ID_1591	0.938406	-0.308318	-1.02753	0.678578	-0.379035	-0.0561501	116.084	26.3	4	0	2	-0.5943
1592	CCCCOC(C)=O	AI products	ID_1592	0.938406	-0.308318	-1.02753	0.678578	-0.379035	-0.0561501	116.084	26.3	4	0	2	-0.5943
1593	CCCCOC(C)=O	AI products	ID_1593	0.938406	-0.308318	-1.02753	0.678578	-0.379035	-0.0561501	116.084	26.3	4	0	2	-0.5943
1594	O=CCc1ccccc1	AI products	ID_1594	-0.568891	-0.747841	0.17684	0.316005	-0.169697	-0.0938114	120.058	17.07	2	0	1	1.0502
1595	O=CCc1ccccc1	AI products	ID_1595	-0.568891	-0.747841	0.17684	0.316005	-0.169697	-0.0938114	120.058	17.07	2	0	1	1.0502
1596	O=CCc1ccccc1	AI products	ID_1596	-0.568891	-0.747841	0.17684	0.316005	-0.169697	-0.0938114	120.058	17.07	2	0	1	1.0502
1597	O=CCc1ccccc1	AI products	ID_1597	-0.568891	-0.747841	0.17684	0.316005	-0.169697	-0.0938114	120.058	17.07	2	0	1	1.0502
1598	O=CCc1ccccc1	AI products	ID_1598	-0.568891	-0.747841	0.17684	0.316005	-0.169697	-0.0938114	120.058	17.07	2	0	1	1.0502
1599	c1ccc2c(c1)C2	AI products	ID_1599	-2.27889	-0.408798	0.400444	-0.141309	0.0212072	0.107478	90.047	0	0	0	0	1.4684
1600	c1ccc2c(c1)C2	AI products	ID_1600	-2.27889	-0.408798	0.400444	-0.141309	0.0212072	0.107478	90.047	0	0	0	0	1.4684
1601	c1ccc2c(c1)C2	AI products	ID_1601	-2.27889	-0.408798	0.400444	-0.141309	0.0212072	0.107478	90.047	0	0	0	0	1.4684
1602	c1ccc2c(c1)C2	AI products	ID_1602	-2.27889	-0.408798	0.400444	-0.141309	0.0212072	0.107478	90.047	0	0	0	0	1.4684
1603	c1ccc2c(c1)C2	AI products	ID_1603	-2.27889	-0.408798	0.400444	-0.141309	0.0212072	0.107478	90.047	0	0	0	0	1.4684
1604	CC1CO1	AI products	ID_1604	-1.16025	0.749121	-0.420801	0.648379	-0.0596135	0.0407925	58.0419	12.53	0	0	1	-0.1416
1605	CC1CO1	AI products	ID_1605	-1.16025	0.749121	-0.420801	0.648379	-0.0596135	0.0407925	58.0419	12.53	0	0	1	-0.1416
1606	CC1CO1	AI products	ID_1606	-1.16025	0.749121	-0.420801	0.648379	-0.0596135	0.0407925	58.0419	12.53	0	0	1	-0.1416
1607	CC1CO1	AI products	ID_1607	-1.16025	0.749121	-0.420801	0.648379	-0.0596135	0.0407925	58.0419	12.53	0	0	1	-0.1416
1608	CC1CO1	AI products	ID_1608	-1.16025	0.749121	-0.420801	0.648379	-0.0596135	0.0407925	58.0419	12.53	0	0	1	-0.1416
1609	C#CC	AI products	ID_1609	-2.58361	0.180308	0.23059	-0.0583273	-0.523012	-0.16156	40.0313	0	0	0	0	1.4069
1610	C#CC	AI products	ID_1610	-2.58361	0.180308	0.23059	-0.0583273	-0.523012	-0.16156	40.0313	0	0	0	0	1.4069
1611	C#CC	AI products	ID_1611	-2.58361	0.180308	0.23059	-0.0583273	-0.523012	-0.16156	40.0313	0	0	0	0	1.4069
1612	C#CC	AI products	ID_1612	-2.58361	0.180308	0.23059	-0.0583273	-0.523012	-0.16156	40.0313	0	0	0	0	1.4069
1613	C#CC	AI products	ID_1613	-2.58361	0.180308	0.23059	-0.0583273	-0.523012	-0.16156	40.0313	0	0	0	0	1.4069
1614	C=CC=O	AI products	ID_1614	-0.99018	0.410713	-0.198361	0.571532	-0.450405	-0.304012	56.0262	17.07	1	0	1	0.4084
1615	C=CC=O	AI products	ID_1615	-0.99018	0.410713	-0.198361	0.571532	-0.450405	-0.304012	56.0262	17.07	1	0	1	0.4084
1616	C=CC=O	AI products	ID_1616	-0.99018	0.410713	-0.198361	0.571532	-0.450405	-0.304012	56.0262	17.07	1	0	1	0.4084
1617	C=CC=O	AI products	ID_1617	-0.99018	0.410713	-0.198361	0.571532	-0.450405	-0.304012	56.0262	17.07	1	0	1	0.4084
1618	C=CC=O	AI products	ID_1618	-0.99018	0.410713	-0.198361	0.571532	-0.450405	-0.304012	56.0262	17.07	1	0	1	0.4084
1619	COc1ccc(C)cc1	AI products	ID_1619	-1.5912	-0.842683	0.381831	-0.221704	0.300733	-0.215945	122.073	9.23	1	0	0	1.3512
1620	COc1ccc(C)cc1	AI products	ID_1620	-1.5912	-0.842683	0.381831	-0.221704	0.300733	-0.215945	122.073	9.23	1	0	0	1.3512
1621	COc1ccc(C)cc1	AI products	ID_1621	-1.5912	-0.842683	0.381831	-0.221704	0.300733	-0.215945	122.073	9.23	1	0	0	1.3512
1622	COc1ccc(C)cc1	AI products	ID_1622	-1.5912	-0.842683	0.381831	-0.221704	0.300733	-0.215945	122.073	9.23	1	0	0	1.3512
1623	COc1ccc(C)cc1	AI products	ID_1623	-1.5912	-0.842683	0.381831	-0.221704	0.300733	-0.215945	122.073	9.23	1	0	0	1.3512
1624	COc1cc(C=O)ccc1O	AI products	ID_1624	1.43067	0.290864	0.774538	-0.504939	0.74606	-0.743015	152.047	46.53	2	1	1	-0.0463
1625	COc1cc(C=O)ccc1O	AI products	ID_1625	1.43067	0.290864	0.774538	-0.504939	0.74606	-0.743015	152.047	46.53	2	1	1	-0.0463
1626	COc1cc(C=O)ccc1O	AI products	ID_1626	1.43067	0.290864	0.774538	-0.504939	0.74606	-0.743015	152.047	46.53	2	1	1	-0.0463
1627	COc1cc(C=O)ccc1O	AI products	ID_1627	1.43067	0.290864	0.774538	-0.504939	0.74606	-0.743015	152.047	46.53	2	1	1	-0.0463
1628	COc1cc(C=O)ccc1O	AI products	ID_1628	1.43067	0.290864	0.774538	-0.504939	0.74606	-0.743015	152.047	46.53	2	1	1	-0.0463
1629	C=COC(C)=O	AI products	ID_1629	0.281974	0.155605	-0.296271	1.07625	-0.544162	-0.0683157	86.0368	26.3	2	0	2	0.1053
1630	C=COC(C)=O	AI products	ID_1630	0.281974	0.155605	-0.296271	1.07625	-0.544162	-0.0683157	86.0368	26.3	2	0	2	0.1053
1631	C=COC(C)=O	AI products	ID_1631	0.281974	0.155605	-0.296271	1.07625	-0.544162	-0.0683157	86.0368	26.3	2	0	2	0.1053
1632	C=COC(C)=O	AI products	ID_1632	0.281974	0.155605	-0.296271	1.07625	-0.544162	-0.0683157	86.0368	26.3	2	0	2	0.1053
1633	C=COC(C)=O	AI products	ID_1633	0.281974	0.155605	-0.296271	1.07625	-0.544162	-0.0683157	86.0368	26.3	2	0	2	0.1053
1634	O=C1CCCCCCCCO1	AI products	ID_1634	0.83151	0.453278	-0.890634	1.23642	1.35193	0.630637	156.115	26.3	0	0	2	-1.7727
1635	O=C1CCCCCCCCO1	AI products	ID_1635	0.83151	0.453278	-0.890634	1.23642	1.35193	0.630637	156.115	26.3	0	0	2	-1.7727
1636	O=C1CCCCCCCCO1	AI products	ID_1636	0.83151	0.453278	-0.890634	1.23642	1.35193	0.630637	156.115	26.3	0	0	2	-1.7727
1637	O=C1CCCCCCCCO1	AI products	ID_1637	0.83151	0.453278	-0.890634	1.23642	1.35193	0.630637	156.115	26.3	0	0	2	-1.7727
1638	O=C1CCCCCCCCO1	AI products	ID_1638	0.83151	0.453278	-0.890634	1.23642	1.35193	0.630637	156.115	26.3	0	0	2	-1.7727
1639	C/C=C/c1ccccc1	AI products	ID_1639	-2.08778	-1.16177	0.683711	-0.335808	-0.107491	0.12089	118.078	0	1	0	0	2.1151
1640	C/C=C/c1ccccc1	AI products	ID_1640	-2.08778	-1.16177	0.683711	-0.335808	-0.107491	0.12089	118.078	0	1	0	0	2.1151
1641	C/C=C/c1ccccc1	AI products	ID_1641	-2.08778	-1.16177	0.683711	-0.335808	-0.107491	0.12089	118.078	0	1	0	0	2.1151
1642	C/C=C/c1ccccc1	AI products	ID_1642	-2.08778	-1.16177	0.683711	-0.335808	-0.107491	0.12089	118.078	0	1	0	0	2.1151
1643	C/C=C/c1ccccc1	AI products	ID_1643	-2.08778	-1.16177	0.683711	-0.335808	-0.107491	0.12089	118.078	0	1	0	0	2.1151
1644	CC(C)CC=O	AI products	ID_1644	-0.645066	-0.125075	-0.304371	0.35671	-0.32607	-0.238724	86.0732	17.07	2	0	1	0.4153
1645	CC(C)CC=O	AI products	ID_1645	-0.645066	-0.125075	-0.304371	0.35671	-0.32607	-0.238724	86.0732	17.07	2	0	1	0.4153
1646	CC(C)CC=O	AI products	ID_1646	-0.645066	-0.125075	-0.304371	0.35671	-0.32607	-0.238724	86.0732	17.07	2	0	1	0.4153
1647	CC(C)CC=O	AI products	ID_1647	-0.645066	-0.125075	-0.304371	0.35671	-0.32607	-0.238724	86.0732	17.07	2	0	1	0.4153
1648	CC(C)CC=O	AI products	ID_1648	-0.645066	-0.125075	-0.304371	0.35671	-0.32607	-0.238724	86.0732	17.07	2	0	1	0.4153
1649	CC(C)=CCCC(C)CC=O	AI products	ID_1649	-0.104877	-2.08545	0.310595	-0.207923	-0.781359	-0.266034	154.136	17.07	5	0	1	2.0432
1650	CC(C)=CCCC(C)CC=O	AI products	ID_1650	-0.104877	-2.08545	0.310595	-0.207923	-0.781359	-0.266034	154.136	17.07	5	0	1	2.0432
1651	CC(C)=CCCC(C)CC=O	AI products	ID_1651	-0.104877	-2.08545	0.310595	-0.207923	-0.781359	-0.266034	154.136	17.07	5	0	1	2.0432
1652	CC(C)=CCCC(C)CC=O	AI products	ID_1652	-0.104877	-2.08545	0.310595	-0.207923	-0.781359	-0.266034	154.136	17.07	5	0	1	2.0432
1653	CC(C)=CCCC(C)CC=O	AI products	ID_1653	-0.104877	-2.08545	0.310595	-0.207923	-0.781359	-0.266034	154.136	17.07	5	0	1	2.0432
1654	CCCCCCCCCCO	AI products	ID_1654	2.12581	-0.162892	-2.4362	-1.97246	0.239095	0.0314273	158.167	20.23	8	1	1	-2.7014
1655	CCCCCCCCCCO	AI products	ID_1655	2.12581	-0.162892	-2.4362	-1.97246	0.239095	0.0314273	158.167	20.23	8	1	1	-2.7014
1656	CCCCCCCCCCO	AI products	ID_1656	2.12581	-0.162892	-2.4362	-1.97246	0.239095	0.0314273	158.167	20.23	8	1	1	-2.7014
1657	CCCCCCCCCCO	AI products	ID_1657	2.12581	-0.162892	-2.4362	-1.97246	0.239095	0.0314273	158.167	20.23	8	1	1	-2.7014
1658	CCCCCCCCCCO	AI products	ID_1658	2.12581	-0.162892	-2.4362	-1.97246	0.239095	0.0314273	158.167	20.23	8	1	1	-2.7014
1659	CCCCCCCCC	AI products	ID_1659	-0.357602	-0.730452	-2.72186	-1.28023	0.389058	-0.0580278	128.157	0	6	0	0	-1.9134
1660	CCCCCCCCC	AI products	ID_1660	-0.357602	-0.730452	-2.72186	-1.28023	0.389058	-0.0580278	128.157	0	6	0	0	-1.9134
1661	CCCCCCCCC	AI products	ID_1661	-0.357602	-0.730452	-2.72186	-1.28023	0.389058	-0.0580278	128.157	0	6	0	0	-1.9134
1662	CCCCCCCCC	AI products	ID_1662	-0.357602	-0.730452	-2.72186	-1.28023	0.389058	-0.0580278	128.157	0	6	0	0	-1.9134
1663	CCCCCCCCC	AI products	ID_1663	-0.357602	-0.730452	-2.72186	-1.28023	0.389058	-0.0580278	128.157	0	6	0	0	-1.9134
1664	CCCCCCCC(=O)O	AI products	ID_1664	2.59701	0.196957	-1.07686	-0.743567	-0.146123	-0.114794	144.115	37.3	6	1	2	-1.5937
1665	CCCCCCCC(=O)O	AI products	ID_1665	2.59701	0.196957	-1.07686	-0.743567	-0.146123	-0.114794	144.115	37.3	6	1	2	-1.5937
1666	CCCCCCCC(=O)O	AI products	ID_1666	2.59701	0.196957	-1.07686	-0.743567	-0.146123	-0.114794	144.115	37.3	6	1	2	-1.5937
1667	CCCCCCCC(=O)O	AI products	ID_1667	2.59701	0.196957	-1.07686	-0.743567	-0.146123	-0.114794	144.115	37.3	6	1	2	-1.5937
1668	CCCCCCCC(=O)O	AI products	ID_1668	2.59701	0.196957	-1.07686	-0.743567	-0.146123	-0.114794	144.115	37.3	6	1	2	-1.5937
1669	CCOC(=O)CC	AI products	ID_1669	0.485927	-0.309903	-0.294006	0.891365	-0.663268	-0.0945657	102.068	26.3	3	0	2	0.3477
1670	CCOC(=O)CC	AI products	ID_1670	0.485927	-0.309903	-0.294006	0.891365	-0.663268	-0.0945657	102.068	26.3	3	0	2	0.3477
1671	CCOC(=O)CC	AI products	ID_1671	0.485927	-0.309903	-0.294006	0.891365	-0.663268	-0.0945657	102.068	26.3	3	0	2	0.3477
1672	CCOC(=O)CC	AI products	ID_1672	0.485927	-0.309903	-0.294006	0.891365	-0.663268	-0.0945657	102.068	26.3	3	0	2	0.3477
1673	CCOC(=O)CC	AI products	ID_1673	0.485927	-0.309903	-0.294006	0.891365	-0.663268	-0.0945657	102.068	26.3	3	0	2	0.3477
1674	CCCCC(=O)O	AI products	ID_1674	1.67251	0.92817	-0.0863358	-0.157071	-0.292868	-0.104697	102.068	37.3	3	1	2	-0.7297
1675	CCCCC(=O)O	AI products	ID_1675	1.67251	0.92817	-0.0863358	-0.157071	-0.292868	-0.104697	102.068	37.3	3	1	2	-0.7297
1676	CCCCC(=O)O	AI products	ID_1676	1.67251	0.92817	-0.0863358	-0.157071	-0.292868	-0.104697	102.068	37.3	3	1	2	-0.7297
1677	CCCCC(=O)O	AI products	ID_1677	1.67251	0.92817	-0.0863358	-0.157071	-0.292868	-0.104697	102.068	37.3	3	1	2	-0.7297
1678	CCCCC(=O)O	AI products	ID_1678	1.67251	0.92817	-0.0863358	-0.157071	-0.292868	-0.104697	102.068	37.3	3	1	2	-0.7297
1679	CC1CCC(=O)O1	AI products	ID_1679	0.159339	0.551603	-0.156995	1.36904	0.202825	0.233356	100.052	26.3	0	0	2	-0.3434
1680	CC1CCC(=O)O1	AI products	ID_1680	0.159339	0.551603	-0.156995	1.36904	0.202825	0.233356	100.052	26.3	0	0	2	-0.3434
1681	CC1CCC(=O)O1	AI products	ID_1681	0.159339	0.551603	-0.156995	1.36904	0.202825	0.233356	100.052	26.3	0	0	2	-0.3434
1682	CC1CCC(=O)O1	AI products	ID_1682	0.159339	0.551603	-0.156995	1.36904	0.202825	0.233356	100.052	26.3	0	0	2	-0.3434
1683	CC1CCC(=O)O1	AI products	ID_1683	0.159339	0.551603	-0.156995	1.36904	0.202825	0.233356	100.052	26.3	0	0	2	-0.3434
1684	CCCCC=CO	AI products	ID_1684	0.479793	0.611349	-0.246222	-0.993515	-0.165655	0.0611822	100.089	20.23	3	1	1	-0.4386
1685	CCCCC=CO	AI products	ID_1685	0.479793	0.611349	-0.246222	-0.993515	-0.165655	0.0611822	100.089	20.23	3	1	1	-0.4386
1686	CCCCC=CO	AI products	ID_1686	0.479793	0.611349	-0.246222	-0.993515	-0.165655	0.0611822	100.089	20.23	3	1	1	-0.4386
1687	CCCCC=CO	AI products	ID_1687	0.479793	0.611349	-0.246222	-0.993515	-0.165655	0.0611822	100.089	20.23	3	1	1	-0.4386
1688	CCCCC=CO	AI products	ID_1688	0.479793	0.611349	-0.246222	-0.993515	-0.165655	0.0611822	100.089	20.23	3	1	1	-0.4386
1689	CCCC(C)=O	AI products	ID_1689	-0.452847	0.201685	-0.841618	0.333683	-0.012636	-0.183074	86.0732	17.07	2	0	1	-0.4558
1690	CCCC(C)=O	AI products	ID_1690	-0.452847	0.201685	-0.841618	0.333683	-0.012636	-0.183074	86.0732	17.07	2	0	1	-0.4558
1691	CCCC(C)=O	AI products	ID_1691	-0.452847	0.201685	-0.841618	0.333683	-0.012636	-0.183074	86.0732	17.07	2	0	1	-0.4558
1692	CCCC(C)=O	AI products	ID_1692	-0.452847	0.201685	-0.841618	0.333683	-0.012636	-0.183074	86.0732	17.07	2	0	1	-0.4558
1693	CC(=O)C=O	AI products	ID_1693	0.292418	0.570079	-0.00341716	1.38419	-0.417798	-0.393201	72.0211	34.14	1	0	2	0.1142
1694	CC(=O)C=O	AI products	ID_1694	0.292418	0.570079	-0.00341716	1.38419	-0.417798	-0.393201	72.0211	34.14	1	0	2	0.1142
1695	CC(=O)C=O	AI products	ID_1695	0.292418	0.570079	-0.00341716	1.38419	-0.417798	-0.393201	72.0211	34.14	1	0	2	0.1142
1696	CC(=O)C=O	AI products	ID_1696	0.292418	0.570079	-0.00341716	1.38419	-0.417798	-0.393201	72.0211	34.14	1	0	2	0.1142
1697	C=C(O)C(C)=O	AI products	ID_1697	1.12279	1.26326	0.632924	0.214796	-0.270721	-0.0352981	86.0368	37.3	1	1	2	-0.1095
1698	C=C(O)C(C)=O	AI products	ID_1698	1.12279	1.26326	0.632924	0.214796	-0.270721	-0.0352981	86.0368	37.3	1	1	2	-0.1095
1699	C=C(O)C(C)=O	AI products	ID_1699	1.12279	1.26326	0.632924	0.214796	-0.270721	-0.0352981	86.0368	37.3	1	1	2	-0.1095
1700	C=C(O)C(C)=O	AI products	ID_1700	1.12279	1.26326	0.632924	0.214796	-0.270721	-0.0352981	86.0368	37.3	1	1	2	-0.1095
1701	CC=CO	AI products	ID_1701	-0.410413	1.40086	0.648457	-0.411127	-0.256485	0.0812071	58.0419	20.23	0	1	1	0.27
1702	CC=CO	AI products	ID_1702	-0.410413	1.40086	0.648457	-0.411127	-0.256485	0.0812071	58.0419	20.23	0	1	1	0.27
1703	CC=CO	AI products	ID_1703	-0.410413	1.40086	0.648457	-0.411127	-0.256485	0.0812071	58.0419	20.23	0	1	1	0.27
1704	CC=CO	AI products	ID_1704	-0.410413	1.40086	0.648457	-0.411127	-0.256485	0.0812071	58.0419	20.23	0	1	1	0.27
1705	COc1ccccc1O	AI products	ID_1705	-0.10441	0.425271	0.795314	-1.13064	0.757239	-0.627053	124.052	29.46	1	1	0	0.3417
1706	COc1ccccc1O	AI products	ID_1706	-0.10441	0.425271	0.795314	-1.13064	0.757239	-0.627053	124.052	29.46	1	1	0	0.3417
1707	COc1ccccc1O	AI products	ID_1707	-0.10441	0.425271	0.795314	-1.13064	0.757239	-0.627053	124.052	29.46	1	1	0	0.3417
1708	COc1ccccc1O	AI products	ID_1708	-0.10441	0.425271	0.795314	-1.13064	0.757239	-0.627053	124.052	29.46	1	1	0	0.3417
1709	O=Cc1ccco1	AI products	ID_1709	-0.131196	0.36402	-0.352358	0.683879	0.411141	-0.615489	96.0211	30.21	1	0	1	-0.3787
1710	O=Cc1ccco1	AI products	ID_1710	-0.131196	0.36402	-0.352358	0.683879	0.411141	-0.615489	96.0211	30.21	1	0	1	-0.3787
1711	O=Cc1ccco1	AI products	ID_1711	-0.131196	0.36402	-0.352358	0.683879	0.411141	-0.615489	96.0211	30.21	1	0	1	-0.3787
1712	O=Cc1ccco1	AI products	ID_1712	-0.131196	0.36402	-0.352358	0.683879	0.411141	-0.615489	96.0211	30.21	1	0	1	-0.3787
1713	Cc1ccco1	AI products	ID_1713	-1.6309	0.24832	-0.14419	0.0409187	0.493266	-0.438617	82.0419	13.14	0	0	0	0.2532
1714	Cc1ccco1	AI products	ID_1714	-1.6309	0.24832	-0.14419	0.0409187	0.493266	-0.438617	82.0419	13.14	0	0	0	0.2532
1715	Cc1ccco1	AI products	ID_1715	-1.6309	0.24832	-0.14419	0.0409187	0.493266	-0.438617	82.0419	13.14	0	0	0	0.2532
1716	Cc1ccco1	AI products	ID_1716	-1.6309	0.24832	-0.14419	0.0409187	0.493266	-0.438617	82.0419	13.14	0	0	0	0.2532
1717	CCc1cnccn1	AI products	ID_1717	0.325734	0.224262	-0.270048	1.18611	0.0377229	0.195147	108.069	25.78	1	0	2	-0.2392
1718	CCc1cnccn1	AI products	ID_1718	0.325734	0.224262	-0.270048	1.18611	0.0377229	0.195147	108.069	25.78	1	0	2	-0.2392
1719	CCc1cnccn1	AI products	ID_1719	0.325734	0.224262	-0.270048	1.18611	0.0377229	0.195147	108.069	25.78	1	0	2	-0.2392
1720	CCc1cnccn1	AI products	ID_1720	0.325734	0.224262	-0.270048	1.18611	0.0377229	0.195147	108.069	25.78	1	0	2	-0.2392
1721	CCC(C)C=O	AI products	ID_1721	-0.52379	0.0810864	-0.643334	0.342182	-0.128316	-0.203613	86.0732	17.07	2	0	1	-0.1343
1722	CCC(C)C=O	AI products	ID_1722	-0.52379	0.0810864	-0.643334	0.342182	-0.128316	-0.203613	86.0732	17.07	2	0	1	-0.1343
1723	CCC(C)C=O	AI products	ID_1723	-0.52379	0.0810864	-0.643334	0.342182	-0.128316	-0.203613	86.0732	17.07	2	0	1	-0.1343
1724	CCC(C)C=O	AI products	ID_1724	-0.52379	0.0810864	-0.643334	0.342182	-0.128316	-0.203613	86.0732	17.07	2	0	1	-0.1343
1725	COC	AI products	ID_1725	-1.38719	0.78507	-0.390722	0.623325	-0.296122	0.108701	46.0419	9.23	0	0	1	0.0505
1726	COC	AI products	ID_1726	-1.38719	0.78507	-0.390722	0.623325	-0.296122	0.108701	46.0419	9.23	0	0	1	0.0505
1727	COC	AI products	ID_1727	-1.38719	0.78507	-0.390722	0.623325	-0.296122	0.108701	46.0419	9.23	0	0	1	0.0505
1728	COC	AI products	ID_1728	-1.38719	0.78507	-0.390722	0.623325	-0.296122	0.108701	46.0419	9.23	0	0	1	0.0505
1729	CCCCC=C(C)C	AI products	ID_1729	-1.63211	-1.17011	-0.221697	-0.675979	-0.303807	-0.0552158	112.125	0	3	0	0	1.2871
1730	CCCCC=C(C)C	AI products	ID_1730	-1.63211	-1.17011	-0.221697	-0.675979	-0.303807	-0.0552158	112.125	0	3	0	0	1.2871
1731	CCCCC=C(C)C	AI products	ID_1731	-1.63211	-1.17011	-0.221697	-0.675979	-0.303807	-0.0552158	112.125	0	3	0	0	1.2871
1732	CCCCC=C(C)C	AI products	ID_1732	-1.63211	-1.17011	-0.221697	-0.675979	-0.303807	-0.0552158	112.125	0	3	0	0	1.2871
1733	CC(C)C=O	AI products	ID_1733	-0.917616	0.179206	-0.0737398	0.547943	-0.316911	-0.225048	72.0575	17.07	1	0	1	0.5419
1734	CC(C)C=O	AI products	ID_1734	-0.917616	0.179206	-0.0737398	0.547943	-0.316911	-0.225048	72.0575	17.07	1	0	1	0.5419
1735	CC(C)C=O	AI products	ID_1735	-0.917616	0.179206	-0.0737398	0.547943	-0.316911	-0.225048	72.0575	17.07	1	0	1	0.5419
1736	CC(C)C=O	AI products	ID_1736	-0.917616	0.179206	-0.0737398	0.547943	-0.316911	-0.225048	72.0575	17.07	1	0	1	0.5419
1737	CC1C=C=C(C(C)C)CC1	AI products	ID_1737	-1.85743	-1.16968	0.408508	-0.380172	0.285189	0.252822	136.125	0	1	0	0	1.5917
1738	CC1C=C=C(C(C)C)CC1	AI products	ID_1738	-1.85743	-1.16968	0.408508	-0.380172	0.285189	0.252822	136.125	0	1	0	0	1.5917
1739	CC1C=C=C(C(C)C)CC1	AI products	ID_1739	-1.85743	-1.16968	0.408508	-0.380172	0.285189	0.252822	136.125	0	1	0	0	1.5917
1740	CC1C=C=C(C(C)C)CC1	AI products	ID_1740	-1.85743	-1.16968	0.408508	-0.380172	0.285189	0.252822	136.125	0	1	0	0	1.5917
1741	CC1=CCC(C(C)C)CC1	AI products	ID_1741	-1.83792	-1.18112	0.395137	-0.384383	0.318915	0.265758	138.141	0	1	0	0	1.5614
1742	CC1=CCC(C(C)C)CC1	AI products	ID_1742	-1.83792	-1.18112	0.395137	-0.384383	0.318915	0.265758	138.141	0	1	0	0	1.5614
1743	CC1=CCC(C(C)C)CC1	AI products	ID_1743	-1.83792	-1.18112	0.395137	-0.384383	0.318915	0.265758	138.141	0	1	0	0	1.5614
1744	CC1=CCC(C(C)C)CC1	AI products	ID_1744	-1.83792	-1.18112	0.395137	-0.384383	0.318915	0.265758	138.141	0	1	0	0	1.5614
1745	CCC(C)O	AI products	ID_1745	0.0602113	1.38867	-0.0946149	-0.62796	0.0592444	0.132163	74.0732	20.23	1	1	1	-0.6961
1746	CCC(C)O	AI products	ID_1746	0.0602113	1.38867	-0.0946149	-0.62796	0.0592444	0.132163	74.0732	20.23	1	1	1	-0.6961
1747	CCC(C)O	AI products	ID_1747	0.0602113	1.38867	-0.0946149	-0.62796	0.0592444	0.132163	74.0732	20.23	1	1	1	-0.6961
1748	CCC(C)O	AI products	ID_1748	0.0602113	1.38867	-0.0946149	-0.62796	0.0592444	0.132163	74.0732	20.23	1	1	1	-0.6961
1749	CCCOC(=O)CCC	AI products	ID_1749	1.16621	-0.688672	-1.13309	0.492707	-0.461164	-0.082783	130.099	26.3	5	0	2	-0.5181
1750	CCCOC(=O)CCC	AI products	ID_1750	1.16621	-0.688672	-1.13309	0.492707	-0.461164	-0.082783	130.099	26.3	5	0	2	-0.5181
1751	CCCOC(=O)CCC	AI products	ID_1751	1.16621	-0.688672	-1.13309	0.492707	-0.461164	-0.082783	130.099	26.3	5	0	2	-0.5181
1752	CCCOC(=O)CCC	AI products	ID_1752	1.16621	-0.688672	-1.13309	0.492707	-0.461164	-0.082783	130.099	26.3	5	0	2	-0.5181
1753	O=c1c2ccccc12	AI products	ID_1753	-1.47143	-0.153132	0.286788	0.0768792	0.601546	-0.523753	104.026	17.07	0	0	0	0.7484
1754	O=c1c2ccccc12	AI products	ID_1754	-1.47143	-0.153132	0.286788	0.0768792	0.601546	-0.523753	104.026	17.07	0	0	0	0.7484
1755	O=c1c2ccccc12	AI products	ID_1755	-1.47143	-0.153132	0.286788	0.0768792	0.601546	-0.523753	104.026	17.07	0	0	0	0.7484
1756	O=c1c2ccccc12	AI products	ID_1756	-1.47143	-0.153132	0.286788	0.0768792	0.601546	-0.523753	104.026	17.07	0	0	0	0.7484
1757	CCC(O)C=O	AI products	ID_1757	1.4978	1.39878	-0.129169	0.0224408	-0.124168	-0.0626936	88.0524	37.3	2	1	2	-1.0465
1758	CCC(O)C=O	AI products	ID_1758	1.4978	1.39878	-0.129169	0.0224408	-0.124168	-0.0626936	88.0524	37.3	2	1	2	-1.0465
1759	CCC(O)C=O	AI products	ID_1759	1.4978	1.39878	-0.129169	0.0224408	-0.124168	-0.0626936	88.0524	37.3	2	1	2	-1.0465
1760	CCC(O)C=O	AI products	ID_1760	1.4978	1.39878	-0.129169	0.0224408	-0.124168	-0.0626936	88.0524	37.3	2	1	2	-1.0465
1761	C/C=C\CC	AI products	ID_1761	-2.0745	-0.0766966	-0.333786	-0.292795	-0.131263	-0.048793	70.0783	0	1	0	0	0.6706
1762	C/C=C\CC	AI products	ID_1762	-2.0745	-0.0766966	-0.333786	-0.292795	-0.131263	-0.048793	70.0783	0	1	0	0	0.6706
1763	C/C=C\CC	AI products	ID_1763	-2.0745	-0.0766966	-0.333786	-0.292795	-0.131263	-0.048793	70.0783	0	1	0	0	0.6706
1764	C/C=C\CC	AI products	ID_1764	-2.0745	-0.0766966	-0.333786	-0.292795	-0.131263	-0.048793	70.0783	0	1	0	0	0.6706
1765	CC/C=C\CC	AI products	ID_1765	-1.68067	-0.174816	-0.90338	-0.498556	0.0573314	-0.0273582	84.0939	0	2	0	0	-0.0056
1766	CC/C=C\CC	AI products	ID_1766	-1.68067	-0.174816	-0.90338	-0.498556	0.0573314	-0.0273582	84.0939	0	2	0	0	-0.0056
1767	CC/C=C\CC	AI products	ID_1767	-1.68067	-0.174816	-0.90338	-0.498556	0.0573314	-0.0273582	84.0939	0	2	0	0	-0.0056
1768	CC/C=C\CC	AI products	ID_1768	-1.68067	-0.174816	-0.90338	-0.498556	0.0573314	-0.0273582	84.0939	0	2	0	0	-0.0056
1769	C1COC1	AI products	ID_1769	-1.20724	0.825341	-0.64857	0.590617	0.00865533	0.20418	58.0419	9.23	0	0	1	-0.4189
1770	C1COC1	AI products	ID_1770	-1.20724	0.825341	-0.64857	0.590617	0.00865533	0.20418	58.0419	9.23	0	0	1	-0.4189
1771	C1COC1	AI products	ID_1771	-1.20724	0.825341	-0.64857	0.590617	0.00865533	0.20418	58.0419	9.23	0	0	1	-0.4189
1772	C1COC1	AI products	ID_1772	-1.20724	0.825341	-0.64857	0.590617	0.00865533	0.20418	58.0419	9.23	0	0	1	-0.4189
1773	CCCCCCCCCO	AI products	ID_1773	1.81765	0.0808461	-2.10603	-1.77696	0.190179	0.034793	144.151	20.23	7	1	1	-2.4134
1774	CCCCCCCCCO	AI products	ID_1774	1.81765	0.0808461	-2.10603	-1.77696	0.190179	0.034793	144.151	20.23	7	1	1	-2.4134
1775	CCCCCCCCCO	AI products	ID_1775	1.81765	0.0808461	-2.10603	-1.77696	0.190179	0.034793	144.151	20.23	7	1	1	-2.4134
1776	CCCCCCCCCO	AI products	ID_1776	1.81765	0.0808461	-2.10603	-1.77696	0.190179	0.034793	144.151	20.23	7	1	1	-2.4134
1777	C1CCCOCC1	AI products	ID_1777	-0.749006	0.673583	-1.07053	0.496651	0.79565	0.488854	100.089	9.23	0	0	1	-1.2829
1778	C1CCCOCC1	AI products	ID_1778	-0.749006	0.673583	-1.07053	0.496651	0.79565	0.488854	100.089	9.23	0	0	1	-1.2829
1779	C1CCCOCC1	AI products	ID_1779	-0.749006	0.673583	-1.07053	0.496651	0.79565	0.488854	100.089	9.23	0	0	1	-1.2829
1780	C1CCCOCC1	AI products	ID_1780	-0.749006	0.673583	-1.07053	0.496651	0.79565	0.488854	100.089	9.23	0	0	1	-1.2829
1781	CC(=C=C=O)CCC=C(C)C	AI products	ID_1781	-0.614195	-1.94731	1.16204	0.147953	-0.681981	-0.141557	150.104	17.07	3	0	1	2.8264
1782	CC(=C=C=O)CCC=C(C)C	AI products	ID_1782	-0.614195	-1.94731	1.16204	0.147953	-0.681981	-0.141557	150.104	17.07	3	0	1	2.8264
1783	CC(=C=C=O)CCC=C(C)C	AI products	ID_1783	-0.614195	-1.94731	1.16204	0.147953	-0.681981	-0.141557	150.104	17.07	3	0	1	2.8264
1784	CC(=C=C=O)CCC=C(C)C	AI products	ID_1784	-0.614195	-1.94731	1.16204	0.147953	-0.681981	-0.141557	150.104	17.07	3	0	1	2.8264
1785	CC(C)=CCCC(C)C=C=O	AI products	ID_1785	-0.354372	-2.0076	0.721884	-0.0306032	-0.723251	-0.202301	152.12	17.07	4	0	1	2.4114
1786	CC(C)=CCCC(C)C=C=O	AI products	ID_1786	-0.354372	-2.0076	0.721884	-0.0306032	-0.723251	-0.202301	152.12	17.07	4	0	1	2.4114
1787	CC(C)=CCCC(C)C=C=O	AI products	ID_1787	-0.354372	-2.0076	0.721884	-0.0306032	-0.723251	-0.202301	152.12	17.07	4	0	1	2.4114
1788	CC(C)=CCCC(C)C=C=O	AI products	ID_1788	-0.354372	-2.0076	0.721884	-0.0306032	-0.723251	-0.202301	152.12	17.07	4	0	1	2.4114
1789	CCCCCCCC=O	AI products	ID_1789	0.67705	-0.637718	-2.16135	-0.422977	0.00219051	-0.276958	128.12	17.07	6	0	1	-1.5463
1790	CCCCCCCC=O	AI products	ID_1790	0.67705	-0.637718	-2.16135	-0.422977	0.00219051	-0.276958	128.12	17.07	6	0	1	-1.5463
1791	CCCCCCCC=O	AI products	ID_1791	0.67705	-0.637718	-2.16135	-0.422977	0.00219051	-0.276958	128.12	17.07	6	0	1	-1.5463
1792	CCCCCCCC=O	AI products	ID_1792	0.67705	-0.637718	-2.16135	-0.422977	0.00219051	-0.276958	128.12	17.07	6	0	1	-1.5463
1793	CCCCCCCCCC	AI products	ID_1793	-0.0494368	-0.97419	-3.05204	-1.47573	0.437973	-0.0613935	142.172	0	7	0	0	-2.2014
1794	CCCCCCCCCC	AI products	ID_1794	-0.0494368	-0.97419	-3.05204	-1.47573	0.437973	-0.0613935	142.172	0	7	0	0	-2.2014
1795	CCCCCCCCCC	AI products	ID_1795	-0.0494368	-0.97419	-3.05204	-1.47573	0.437973	-0.0613935	142.172	0	7	0	0	-2.2014
1796	CCCCCCCCCC	AI products	ID_1796	-0.0494368	-0.97419	-3.05204	-1.47573	0.437973	-0.0613935	142.172	0	7	0	0	-2.2014
1797	CCCCCCCCCC(=O)O	AI products	ID_1797	3.21334	-0.290519	-1.73721	-1.13456	-0.0482933	-0.121526	172.146	37.3	8	1	2	-2.1697
1798	CCCCCCCCCC(=O)O	AI products	ID_1798	3.21334	-0.290519	-1.73721	-1.13456	-0.0482933	-0.121526	172.146	37.3	8	1	2	-2.1697
1799	CCCCCCCCCC(=O)O	AI products	ID_1799	3.21334	-0.290519	-1.73721	-1.13456	-0.0482933	-0.121526	172.146	37.3	8	1	2	-2.1697
1800	CCCCCCCCCC(=O)O	AI products	ID_1800	3.21334	-0.290519	-1.73721	-1.13456	-0.0482933	-0.121526	172.146	37.3	8	1	2	-2.1697
1801	CCCCCCCCC(=O)O	AI products	ID_1801	2.90517	-0.0467812	-1.40703	-0.939065	-0.0972083	-0.11816	158.131	37.3	7	1	2	-1.8817
1802	CCCCCCCCC(=O)O	AI products	ID_1802	2.90517	-0.0467812	-1.40703	-0.939065	-0.0972083	-0.11816	158.131	37.3	7	1	2	-1.8817
1803	CCCCCCCCC(=O)O	AI products	ID_1803	2.90517	-0.0467812	-1.40703	-0.939065	-0.0972083	-0.11816	158.131	37.3	7	1	2	-1.8817
1804	CCCCCCCCC(=O)O	AI products	ID_1804	2.90517	-0.0467812	-1.40703	-0.939065	-0.0972083	-0.11816	158.131	37.3	7	1	2	-1.8817
1805	CCCCCCCCC(=O)OC	AI products	ID_1805	2.14556	-1.32663	-2.27693	-0.100361	-0.224969	-0.0769981	172.146	26.3	8	0	2	-1.6307
1806	CCCCCCCCC(=O)OC	AI products	ID_1806	2.14556	-1.32663	-2.27693	-0.100361	-0.224969	-0.0769981	172.146	26.3	8	0	2	-1.6307
1807	CCCCCCCCC(=O)OC	AI products	ID_1807	2.14556	-1.32663	-2.27693	-0.100361	-0.224969	-0.0769981	172.146	26.3	8	0	2	-1.6307
1808	CCCCCCCCC(=O)OC	AI products	ID_1808	2.14556	-1.32663	-2.27693	-0.100361	-0.224969	-0.0769981	172.146	26.3	8	0	2	-1.6307
1809	O=C1CCCCCCCCCCCO1	AI products	ID_1809	1.28975	0.30152	-1.3126	1.14245	2.13892	0.915311	198.162	26.3	0	0	2	-2.6367
1810	O=C1CCCCCCCCCCCO1	AI products	ID_1810	1.28975	0.30152	-1.3126	1.14245	2.13892	0.915311	198.162	26.3	0	0	2	-2.6367
1811	O=C1CCCCCCCCCCCO1	AI products	ID_1811	1.28975	0.30152	-1.3126	1.14245	2.13892	0.915311	198.162	26.3	0	0	2	-2.6367
1812	O=C1CCCCCCCCCCCO1	AI products	ID_1812	1.28975	0.30152	-1.3126	1.14245	2.13892	0.915311	198.162	26.3	0	0	2	-2.6367
1813	C1CC1	AI products	ID_1813	-2.06968	1.00934	-1.16466	-0.121766	0.316914	-0.00548147	42.047	0	0	0	0	-0.864
1814	C1CC1	AI products	ID_1814	-2.06968	1.00934	-1.16466	-0.121766	0.316914	-0.00548147	42.047	0	0	0	0	-0.864
1815	C1CC1	AI products	ID_1815	-2.06968	1.00934	-1.16466	-0.121766	0.316914	-0.00548147	42.047	0	0	0	0	-0.864
1816	C1CC1	AI products	ID_1816	-2.06968	1.00934	-1.16466	-0.121766	0.316914	-0.00548147	42.047	0	0	0	0	-0.864
1817	CC(C)C=C=O	AI products	ID_1817	-0.894561	-0.0472272	0.106918	0.53403	-0.267961	-0.174991	84.0575	17.07	1	0	1	0.7835
1818	CC(C)C=C=O	AI products	ID_1818	-0.894561	-0.0472272	0.106918	0.53403	-0.267961	-0.174991	84.0575	17.07	1	0	1	0.7835
1819	CC(C)C=C=O	AI products	ID_1819	-0.894561	-0.0472272	0.106918	0.53403	-0.267961	-0.174991	84.0575	17.07	1	0	1	0.7835
1820	CC(C)C=C=O	AI products	ID_1820	-0.894561	-0.0472272	0.106918	0.53403	-0.267961	-0.174991	84.0575	17.07	1	0	1	0.7835
1821	CC(C)C=CO	AI products	ID_1821	-0.10604	0.840428	0.615148	-0.619195	-0.20049	0.127412	86.0732	20.23	1	1	1	0.4034
1822	CC(C)C=CO	AI products	ID_1822	-0.10604	0.840428	0.615148	-0.619195	-0.20049	0.127412	86.0732	20.23	1	1	1	0.4034
1823	CC(C)C=CO	AI products	ID_1823	-0.10604	0.840428	0.615148	-0.619195	-0.20049	0.127412	86.0732	20.23	1	1	1	0.4034
1824	CC(C)C=CO	AI products	ID_1824	-0.10604	0.840428	0.615148	-0.619195	-0.20049	0.127412	86.0732	20.23	1	1	1	0.4034
1825	CCCCC=C=O	AI products	ID_1825	-0.308729	-0.276305	-0.754453	0.15971	-0.233126	-0.241221	98.0732	17.07	3	0	1	-0.0585
1826	CCCCC=C=O	AI products	ID_1826	-0.308729	-0.276305	-0.754453	0.15971	-0.233126	-0.241221	98.0732	17.07	3	0	1	-0.0585
1827	CCCCC=C=O	AI products	ID_1827	-0.308729	-0.276305	-0.754453	0.15971	-0.233126	-0.241221	98.0732	17.07	3	0	1	-0.0585
1828	CCCCC=C=O	AI products	ID_1828	-0.308729	-0.276305	-0.754453	0.15971	-0.233126	-0.241221	98.0732	17.07	3	0	1	-0.0585
1829	CC1CCC(C(C)C)CC1	AI products	ID_1829	-1.79447	-1.15187	0.31485	-0.391462	0.391681	0.285626	140.157	0	1	0	0	1.4226
1830	CC1CCC(C(C)C)CC1	AI products	ID_1830	-1.79447	-1.15187	0.31485	-0.391462	0.391681	0.285626	140.157	0	1	0	0	1.4226
1831	CC1CCC(C(C)C)CC1	AI products	ID_1831	-1.79447	-1.15187	0.31485	-0.391462	0.391681	0.285626	140.157	0	1	0	0	1.4226
1832	CC1CCC(C(C)C)CC1	AI products	ID_1832	-1.79447	-1.15187	0.31485	-0.391462	0.391681	0.285626	140.157	0	1	0	0	1.4226
1833	CC=CCC	AI products	ID_1833	-2.0745	-0.0766966	-0.333786	-0.292795	-0.131263	-0.048793	70.0783	0	1	0	0	0.6706
1834	CC=CCC	AI products	ID_1834	-2.0745	-0.0766966	-0.333786	-0.292795	-0.131263	-0.048793	70.0783	0	1	0	0	0.6706
1835	CC=CCC	AI products	ID_1835	-2.0745	-0.0766966	-0.333786	-0.292795	-0.131263	-0.048793	70.0783	0	1	0	0	0.6706
1836	CC=CCC	AI products	ID_1836	-2.0745	-0.0766966	-0.333786	-0.292795	-0.131263	-0.048793	70.0783	0	1	0	0	0.6706
1837	CC1CC=C(C(C)C)CC1	AI products	ID_1837	-1.79324	-1.10516	0.270246	-0.389736	0.391778	0.278695	138.141	0	1	0	0	1.3589
1838	CC1CC=C(C(C)C)CC1	AI products	ID_1838	-1.79324	-1.10516	0.270246	-0.389736	0.391778	0.278695	138.141	0	1	0	0	1.3589
1839	CC1CC=C(C(C)C)CC1	AI products	ID_1839	-1.79324	-1.10516	0.270246	-0.389736	0.391778	0.278695	138.141	0	1	0	0	1.3589
1840	CC1CC=C(C(C)C)CC1	AI products	ID_1840	-1.79324	-1.10516	0.270246	-0.389736	0.391778	0.278695	138.141	0	1	0	0	1.3589
1841	CC(=O)C(C)=O	AI products	ID_1841	0.518864	0.64478	-0.350064	1.34403	-0.035289	-0.276972	86.0368	34.14	1	0	2	-0.5078
1842	CC(=O)C(C)=O	AI products	ID_1842	0.518864	0.64478	-0.350064	1.34403	-0.035289	-0.276972	86.0368	34.14	1	0	2	-0.5078
1843	CC(=O)C(C)=O	AI products	ID_1843	0.518864	0.64478	-0.350064	1.34403	-0.035289	-0.276972	86.0368	34.14	1	0	2	-0.5078
1844	CC=C=O	AI products	ID_1844	-1.19893	0.5132	0.140227	0.742098	-0.323956	-0.221196	56.0262	17.07	0	0	1	0.6501
1845	CC=C=O	AI products	ID_1845	-1.19893	0.5132	0.140227	0.742098	-0.323956	-0.221196	56.0262	17.07	0	0	1	0.6501
1846	CC=C=O	AI products	ID_1846	-1.19893	0.5132	0.140227	0.742098	-0.323956	-0.221196	56.0262	17.07	0	0	1	0.6501
1847	C=CC(C)=O	AI products	ID_1847	-0.887415	0.275164	-0.199322	0.546198	-0.269571	-0.22359	70.0419	17.07	1	0	1	0.3469
1848	C=CC(C)=O	AI products	ID_1848	-0.887415	0.275164	-0.199322	0.546198	-0.269571	-0.22359	70.0419	17.07	1	0	1	0.3469
1849	C=CC(C)=O	AI products	ID_1849	-0.887415	0.275164	-0.199322	0.546198	-0.269571	-0.22359	70.0419	17.07	1	0	1	0.3469
1850	CCC=CO	AI products	ID_1850	-0.0165861	1.30274	0.0788629	-0.616888	-0.0678897	0.102642	72.0575	20.23	1	1	1	-0.4062
1851	CCC=CO	AI products	ID_1851	-0.0165861	1.30274	0.0788629	-0.616888	-0.0678897	0.102642	72.0575	20.23	1	1	1	-0.4062
1852	CCC=CO	AI products	ID_1852	-0.0165861	1.30274	0.0788629	-0.616888	-0.0678897	0.102642	72.0575	20.23	1	1	1	-0.4062
1853	c1ccoc1	AI products	ID_1853	-1.60674	0.599632	-0.497981	0.0510484	0.519397	-0.482291	68.0262	13.14	0	0	0	-0.2605
1854	c1ccoc1	AI products	ID_1854	-1.60674	0.599632	-0.497981	0.0510484	0.519397	-0.482291	68.0262	13.14	0	0	0	-0.2605
1855	c1ccoc1	AI products	ID_1855	-1.60674	0.599632	-0.497981	0.0510484	0.519397	-0.482291	68.0262	13.14	0	0	0	-0.2605
1856	OCc1ccco1	AI products	ID_1856	0.630007	1.20524	0.232226	-0.466074	0.434067	-0.320996	98.0368	33.37	1	1	1	-0.635
1857	OCc1ccco1	AI products	ID_1857	0.630007	1.20524	0.232226	-0.466074	0.434067	-0.320996	98.0368	33.37	1	1	1	-0.635
1858	OCc1ccco1	AI products	ID_1858	0.630007	1.20524	0.232226	-0.466074	0.434067	-0.320996	98.0368	33.37	1	1	1	-0.635
1859	Oc1cc2ccc1o2	AI products	ID_1859	-0.112502	1.03876	0.671128	-0.894104	1.02403	-0.753808	108.021	33.37	0	1	0	-0.2074
1860	Oc1cc2ccc1o2	AI products	ID_1860	-0.112502	1.03876	0.671128	-0.894104	1.02403	-0.753808	108.021	33.37	0	1	0	-0.2074
1861	Oc1cc2ccc1o2	AI products	ID_1861	-0.112502	1.03876	0.671128	-0.894104	1.02403	-0.753808	108.021	33.37	0	1	0	-0.2074
1862	c1cnccn1	AI products	ID_1862	0.0785568	0.881919	-0.396599	1.38732	0.0749923	0.165501	80.0374	25.78	0	0	2	-0.6318
1863	c1cnccn1	AI products	ID_1863	0.0785568	0.881919	-0.396599	1.38732	0.0749923	0.165501	80.0374	25.78	0	0	2	-0.6318
1864	c1cnccn1	AI products	ID_1864	0.0785568	0.881919	-0.396599	1.38732	0.0749923	0.165501	80.0374	25.78	0	0	2	-0.6318
1865	Cc1cnc(C)c(C)n1	AI products	ID_1865	0.3848	0.471784	-0.393747	1.31156	0.614147	0.40617	122.084	25.78	0	0	2	-0.807
1866	Cc1cnc(C)c(C)n1	AI products	ID_1866	0.3848	0.471784	-0.393747	1.31156	0.614147	0.40617	122.084	25.78	0	0	2	-0.807
1867	Cc1cnc(C)c(C)n1	AI products	ID_1867	0.3848	0.471784	-0.393747	1.31156	0.614147	0.40617	122.084	25.78	0	0	2	-0.807
1868	CC1=NC2=CN=C1C2	AI products	ID_1868	0.339514	0.799806	-0.709962	1.31152	0.571676	0.391956	106.053	24.72	0	0	2	-1.2216
1869	CC1=NC2=CN=C1C2	AI products	ID_1869	0.339514	0.799806	-0.709962	1.31152	0.571676	0.391956	106.053	24.72	0	0	2	-1.2216
1870	CC1=NC2=CN=C1C2	AI products	ID_1870	0.339514	0.799806	-0.709962	1.31152	0.571676	0.391956	106.053	24.72	0	0	2	-1.2216
1871	Cc1ncc2nc1C2	AI products	ID_1871	0.374265	0.808735	-0.691735	1.32772	0.581796	0.345164	106.053	25.78	0	0	2	-1.2216
1872	Cc1ncc2nc1C2	AI products	ID_1872	0.374265	0.808735	-0.691735	1.32772	0.581796	0.345164	106.053	25.78	0	0	2	-1.2216
1873	Cc1ncc2nc1C2	AI products	ID_1873	0.374265	0.808735	-0.691735	1.32772	0.581796	0.345164	106.053	25.78	0	0	2	-1.2216
1874	CC=CC(=O)O	AI products	ID_1874	0.974885	1.01182	1.04633	0.232515	-0.511905	-0.0781207	86.0368	37.3	1	1	2	0.5608
1875	CC=CC(=O)O	AI products	ID_1875	0.974885	1.01182	1.04633	0.232515	-0.511905	-0.0781207	86.0368	37.3	1	1	2	0.5608
1876	CC=CC(=O)O	AI products	ID_1876	0.974885	1.01182	1.04633	0.232515	-0.511905	-0.0781207	86.0368	37.3	1	1	2	0.5608
1877	OCCc1ccccc1	AI products	ID_1877	0.14359	0.0105509	0.897601	-0.828111	-0.226218	0.186577	122.073	20.23	2	1	1	1.0147
1878	OCCc1ccccc1	AI products	ID_1878	0.14359	0.0105509	0.897601	-0.828111	-0.226218	0.186577	122.073	20.23	2	1	1	1.0147
1879	OCCc1ccccc1	AI products	ID_1879	0.14359	0.0105509	0.897601	-0.828111	-0.226218	0.186577	122.073	20.23	2	1	1	1.0147
1880	Cc1cnc(C)cn1	AI products	ID_1880	0.158354	0.397083	-0.0471001	1.35172	0.231637	0.289941	108.069	25.78	0	0	2	-0.185
1881	Cc1cnc(C)cn1	AI products	ID_1881	0.158354	0.397083	-0.0471001	1.35172	0.231637	0.289941	108.069	25.78	0	0	2	-0.185
1882	Cc1cnc(C)cn1	AI products	ID_1882	0.158354	0.397083	-0.0471001	1.35172	0.231637	0.289941	108.069	25.78	0	0	2	-0.185
1883	CC=CCC=C(C)C	AI products	ID_1883	-2.07372	-1.41883	0.726531	-0.475646	-0.558952	-0.047101	110.11	0	2	0	0	2.5259
1884	CC=CCC=C(C)C	AI products	ID_1884	-2.07372	-1.41883	0.726531	-0.475646	-0.558952	-0.047101	110.11	0	2	0	0	2.5259
1885	CC=CCC=C(C)C	AI products	ID_1885	-2.07372	-1.41883	0.726531	-0.475646	-0.558952	-0.047101	110.11	0	2	0	0	2.5259
1886	CCC=C(C)C	AI products	ID_1886	-2.12849	-0.478724	0.103389	-0.299351	-0.206042	-0.0137561	84.0939	0	1	0	0	1.3195
1887	CCC=C(C)C	AI products	ID_1887	-2.12849	-0.478724	0.103389	-0.299351	-0.206042	-0.0137561	84.0939	0	1	0	0	1.3195
1888	CCC=C(C)C	AI products	ID_1888	-2.12849	-0.478724	0.103389	-0.299351	-0.206042	-0.0137561	84.0939	0	1	0	0	1.3195
1889	CC(C)=CCCC(C)C	AI products	ID_1889	-1.84152	-1.83633	0.649851	-0.663917	-0.632002	-0.0651736	126.141	0	3	0	0	2.6403
1890	CC(C)=CCCC(C)C	AI products	ID_1890	-1.84152	-1.83633	0.649851	-0.663917	-0.632002	-0.0651736	126.141	0	3	0	0	2.6403
1891	CC(C)=CCCC(C)C	AI products	ID_1891	-1.84152	-1.83633	0.649851	-0.663917	-0.632002	-0.0651736	126.141	0	3	0	0	2.6403
1892	Oc1ccccc1	AI products	ID_1892	-0.863429	0.693277	1.05447	-1.04357	0.363304	-0.316995	94.0419	20.23	0	1	0	0.8403
1893	Oc1ccccc1	AI products	ID_1893	-0.863429	0.693277	1.05447	-1.04357	0.363304	-0.316995	94.0419	20.23	0	1	0	0.8403
1894	Oc1ccccc1	AI products	ID_1894	-0.863429	0.693277	1.05447	-1.04357	0.363304	-0.316995	94.0419	20.23	0	1	0	0.8403
1895	CC1=CCC(=C(C)C)CC1	AI products	ID_1895	-2.262	-1.40006	1.2944	-0.186149	0.0923392	0.278945	136.125	0	0	0	0	2.7208
1896	CC1=CCC(=C(C)C)CC1	AI products	ID_1896	-2.262	-1.40006	1.2944	-0.186149	0.0923392	0.278945	136.125	0	0	0	0	2.7208
1897	CC1=CCC(=C(C)C)CC1	AI products	ID_1897	-2.262	-1.40006	1.2944	-0.186149	0.0923392	0.278945	136.125	0	0	0	0	2.7208
1898	C=C=C	AI products	ID_1898	-2.54731	0.242014	0.129135	-0.0626757	-0.463823	-0.151051	40.0313	0	0	0	0	1.2424
1899	C=C=C	AI products	ID_1899	-2.54731	0.242014	0.129135	-0.0626757	-0.463823	-0.151051	40.0313	0	0	0	0	1.2424
1900	C=C=C	AI products	ID_1900	-2.54731	0.242014	0.129135	-0.0626757	-0.463823	-0.151051	40.0313	0	0	0	0	1.2424
1901	C=CCOC(C)=O	AI products	ID_1901	0.409063	-0.395949	-0.120343	0.902446	-0.79051	-0.124106	100.052	26.3	3	0	2	0.6379
1902	C=CCOC(C)=O	AI products	ID_1902	0.409063	-0.395949	-0.120343	0.902446	-0.79051	-0.124106	100.052	26.3	3	0	2	0.6379
1903	C=CCOC(C)=O	AI products	ID_1903	0.409063	-0.395949	-0.120343	0.902446	-0.79051	-0.124106	100.052	26.3	3	0	2	0.6379
1904	C=C1CCCC(C)(C)C1/C=C/C(C)=O	AI products	ID_1904	-0.18035	-1.68318	0.563371	0.202467	0.532087	0.279309	192.151	17.07	2	0	1	1.3686
1905	C=C1CCCC(C)(C)C1/C=C/C(C)=O	AI products	ID_1905	-0.18035	-1.68318	0.563371	0.202467	0.532087	0.279309	192.151	17.07	2	0	1	1.3686
1906	C=C1CCCC(C)(C)C1/C=C/C(C)=O	AI products	ID_1906	-0.18035	-1.68318	0.563371	0.202467	0.532087	0.279309	192.151	17.07	2	0	1	1.3686
1907	CC(=O)/C=C/C1C(C)CCCC1(C)C	AI products	ID_1907	-0.0980799	-1.58794	0.374598	0.190739	0.668145	0.310415	194.167	17.07	2	0	1	1.0539
1908	CC(=O)/C=C/C1C(C)CCCC1(C)C	AI products	ID_1908	-0.0980799	-1.58794	0.374598	0.190739	0.668145	0.310415	194.167	17.07	2	0	1	1.0539
1909	CC(=O)/C=C/C1C(C)CCCC1(C)C	AI products	ID_1909	-0.0980799	-1.58794	0.374598	0.190739	0.668145	0.310415	194.167	17.07	2	0	1	1.0539
1910	CC(=O)/C=C/C=C(C)CCCC(C)C	AI products	ID_1910	0.397735	-2.57451	-0.0316905	-0.45089	-0.390759	-0.119054	194.167	17.07	6	0	1	1.6243
1911	CC(=O)/C=C/C=C(C)CCCC(C)C	AI products	ID_1911	0.397735	-2.57451	-0.0316905	-0.45089	-0.390759	-0.119054	194.167	17.07	6	0	1	1.6243
1912	CC(=O)/C=C/C=C(C)CCCC(C)C	AI products	ID_1912	0.397735	-2.57451	-0.0316905	-0.45089	-0.390759	-0.119054	194.167	17.07	6	0	1	1.6243
1913	CC(=O)/C=C/CC(C)=CCCC(C)C	AI products	ID_1913	0.220675	-2.8755	0.463186	-0.429679	-0.679474	-0.170315	194.167	17.07	6	0	1	2.4267
1914	CC(=O)/C=C/CC(C)=CCCC(C)C	AI products	ID_1914	0.220675	-2.8755	0.463186	-0.429679	-0.679474	-0.170315	194.167	17.07	6	0	1	2.4267
1915	CC(=O)/C=C/CC(C)=CCCC(C)C	AI products	ID_1915	0.220675	-2.8755	0.463186	-0.429679	-0.679474	-0.170315	194.167	17.07	6	0	1	2.4267
1916	C=C(C)C(/C=C/C(C)=O)C(C)(C)CC	AI products	ID_1916	0.0533394	-2.70261	0.68601	-0.264075	-0.485487	-0.0755083	194.167	17.07	5	0	1	2.4807
1917	C=C(C)C(/C=C/C(C)=O)C(C)(C)CC	AI products	ID_1917	0.0533394	-2.70261	0.68601	-0.264075	-0.485487	-0.0755083	194.167	17.07	5	0	1	2.4807
1918	C=C(C)C(/C=C/C(C)=O)C(C)(C)CC	AI products	ID_1918	0.0533394	-2.70261	0.68601	-0.264075	-0.485487	-0.0755083	194.167	17.07	5	0	1	2.4807
1919	CC(=O)OCc1ccccc1	AI products	ID_1919	0.616962	-1.14965	0.320139	0.831064	-0.404177	0.116899	150.068	26.3	3	0	2	1.1382
1920	CC(=O)OCc1ccccc1	AI products	ID_1920	0.616962	-1.14965	0.320139	0.831064	-0.404177	0.116899	150.068	26.3	3	0	2	1.1382
1921	CC(=O)OCc1ccccc1	AI products	ID_1921	0.616962	-1.14965	0.320139	0.831064	-0.404177	0.116899	150.068	26.3	3	0	2	1.1382
1922	CCCCCOC(C)=O	AI products	ID_1922	1.24657	-0.552056	-1.35771	0.483079	-0.33012	-0.0595158	130.099	26.3	5	0	2	-0.8823
1923	CCCCCOC(C)=O	AI products	ID_1923	1.24657	-0.552056	-1.35771	0.483079	-0.33012	-0.0595158	130.099	26.3	5	0	2	-0.8823
1924	CCCCCOC(C)=O	AI products	ID_1924	1.24657	-0.552056	-1.35771	0.483079	-0.33012	-0.0595158	130.099	26.3	5	0	2	-0.8823
1925	CCCCOC(=O)CCC	AI products	ID_1925	1.47437	-0.932409	-1.46326	0.297208	-0.412249	-0.0861487	144.115	26.3	6	0	2	-0.8061
1926	CCCCOC(=O)CCC	AI products	ID_1926	1.47437	-0.932409	-1.46326	0.297208	-0.412249	-0.0861487	144.115	26.3	6	0	2	-0.8061
1927	CCCCOC(=O)CCC	AI products	ID_1927	1.47437	-0.932409	-1.46326	0.297208	-0.412249	-0.0861487	144.115	26.3	6	0	2	-0.8061
1928	O=Cc1ccc(O)cc1	AI products	ID_1928	0.671654	0.55887	1.03369	-0.417871	0.352126	-0.432957	122.037	37.3	1	1	1	0.4523
1929	O=Cc1ccc(O)cc1	AI products	ID_1929	0.671654	0.55887	1.03369	-0.417871	0.352126	-0.432957	122.037	37.3	1	1	1	0.4523
1930	O=Cc1ccc(O)cc1	AI products	ID_1930	0.671654	0.55887	1.03369	-0.417871	0.352126	-0.432957	122.037	37.3	1	1	1	0.4523
1931	O=C1C2=CC=C1C=C2	AI products	ID_1931	-0.915157	-0.0668988	0.327461	0.663499	0.184199	0.0344904	104.026	17.07	0	0	1	0.7484
1932	O=C1C2=CC=C1C=C2	AI products	ID_1932	-0.915157	-0.0668988	0.327461	0.663499	0.184199	0.0344904	104.026	17.07	0	0	1	0.7484
1933	O=C1C2=CC=C1C=C2	AI products	ID_1933	-0.915157	-0.0668988	0.327461	0.663499	0.184199	0.0344904	104.026	17.07	0	0	1	0.7484
1934	OC1c2ccccc21	AI products	ID_1934	-0.156028	0.770791	0.917842	-0.486205	0.203742	0.328384	106.042	20.23	0	1	1	0.5015
1935	OC1c2ccccc21	AI products	ID_1935	-0.156028	0.770791	0.917842	-0.486205	0.203742	0.328384	106.042	20.23	0	1	1	0.5015
1936	OC1c2ccccc21	AI products	ID_1936	-0.156028	0.770791	0.917842	-0.486205	0.203742	0.328384	106.042	20.23	0	1	1	0.5015
1937	O=COCc1ccccc1	AI products	ID_1937	0.545155	-0.961478	0.234571	0.85269	-0.534529	0.0454409	136.052	26.3	3	0	2	1.0594
1938	O=COCc1ccccc1	AI products	ID_1938	0.545155	-0.961478	0.234571	0.85269	-0.534529	0.0454409	136.052	26.3	3	0	2	1.0594
1939	O=COCc1ccccc1	AI products	ID_1939	0.545155	-0.961478	0.234571	0.85269	-0.534529	0.0454409	136.052	26.3	3	0	2	1.0594
1940	COC(=O)c1ccccc1	AI products	ID_1940	0.354517	-0.828194	0.522523	1.02109	-0.378539	0.133502	136.052	26.3	2	0	2	1.219
1941	COC(=O)c1ccccc1	AI products	ID_1941	0.354517	-0.828194	0.522523	1.02109	-0.378539	0.133502	136.052	26.3	2	0	2	1.219
1942	COC(=O)c1ccccc1	AI products	ID_1942	0.354517	-0.828194	0.522523	1.02109	-0.378539	0.133502	136.052	26.3	2	0	2	1.219
1943	CCCOC(=O)CC(C)C	AI products	ID_1943	1.07675	-1.15098	-0.596802	0.490399	-0.593764	-0.0580126	144.115	26.3	5	0	2	0.2915
1944	CCCOC(=O)CC(C)C	AI products	ID_1944	1.07675	-1.15098	-0.596802	0.490399	-0.593764	-0.0580126	144.115	26.3	5	0	2	0.2915
1945	CCCOC(=O)CC(C)C	AI products	ID_1945	1.07675	-1.15098	-0.596802	0.490399	-0.593764	-0.0580126	144.115	26.3	5	0	2	0.2915
1946	C=CCC(=O)O	AI products	ID_1946	1.14317	0.84054	0.820852	0.0667971	-0.704344	-0.172653	86.0368	37.3	2	1	2	0.5025
1947	C=CCC(=O)O	AI products	ID_1947	1.14317	0.84054	0.820852	0.0667971	-0.704344	-0.172653	86.0368	37.3	2	1	2	0.5025
1948	C=CCC(=O)O	AI products	ID_1948	1.14317	0.84054	0.820852	0.0667971	-0.704344	-0.172653	86.0368	37.3	2	1	2	0.5025
1949	O=C1CCCO1	AI products	ID_1949	0.0677834	0.706208	-0.187365	1.39303	0.0402696	0.15618	86.0368	26.3	0	0	2	-0.3327
1950	O=C1CCCO1	AI products	ID_1950	0.0677834	0.706208	-0.187365	1.39303	0.0402696	0.15618	86.0368	26.3	0	0	2	-0.3327
1951	O=C1CCCO1	AI products	ID_1951	0.0677834	0.706208	-0.187365	1.39303	0.0402696	0.15618	86.0368	26.3	0	0	2	-0.3327
1952	O=Cc1ccc(O)c(O)c1	AI products	ID_1952	2.14913	1.50076	1.75946	-1.33871	0.806716	-0.796092	138.032	57.53	1	2	1	-0.1108
1953	O=Cc1ccc(O)c(O)c1	AI products	ID_1953	2.14913	1.50076	1.75946	-1.33871	0.806716	-0.796092	138.032	57.53	1	2	1	-0.1108
1954	O=Cc1ccc(O)c(O)c1	AI products	ID_1954	2.14913	1.50076	1.75946	-1.33871	0.806716	-0.796092	138.032	57.53	1	2	1	-0.1108
1955	C=C(C)C1=CC(=O)C(C)=CC1	AI products	ID_1955	-0.81972	-1.33736	1.20555	0.465563	-0.0853279	0.0781607	148.089	17.07	1	0	1	2.291
1956	C=C(C)C1=CC(=O)C(C)=CC1	AI products	ID_1956	-0.81972	-1.33736	1.20555	0.465563	-0.0853279	0.0781607	148.089	17.07	1	0	1	2.291
1957	C=C(C)C1=CC(=O)C(C)=CC1	AI products	ID_1957	-0.81972	-1.33736	1.20555	0.465563	-0.0853279	0.0781607	148.089	17.07	1	0	1	2.291
1958	CC1=CCC(=C(C)C)CC1=O	AI products	ID_1958	-0.979083	-1.19553	1.44726	0.628339	0.123567	0.182563	150.104	17.07	0	0	1	2.367
1959	CC1=CCC(=C(C)C)CC1=O	AI products	ID_1959	-0.979083	-1.19553	1.44726	0.628339	0.123567	0.182563	150.104	17.07	0	0	1	2.367
1960	CC1=CCC(=C(C)C)CC1=O	AI products	ID_1960	-0.979083	-1.19553	1.44726	0.628339	0.123567	0.182563	150.104	17.07	0	0	1	2.367
1961	C=C(C)C1=CC=C(C)C(=O)C1	AI products	ID_1961	-0.780067	-1.26996	1.09473	0.460813	-0.0206693	0.089641	148.089	17.07	1	0	1	2.1113
1962	C=C(C)C1=CC=C(C)C(=O)C1	AI products	ID_1962	-0.780067	-1.26996	1.09473	0.460813	-0.0206693	0.089641	148.089	17.07	1	0	1	2.1113
1963	C=C(C)C1=CC=C(C)C(=O)C1	AI products	ID_1963	-0.780067	-1.26996	1.09473	0.460813	-0.0206693	0.089641	148.089	17.07	1	0	1	2.1113
1964	OC/C=C/c1ccccc1	AI products	ID_1964	0.173133	-0.204854	1.06013	-0.842801	-0.16669	0.238512	134.073	20.23	2	1	1	1.2269
1965	OC/C=C/c1ccccc1	AI products	ID_1965	0.173133	-0.204854	1.06013	-0.842801	-0.16669	0.238512	134.073	20.23	2	1	1	1.2269
1966	OC/C=C/c1ccccc1	AI products	ID_1966	0.173133	-0.204854	1.06013	-0.842801	-0.16669	0.238512	134.073	20.23	2	1	1	1.2269
1967	C=CCc1ccccc1	AI products	ID_1967	-1.95915	-1.40046	0.569063	-0.496776	-0.364589	0.0148777	118.078	0	2	0	0	2.2365
1968	C=CCc1ccccc1	AI products	ID_1968	-1.95915	-1.40046	0.569063	-0.496776	-0.364589	0.0148777	118.078	0	2	0	0	2.2365
1969	C=CCc1ccccc1	AI products	ID_1969	-1.95915	-1.40046	0.569063	-0.496776	-0.364589	0.0148777	118.078	0	2	0	0	2.2365
1970	C=C=Cc1ccccc1	AI products	ID_1970	-2.12166	-1.17474	0.737231	-0.329877	-0.164641	0.103795	116.063	0	1	0	0	2.2105
1971	C=C=Cc1ccccc1	AI products	ID_1971	-2.12166	-1.17474	0.737231	-0.329877	-0.164641	0.103795	116.063	0	1	0	0	2.2105
1972	C=C=Cc1ccccc1	AI products	ID_1972	-2.12166	-1.17474	0.737231	-0.329877	-0.164641	0.103795	116.063	0	1	0	0	2.2105
1973	O=C/C=C/c1ccccc1	AI products	ID_1973	-0.564526	-1.00605	0.409736	0.304331	-0.151223	-0.0491657	132.058	17.07	2	0	1	1.3765
1974	O=C/C=C/c1ccccc1	AI products	ID_1974	-0.564526	-1.00605	0.409736	0.304331	-0.151223	-0.0491657	132.058	17.07	2	0	1	1.3765
1975	O=C/C=C/c1ccccc1	AI products	ID_1975	-0.564526	-1.00605	0.409736	0.304331	-0.151223	-0.0491657	132.058	17.07	2	0	1	1.3765
1976	CC/C=C\CCO	AI products	ID_1976	0.494577	0.636482	-0.287544	-0.995286	-0.141547	0.0654625	100.089	20.23	3	1	1	-0.5056
1977	CC/C=C\CCO	AI products	ID_1977	0.494577	0.636482	-0.287544	-0.995286	-0.141547	0.0654625	100.089	20.23	3	1	1	-0.5056
1978	CC/C=C\CCO	AI products	ID_1978	0.494577	0.636482	-0.287544	-0.995286	-0.141547	0.0654625	100.089	20.23	3	1	1	-0.5056
1979	CC(C)CC(=O)O	AI products	ID_1979	1.27489	0.7096	0.780124	0.0361203	-0.474384	-0.0765613	102.068	37.3	2	1	2	0.3679
1980	CC(C)CC(=O)O	AI products	ID_1980	1.27489	0.7096	0.780124	0.0361203	-0.474384	-0.0765613	102.068	37.3	2	1	2	0.3679
1981	CC(C)CC(=O)O	AI products	ID_1981	1.27489	0.7096	0.780124	0.0361203	-0.474384	-0.0765613	102.068	37.3	2	1	2	0.3679
1982	COC(=O)CC(C)C	AI products	ID_1982	0.515278	-0.570251	-0.0897763	0.874825	-0.602144	-0.0353992	116.084	26.3	3	0	2	0.6189
1983	COC(=O)CC(C)C	AI products	ID_1983	0.515278	-0.570251	-0.0897763	0.874825	-0.602144	-0.0353992	116.084	26.3	3	0	2	0.6189
1984	COC(=O)CC(C)C	AI products	ID_1984	0.515278	-0.570251	-0.0897763	0.874825	-0.602144	-0.0353992	116.084	26.3	3	0	2	0.6189
1985	CC(C)=CC=O	AI products	ID_1985	-0.999067	-0.22488	0.399008	0.546549	-0.438369	-0.205247	84.0575	17.07	1	0	1	1.2571
1986	CC(C)=CC=O	AI products	ID_1986	-0.999067	-0.22488	0.399008	0.546549	-0.438369	-0.205247	84.0575	17.07	1	0	1	1.2571
1987	CC(C)=CC=O	AI products	ID_1987	-0.999067	-0.22488	0.399008	0.546549	-0.438369	-0.205247	84.0575	17.07	1	0	1	1.2571
1988	C/C=C(\C)CCC=C(C)C	AI products	ID_1988	-1.89481	-2.19255	1.0439	-0.668683	-0.707548	-0.0372213	138.141	0	3	0	0	3.2279
1989	C/C=C(\C)CCC=C(C)C	AI products	ID_1989	-1.89481	-2.19255	1.0439	-0.668683	-0.707548	-0.0372213	138.141	0	3	0	0	3.2279
1990	C/C=C(\C)CCC=C(C)C	AI products	ID_1990	-1.89481	-2.19255	1.0439	-0.668683	-0.707548	-0.0372213	138.141	0	3	0	0	3.2279
1991	CC(C)CCCC(C)CCO	AI products	ID_1991	1.17633	-0.862235	-0.272179	-1.5676	-0.375446	0.0430434	158.167	20.23	6	1	1	0.1928
1992	CC(C)CCCC(C)CCO	AI products	ID_1992	1.17633	-0.862235	-0.272179	-1.5676	-0.375446	0.0430434	158.167	20.23	6	1	1	0.1928
1993	CC(C)CCCC(C)CCO	AI products	ID_1993	1.17633	-0.862235	-0.272179	-1.5676	-0.375446	0.0430434	158.167	20.23	6	1	1	0.1928
1994	CC(C)=CCCC(C)CCO	AI products	ID_1994	0.727556	-1.12315	0.696093	-1.36641	-0.642285	0.0490818	156.151	20.23	5	1	1	1.4641
1995	CC(C)=CCCC(C)CCO	AI products	ID_1995	0.727556	-1.12315	0.696093	-1.36641	-0.642285	0.0490818	156.151	20.23	5	1	1	1.4641
1996	CC(C)=CCCC(C)CCO	AI products	ID_1996	0.727556	-1.12315	0.696093	-1.36641	-0.642285	0.0490818	156.151	20.23	5	1	1	1.4641
1997	CC(=O)OC=CC(C)CCC=C(C)C	AI products	ID_1997	1.17164	-2.59877	0.445581	0.285124	-0.856643	0.0143073	196.146	26.3	6	0	2	2.0664
1998	CC(=O)OC=CC(C)CCC=C(C)C	AI products	ID_1998	1.17164	-2.59877	0.445581	0.285124	-0.856643	0.0143073	196.146	26.3	6	0	2	2.0664
1999	CC(=O)OC=CC(C)CCC=C(C)C	AI products	ID_1999	1.17164	-2.59877	0.445581	0.285124	-0.856643	0.0143073	196.146	26.3	6	0	2	2.0664
2000	CCCCCCC=O	AI products	ID_2000	0.368884	-0.39398	-1.83118	-0.227478	-0.0467245	-0.273592	114.104	17.07	5	0	1	-1.2583
2001	CCCCCCC=O	AI products	ID_2001	0.368884	-0.39398	-1.83118	-0.227478	-0.0467245	-0.273592	114.104	17.07	5	0	1	-1.2583
2002	CCCCCCC=O	AI products	ID_2002	0.368884	-0.39398	-1.83118	-0.227478	-0.0467245	-0.273592	114.104	17.07	5	0	1	-1.2583
2003	C=CCCCCCCCC	AI products	ID_2003	-0.390566	-1.50947	-2.13976	-1.43299	-0.120182	-0.167443	140.157	0	7	0	0	-0.7136
2004	C=CCCCCCCCC	AI products	ID_2004	-0.390566	-1.50947	-2.13976	-1.43299	-0.120182	-0.167443	140.157	0	7	0	0	-0.7136
2005	C=CCCCCCCCC	AI products	ID_2005	-0.390566	-1.50947	-2.13976	-1.43299	-0.120182	-0.167443	140.157	0	7	0	0	-0.7136
2006	CCCCCCC(=O)O	AI products	ID_2006	2.28884	0.440695	-0.746684	-0.548068	-0.195038	-0.111429	130.099	37.3	5	1	2	-1.3057
2007	CCCCCCC(=O)O	AI products	ID_2007	2.28884	0.440695	-0.746684	-0.548068	-0.195038	-0.111429	130.099	37.3	5	1	2	-1.3057
2008	CCCCCCC(=O)O	AI products	ID_2008	2.28884	0.440695	-0.746684	-0.548068	-0.195038	-0.111429	130.099	37.3	5	1	2	-1.3057
2009	CCCCCCCCCCCC(=O)O	AI products	ID_2009	3.82967	-0.777995	-2.39755	-1.52556	0.0495368	-0.128257	200.178	37.3	10	1	2	-2.7457
2010	CCCCCCCCCCCC(=O)O	AI products	ID_2010	3.82967	-0.777995	-2.39755	-1.52556	0.0495368	-0.128257	200.178	37.3	10	1	2	-2.7457
2011	CCCCCCCCCCCC(=O)O	AI products	ID_2011	3.82967	-0.777995	-2.39755	-1.52556	0.0495368	-0.128257	200.178	37.3	10	1	2	-2.7457
2012	CCCCCCCCCCC(=O)OC	AI products	ID_2012	2.76189	-1.81411	-2.93728	-0.491358	-0.127139	-0.0837295	200.178	26.3	10	0	2	-2.2067
2013	CCCCCCCCCCC(=O)OC	AI products	ID_2013	2.76189	-1.81411	-2.93728	-0.491358	-0.127139	-0.0837295	200.178	26.3	10	0	2	-2.2067
2014	CCCCCCCCCCC(=O)OC	AI products	ID_2014	2.76189	-1.81411	-2.93728	-0.491358	-0.127139	-0.0837295	200.178	26.3	10	0	2	-2.2067
2015	CCCCCCCCCCCCO	AI products	ID_2015	2.74214	-0.650367	-3.09655	-2.36346	0.336925	0.0246959	186.198	20.23	10	1	1	-3.2774
2016	CCCCCCCCCCCCO	AI products	ID_2016	2.74214	-0.650367	-3.09655	-2.36346	0.336925	0.0246959	186.198	20.23	10	1	1	-3.2774
2017	CCCCCCCCCCCCO	AI products	ID_2017	2.74214	-0.650367	-3.09655	-2.36346	0.336925	0.0246959	186.198	20.23	10	1	1	-3.2774
2018	O=C1CCCCCCCCCCO1	AI products	ID_2018	1.137	0.352106	-1.17194	1.17377	1.87659	0.820419	184.146	26.3	0	0	2	-2.3487
2019	O=C1CCCCCCCCCCO1	AI products	ID_2019	1.137	0.352106	-1.17194	1.17377	1.87659	0.820419	184.146	26.3	0	0	2	-2.3487
2020	O=C1CCCCCCCCCCO1	AI products	ID_2020	1.137	0.352106	-1.17194	1.17377	1.87659	0.820419	184.146	26.3	0	0	2	-2.3487
2021	CC=CC(=O)OCC	AI products	ID_2021	0.404631	-0.713727	0.17831	0.889953	-0.784474	-0.0747204	114.068	26.3	3	0	2	1.0622
2022	CC=CC(=O)OCC	AI products	ID_2022	0.404631	-0.713727	0.17831	0.889953	-0.784474	-0.0747204	114.068	26.3	3	0	2	1.0622
2023	CC=CC(=O)OCC	AI products	ID_2023	0.404631	-0.713727	0.17831	0.889953	-0.784474	-0.0747204	114.068	26.3	3	0	2	1.0622
2024	C=CC(=O)OCC	AI products	ID_2024	0.359525	-0.480161	0.0181158	0.90838	-0.871288	-0.138448	100.052	26.3	3	0	2	0.8624
2025	C=CC(=O)OCC	AI products	ID_2025	0.359525	-0.480161	0.0181158	0.90838	-0.871288	-0.138448	100.052	26.3	3	0	2	0.8624
2026	C=CC(=O)OCC	AI products	ID_2026	0.359525	-0.480161	0.0181158	0.90838	-0.871288	-0.138448	100.052	26.3	3	0	2	0.8624
2027	O=C1CC1	AI products	ID_2027	-1.01263	0.829907	-0.380491	0.71978	-0.0201646	-0.167257	56.0262	17.07	0	0	1	-0.1942
2028	O=C1CC1	AI products	ID_2028	-1.01263	0.829907	-0.380491	0.71978	-0.0201646	-0.167257	56.0262	17.07	0	0	1	-0.1942
2029	O=C1CC1	AI products	ID_2029	-1.01263	0.829907	-0.380491	0.71978	-0.0201646	-0.167257	56.0262	17.07	0	0	1	-0.1942
2030	O=C1CCCCCO1	AI products	ID_2030	0.373274	0.605036	-0.468673	1.33038	0.564932	0.345963	114.068	26.3	0	0	2	-0.9087
2031	O=C1CCCCCO1	AI products	ID_2031	0.373274	0.605036	-0.468673	1.33038	0.564932	0.345963	114.068	26.3	0	0	2	-0.9087
2032	O=C1CCCCCO1	AI products	ID_2032	0.373274	0.605036	-0.468673	1.33038	0.564932	0.345963	114.068	26.3	0	0	2	-0.9087
2033	CCCCCCCO	AI products	ID_2033	1.20132	0.568322	-1.44568	-1.38596	0.0923494	0.0415244	116.12	20.23	5	1	1	-1.8374
2034	CCCCCCCO	AI products	ID_2034	1.20132	0.568322	-1.44568	-1.38596	0.0923494	0.0415244	116.12	20.23	5	1	1	-1.8374
2035	CCCCCCCO	AI products	ID_2035	1.20132	0.568322	-1.44568	-1.38596	0.0923494	0.0415244	116.12	20.23	5	1	1	-1.8374
2036	CCC/C=C/C=O	AI products	ID_2036	-0.363034	-0.36862	-0.602672	0.166215	-0.321676	-0.256943	98.0732	17.07	3	0	1	0.1876
2037	CCC/C=C/C=O	AI products	ID_2037	-0.363034	-0.36862	-0.602672	0.166215	-0.321676	-0.256943	98.0732	17.07	3	0	1	0.1876
2038	CCC/C=C/C=O	AI products	ID_2038	-0.363034	-0.36862	-0.602672	0.166215	-0.321676	-0.256943	98.0732	17.07	3	0	1	0.1876
2039	CCCC=C=C=O	AI products	ID_2039	-0.605667	-0.279107	-0.210564	0.342713	-0.252377	-0.191223	96.0575	17.07	2	0	1	0.5247
2040	CCCC=C=C=O	AI products	ID_2040	-0.605667	-0.279107	-0.210564	0.342713	-0.252377	-0.191223	96.0575	17.07	2	0	1	0.5247
2041	CCCC=C=C=O	AI products	ID_2041	-0.605667	-0.279107	-0.210564	0.342713	-0.252377	-0.191223	96.0575	17.07	2	0	1	0.5247
2042	CCCCCC1CCC(=O)O1	AI products	ID_2042	1.392	-0.423348	-1.47769	0.587041	0.398485	0.219893	156.115	26.3	4	0	2	-1.4954
2043	CCCCCC1CCC(=O)O1	AI products	ID_2043	1.392	-0.423348	-1.47769	0.587041	0.398485	0.219893	156.115	26.3	4	0	2	-1.4954
2044	CCCCCC1CCC(=O)O1	AI products	ID_2044	1.392	-0.423348	-1.47769	0.587041	0.398485	0.219893	156.115	26.3	4	0	2	-1.4954
2045	CCCC1CCC(=O)O1	AI products	ID_2045	0.77567	0.0641277	-0.817343	0.978038	0.300655	0.226625	128.084	26.3	2	0	2	-0.9194
2046	CCCC1CCC(=O)O1	AI products	ID_2046	0.77567	0.0641277	-0.817343	0.978038	0.300655	0.226625	128.084	26.3	2	0	2	-0.9194
2047	CCCC1CCC(=O)O1	AI products	ID_2047	0.77567	0.0641277	-0.817343	0.978038	0.300655	0.226625	128.084	26.3	2	0	2	-0.9194
2048	CC(=O)CCCO	AI products	ID_2048	1.7224	1.01298	-0.225782	-0.163047	-0.211514	-0.0902528	102.068	37.3	3	1	2	-0.9558
2049	CC(=O)CCCO	AI products	ID_2049	1.7224	1.01298	-0.225782	-0.163047	-0.211514	-0.0902528	102.068	37.3	3	1	2	-0.9558
2050	CC(=O)CCCO	AI products	ID_2050	1.7224	1.01298	-0.225782	-0.163047	-0.211514	-0.0902528	102.068	37.3	3	1	2	-0.9558
2051	C=C=C(C)CCC=C(C)C	AI products	ID_2051	-1.92869	-2.20552	1.09742	-0.662752	-0.764698	-0.0543167	136.125	0	3	0	0	3.3233
2052	C=C=C(C)CCC=C(C)C	AI products	ID_2052	-1.92869	-2.20552	1.09742	-0.662752	-0.764698	-0.0543167	136.125	0	3	0	0	3.3233
2053	C=C=C(C)CCC=C(C)C	AI products	ID_2053	-1.92869	-2.20552	1.09742	-0.662752	-0.764698	-0.0543167	136.125	0	3	0	0	3.3233
2054	C=CC(C)=CCC=C(C)C	AI products	ID_2054	-1.91038	-2.17439	1.04623	-0.664946	-0.734833	-0.0490141	136.125	0	3	0	0	3.2403
2055	C=CC(C)=CCC=C(C)C	AI products	ID_2055	-1.91038	-2.17439	1.04623	-0.664946	-0.734833	-0.0490141	136.125	0	3	0	0	3.2403
2056	C=CC(C)=CCC=C(C)C	AI products	ID_2056	-1.91038	-2.17439	1.04623	-0.664946	-0.734833	-0.0490141	136.125	0	3	0	0	3.2403
2057	CC(C)CCOC=O	AI products	ID_2057	0.777146	-0.58245	-0.576814	0.697896	-0.641987	-0.102838	116.084	26.3	4	0	2	0.1365
2058	CC(C)CCOC=O	AI products	ID_2058	0.777146	-0.58245	-0.576814	0.697896	-0.641987	-0.102838	116.084	26.3	4	0	2	0.1365
2059	CC(C)CCOC=O	AI products	ID_2059	0.777146	-0.58245	-0.576814	0.697896	-0.641987	-0.102838	116.084	26.3	4	0	2	0.1365
2060	CC(=O)OCCC(C)C	AI products	ID_2060	0.848952	-0.770626	-0.491246	0.67627	-0.511635	-0.0313797	130.099	26.3	4	0	2	0.2153
2061	CC(=O)OCCC(C)C	AI products	ID_2061	0.848952	-0.770626	-0.491246	0.67627	-0.511635	-0.0313797	130.099	26.3	4	0	2	0.2153
2062	CC(=O)OCCC(C)C	AI products	ID_2062	0.848952	-0.770626	-0.491246	0.67627	-0.511635	-0.0313797	130.099	26.3	4	0	2	0.2153
2063	CC(C)CO	AI products	ID_2063	-0.120798	1.08097	0.411301	-0.606276	-0.235911	0.0797575	74.0732	20.23	1	1	1	0.1242
2064	CC(C)CO	AI products	ID_2064	-0.120798	1.08097	0.411301	-0.606276	-0.235911	0.0797575	74.0732	20.23	1	1	1	0.1242
2065	CC(C)CO	AI products	ID_2065	-0.120798	1.08097	0.411301	-0.606276	-0.235911	0.0797575	74.0732	20.23	1	1	1	0.1242
2066	CC1C=CC(C(C)C)CC1	AI products	ID_2066	-1.79772	-1.11278	0.282766	-0.389199	0.384473	0.277398	138.141	0	1	0	0	1.3792
2067	CC1C=CC(C(C)C)CC1	AI products	ID_2067	-1.79772	-1.11278	0.282766	-0.389199	0.384473	0.277398	138.141	0	1	0	0	1.3792
2068	CC1C=CC(C(C)C)CC1	AI products	ID_2068	-1.79772	-1.11278	0.282766	-0.389199	0.384473	0.277398	138.141	0	1	0	0	1.3792
2069	CC1CCC(C(C)C)C(O)C1	AI products	ID_2069	0.284127	-0.047528	0.955967	-0.731055	0.502038	0.493717	156.151	20.23	1	1	1	0.6563
2070	CC1CCC(C(C)C)C(O)C1	AI products	ID_2070	0.284127	-0.047528	0.955967	-0.731055	0.502038	0.493717	156.151	20.23	1	1	1	0.6563
2071	CC1CCC(C(C)C)C(O)C1	AI products	ID_2071	0.284127	-0.047528	0.955967	-0.731055	0.502038	0.493717	156.151	20.23	1	1	1	0.6563
2072	O=C1Oc2ccccc21	AI products	ID_2072	-0.493453	-0.140719	0.47995	0.775422	0.481687	-0.280641	120.021	26.3	0	0	1	0.6699
2073	O=C1Oc2ccccc21	AI products	ID_2073	-0.493453	-0.140719	0.47995	0.775422	0.481687	-0.280641	120.021	26.3	0	0	1	0.6699
2074	O=C1Oc2ccccc21	AI products	ID_2074	-0.493453	-0.140719	0.47995	0.775422	0.481687	-0.280641	120.021	26.3	0	0	1	0.6699
2075	C=CCCCCCC	AI products	ID_2075	-1.0069	-1.02199	-1.47941	-1.04199	-0.218012	-0.160712	112.125	0	5	0	0	-0.1376
2076	C=CCCCCCC	AI products	ID_2076	-1.0069	-1.02199	-1.47941	-1.04199	-0.218012	-0.160712	112.125	0	5	0	0	-0.1376
2077	C=CCCCCCC	AI products	ID_2077	-1.0069	-1.02199	-1.47941	-1.04199	-0.218012	-0.160712	112.125	0	5	0	0	-0.1376
2078	CCCCCCC=CO	AI products	ID_2078	1.09612	0.123874	-0.90657	-1.38451	-0.0678245	0.0544508	128.12	20.23	5	1	1	-1.0146
2079	CCCCCCC=CO	AI products	ID_2079	1.09612	0.123874	-0.90657	-1.38451	-0.0678245	0.0544508	128.12	20.23	5	1	1	-1.0146
2080	CCCCCCC=CO	AI products	ID_2080	1.09612	0.123874	-0.90657	-1.38451	-0.0678245	0.0544508	128.12	20.23	5	1	1	-1.0146
2081	C1CCCCOCCC1	AI products	ID_2081	-0.443515	0.572411	-1.35184	0.434007	1.32031	0.678637	128.12	9.23	0	0	1	-1.8589
2082	C1CCCCOCCC1	AI products	ID_2082	-0.443515	0.572411	-1.35184	0.434007	1.32031	0.678637	128.12	9.23	0	0	1	-1.8589
2083	C1CCCCOCCC1	AI products	ID_2083	-0.443515	0.572411	-1.35184	0.434007	1.32031	0.678637	128.12	9.23	0	0	1	-1.8589
2084	C/C=C(/C)CCC=C(C)C	AI products	ID_2084	-1.89481	-2.19255	1.0439	-0.668683	-0.707548	-0.0372213	138.141	0	3	0	0	3.2279
2085	C/C=C(/C)CCC=C(C)C	AI products	ID_2085	-1.89481	-2.19255	1.0439	-0.668683	-0.707548	-0.0372213	138.141	0	3	0	0	3.2279
2086	C/C=C(/C)CCC=C(C)C	AI products	ID_2086	-1.89481	-2.19255	1.0439	-0.668683	-0.707548	-0.0372213	138.141	0	3	0	0	3.2279
2087	O=c1cc1O	AI products	ID_2087	-0.168572	1.59903	0.479067	-0.776567	0.724063	-1.11826	70.0055	37.3	0	1	0	-0.4658
2088	O=c1cc1O	AI products	ID_2088	-0.168572	1.59903	0.479067	-0.776567	0.724063	-1.11826	70.0055	37.3	0	1	0	-0.4658
2089	CCC(=O)C(C)=O	AI products	ID_2089	0.746665	0.264426	-0.455619	1.15816	-0.117418	-0.303605	100.052	34.14	2	0	2	-0.4316
2090	CCC(=O)C(C)=O	AI products	ID_2090	0.746665	0.264426	-0.455619	1.15816	-0.117418	-0.303605	100.052	34.14	2	0	2	-0.4316
2091	CCCC1CO1	AI products	ID_2091	-0.543915	0.261645	-1.08115	0.257382	0.0382165	0.0340611	86.0732	12.53	2	0	1	-0.7176
2092	CCCC1CO1	AI products	ID_2092	-0.543915	0.261645	-1.08115	0.257382	0.0382165	0.0340611	86.0732	12.53	2	0	1	-0.7176
2093	C1CCC1	AI products	ID_2093	-1.91694	0.958751	-1.30531	-0.153089	0.579245	0.0894098	56.0626	0	0	0	0	-1.152
2094	C1CCC1	AI products	ID_2094	-1.91694	0.958751	-1.30531	-0.153089	0.579245	0.0894098	56.0626	0	0	0	0	-1.152
2095	C1CCOCC1	AI products	ID_2095	-0.901751	0.724169	-0.929878	0.527973	0.533318	0.393963	86.0732	9.23	0	0	1	-0.9949
2096	C1CCOCC1	AI products	ID_2096	-0.901751	0.724169	-0.929878	0.527973	0.533318	0.393963	86.0732	9.23	0	0	1	-0.9949
2097	COc1cccc(O)c1	AI products	ID_2097	-0.10441	0.425271	0.795314	-1.13064	0.757239	-0.627053	124.052	29.46	1	1	0	0.3417
2098	COc1cccc(O)c1	AI products	ID_2098	-0.10441	0.425271	0.795314	-1.13064	0.757239	-0.627053	124.052	29.46	1	1	0	0.3417
2099	COc1ccccc1OC	AI products	ID_2099	-0.822871	-0.784622	-0.189609	-0.296863	0.696583	-0.573976	138.068	18.46	2	0	0	0.4062
2100	COc1ccccc1OC	AI products	ID_2100	-0.822871	-0.784622	-0.189609	-0.296863	0.696583	-0.573976	138.068	18.46	2	0	0	0.4062
2101	CCCCC(C)=O	AI products	ID_2101	-0.144681	-0.0420532	-1.17179	0.138185	0.036279	-0.186439	100.089	17.07	3	0	1	-0.7438
2102	CCCCC(C)=O	AI products	ID_2102	-0.144681	-0.0420532	-1.17179	0.138185	0.036279	-0.186439	100.089	17.07	3	0	1	-0.7438
2103	O=C1Cc2ccc1o2	AI products	ID_2103	-0.218546	0.407261	-0.107996	0.82875	0.746909	-0.454143	108.021	30.21	0	0	1	-0.3411
2104	O=C1Cc2ccc1o2	AI products	ID_2104	-0.218546	0.407261	-0.107996	0.82875	0.746909	-0.454143	108.021	30.21	0	0	1	-0.3411
2105	COCc1ccco1	AI products	ID_2105	-0.164362	-0.133695	-0.540537	0.376794	0.249636	-0.289895	112.052	22.37	2	0	1	-0.2265
2106	COCc1ccco1	AI products	ID_2106	-0.164362	-0.133695	-0.540537	0.376794	0.249636	-0.289895	112.052	22.37	2	0	1	-0.2265
2107	O=CCc1ccco1	AI products	ID_2107	0.105739	-0.000803727	-0.483447	0.496913	0.343908	-0.639477	110.037	30.21	2	0	1	-0.3439
2108	O=CCc1ccco1	AI products	ID_2108	0.105739	-0.000803727	-0.483447	0.496913	0.343908	-0.639477	110.037	30.21	2	0	1	-0.3439
2109	O=Cc1cnccn1	AI products	ID_2109	1.43162	0.438082	0.0913786	2.03483	-0.232997	-0.00316082	108.032	42.85	1	0	3	-0.1949
2110	O=Cc1cnccn1	AI products	ID_2110	1.43162	0.438082	0.0913786	2.03483	-0.232997	-0.00316082	108.032	42.85	1	0	3	-0.1949
2111	OCc1cnccn1	AI products	ID_2111	2.19282	1.2793	0.675962	0.884874	-0.210071	0.291333	110.048	46.01	1	1	3	-0.4512
2112	OCc1cnccn1	AI products	ID_2112	2.19282	1.2793	0.675962	0.884874	-0.210071	0.291333	110.048	46.01	1	1	3	-0.4512
2113	c1nc2cnc1-2	AI products	ID_2113	0.0663031	0.905706	-0.403519	1.39066	0.0531037	0.154666	78.0218	25.78	0	0	2	-0.6344
2114	c1nc2cnc1-2	AI products	ID_2114	0.0663031	0.905706	-0.403519	1.39066	0.0531037	0.154666	78.0218	25.78	0	0	2	-0.6344
2115	Cc1nccnc1C	AI products	ID_2115	0.53145	1.03132	-1.08989	1.30702	0.840011	0.397959	108.069	25.78	0	0	2	-1.8758
2116	Cc1nccnc1C	AI products	ID_2116	0.53145	1.03132	-1.08989	1.30702	0.840011	0.397959	108.069	25.78	0	0	2	-1.8758
2117	CCc1nccnc1C	AI products	ID_2117	0.75925	0.650968	-1.19545	1.12115	0.757882	0.371326	122.084	25.78	1	0	2	-1.7996
2118	CCc1nccnc1C	AI products	ID_2118	0.75925	0.650968	-1.19545	1.12115	0.757882	0.371326	122.084	25.78	1	0	2	-1.7996
2119	Cc1nc2cnc1CC2	AI products	ID_2119	0.407058	0.554238	-0.497126	1.31077	0.648533	0.405327	120.069	25.78	0	0	2	-0.966
2120	Cc1nc2cnc1CC2	AI products	ID_2120	0.407058	0.554238	-0.497126	1.31077	0.648533	0.405327	120.069	25.78	0	0	2	-0.966
2121	Cc1ncc2nc1CC2	AI products	ID_2121	0.407058	0.554238	-0.497126	1.31077	0.648533	0.405327	120.069	25.78	0	0	2	-0.966
2122	Cc1ncc2nc1CC2	AI products	ID_2122	0.407058	0.554238	-0.497126	1.31077	0.648533	0.405327	120.069	25.78	0	0	2	-0.966
2123	c1cnc2c(n1)CC2	AI products	ID_2123	0.507633	1.03545	-1.0645	1.31175	0.799268	0.383777	106.053	25.78	0	0	2	-1.826
2124	c1cnc2c(n1)CC2	AI products	ID_2124	0.507633	1.03545	-1.0645	1.31175	0.799268	0.383777	106.053	25.78	0	0	2	-1.826
2125	Cc1ncc[n+](C)c1C	AI products	ID_2125	0.175422	1.37917	-2.36391	0.509374	1.99372	0.435249	123.092	16.77	0	0	1	-3.6886
2126	Cc1ncc[n+](C)c1C	AI products	ID_2126	0.175422	1.37917	-2.36391	0.509374	1.99372	0.435249	123.092	16.77	0	0	1	-3.6886
2127	CC1OCC1=O	AI products	ID_2127	0.15446	0.853551	-0.429622	1.38264	0.181605	0.181275	86.0368	26.3	0	0	2	-0.7255
2128	CC1OCC1=O	AI products	ID_2128	0.15446	0.853551	-0.429622	1.38264	0.181605	0.181275	86.0368	26.3	0	0	2	-0.7255
2129	CC(C)C(=O)O	AI products	ID_2129	1.00234	1.01388	1.01076	0.227353	-0.465225	-0.0628844	88.0524	37.3	1	1	2	0.4945
2130	CC(C)C(=O)O	AI products	ID_2130	1.00234	1.01388	1.01076	0.227353	-0.465225	-0.0628844	88.0524	37.3	1	1	2	0.4945
2131	CCC(C)C(=O)O	AI products	ID_2131	1.39617	0.915761	0.441161	0.0215921	-0.27663	-0.0414497	102.068	37.3	2	1	2	-0.1817
2132	CCC(C)C(=O)O	AI products	ID_2132	1.39617	0.915761	0.441161	0.0215921	-0.27663	-0.0414497	102.068	37.3	2	1	2	-0.1817
2133	C=C(C)C(=O)O	AI products	ID_2133	0.896925	0.879296	1.26422	0.241854	-0.639027	-0.100692	86.0368	37.3	1	1	2	0.9141
2134	C=C(C)C(=O)O	AI products	ID_2134	0.896925	0.879296	1.26422	0.241854	-0.639027	-0.100692	86.0368	37.3	1	1	2	0.9141
2135	CCC(C)(C)O	AI products	ID_2135	0.0185088	1.00753	0.308207	-0.635989	0.0045077	0.170758	88.0888	20.23	1	1	1	-0.1029
2136	CCC(C)(C)O	AI products	ID_2136	0.0185088	1.00753	0.308207	-0.635989	0.0045077	0.170758	88.0888	20.23	1	1	1	-0.1029
2137	CCC1(C)OC1=O	AI products	ID_2137	0.385388	0.322406	-0.1848	1.25979	-0.0403245	-0.0214463	100.052	29.6	1	0	2	-0.1732
2138	CCC1(C)OC1=O	AI products	ID_2138	0.385388	0.322406	-0.1848	1.25979	-0.0403245	-0.0214463	100.052	29.6	1	0	2	-0.1732
2139	CCC=COC(C)=O	AI products	ID_2139	0.720906	-0.17608	-0.705671	0.852064	-0.268753	0.0168469	114.068	26.3	3	0	2	-0.3711
2140	CCC=COC(C)=O	AI products	ID_2140	0.720906	-0.17608	-0.705671	0.852064	-0.268753	0.0168469	114.068	26.3	3	0	2	-0.3711
2141	CCC(C)=C=O	AI products	ID_2141	-0.934369	-0.114897	0.218179	0.538798	-0.332872	-0.186516	84.0575	17.07	1	0	1	0.9639
2142	CCC(C)=C=O	AI products	ID_2142	-0.934369	-0.114897	0.218179	0.538798	-0.332872	-0.186516	84.0575	17.07	1	0	1	0.9639
2143	C#Cc1ccccc1	AI products	ID_2143	-2.3138	-0.733773	0.743121	-0.148277	-0.024366	0.140752	102.047	0	0	0	0	1.9727
2144	C#Cc1ccccc1	AI products	ID_2144	-2.3138	-0.733773	0.743121	-0.148277	-0.024366	0.140752	102.047	0	0	0	0	1.9727
2145	C1=Cc2ccccc21	AI products	ID_2145	-2.20508	-0.548956	0.439251	-0.161301	0.152914	0.172228	102.047	0	0	0	0	1.48
2146	C1=Cc2ccccc21	AI products	ID_2146	-2.20508	-0.548956	0.439251	-0.161301	0.152914	0.172228	102.047	0	0	0	0	1.48
2147	CC(O)c1ccccc1	AI products	ID_2147	0.0469326	0.303595	0.922882	-0.670973	0.0830169	0.301846	122.073	20.23	1	1	1	0.7484
2148	CC(O)c1ccccc1	AI products	ID_2148	0.0469326	0.303595	0.922882	-0.670973	0.0830169	0.301846	122.073	20.23	1	1	1	0.7484
2149	C=C1c2ccccc21	AI products	ID_2149	-2.21481	-0.565498	0.466449	-0.160135	0.137047	0.169411	102.047	0	0	0	0	1.5241
2150	C=C1c2ccccc21	AI products	ID_2150	-2.21481	-0.565498	0.466449	-0.160135	0.137047	0.169411	102.047	0	0	0	0	1.5241
2151	O=C=Cc1ccccc1	AI products	ID_2151	-0.818386	-0.669993	0.588129	0.493325	-0.111588	-0.0300778	118.042	17.07	1	0	1	1.4184
2152	O=C=Cc1ccccc1	AI products	ID_2152	-0.818386	-0.669993	0.588129	0.493325	-0.111588	-0.0300778	118.042	17.07	1	0	1	1.4184
2153	CCOC	AI products	ID_2153	-1.19783	0.339372	-0.38884	0.442058	-0.440931	0.0709388	60.0575	9.23	1	0	1	0.3009
2154	CCOC	AI products	ID_2154	-1.19783	0.339372	-0.38884	0.442058	-0.440931	0.0709388	60.0575	9.23	1	0	1	0.3009
2155	Cc1cncc(C)n1	AI products	ID_2155	0.158354	0.397083	-0.0471001	1.35172	0.231637	0.289941	108.069	25.78	0	0	2	-0.185
2156	Cc1cncc(C)n1	AI products	ID_2156	0.158354	0.397083	-0.0471001	1.35172	0.231637	0.289941	108.069	25.78	0	0	2	-0.185
2157	Cc1ccc(O)cc1	AI products	ID_2157	-0.872738	0.36721	1.36675	-1.05548	0.361388	-0.269022	108.058	20.23	0	1	0	1.2867
2158	Cc1ccc(O)cc1	AI products	ID_2158	-0.872738	0.36721	1.36675	-1.05548	0.361388	-0.269022	108.058	20.23	0	1	0	1.2867
2159	CC(=O)CCc1ccccc1	AI products	ID_2159	-0.23528	-1.25857	0.0618121	0.104434	-0.0660273	-0.0391414	148.089	17.07	3	0	1	1.0511
2160	CC(=O)CCc1ccccc1	AI products	ID_2160	-0.23528	-1.25857	0.0618121	0.104434	-0.0660273	-0.0391414	148.089	17.07	3	0	1	1.0511
2161	CCc1ccc(OC)cc1	AI products	ID_2161	-1.27264	-1.06875	0.0226083	-0.418448	0.366595	-0.216302	136.089	9.23	2	0	0	1.0161
2162	CCc1ccc(OC)cc1	AI products	ID_2162	-1.27264	-1.06875	0.0226083	-0.418448	0.366595	-0.216302	136.089	9.23	2	0	0	1.0161
2163	C=Cc1ccc(OC)cc1	AI products	ID_2163	-1.37387	-1.19621	0.26436	-0.404449	0.199629	-0.252895	134.073	9.23	2	0	0	1.4167
2164	C=Cc1ccc(OC)cc1	AI products	ID_2164	-1.37387	-1.19621	0.26436	-0.404449	0.199629	-0.252895	134.073	9.23	2	0	0	1.4167
2165	CC1=CC=C(C(C)C)CC1	AI products	ID_2165	-1.92196	-1.27936	0.588844	-0.372443	0.179979	0.234142	136.125	0	1	0	0	1.8841
[truncated: 2,719 more rows]
