# Supplementary material for: Forecasting vaping health risks through neural network model prediction of flavour pyrolysis reactions
Source: Sci Rep. 2024 May 8;14:9591. doi: 10.1038/s41598-024-59619-x (PMC11079048; doi:10.1038/s41598-024-59619-x)
Supplement: Supplementary file 4 — Supplementary Information. [file 41598_2024_59619_MOESM4_ESM.xlsx]

## Sheet: Sheet1
SMILES / Structure	GHS Hazard Statements	Category	Number of associated e-Liquid Components	e-Liquid Component Numbers
Acute toxicant list	H330; H331; H332; H335; H337; H340; H341; H350; H372; H373; H304; H301; 302;
C=O	H301--Toxic if swallowed	Category 3	35	1,2,13,27,28,31,33,42,48,59,68,73,79,89,90,91,93,97,98,107,112,113,121,122,125,128,130,133,138,142,156,164,165,172,175
	H331--Toxic if inhaled	Category 3
	H341--Suspected of causing genetic defects	Category 2
	H350--May cause cancer	Category 1A,1B
CO	H331--Toxic if inhaled	Category 3	15	2,16,24,68,69,73,76,110,113,134,139,163,164,166,172
C=CO	H301--Toxic if swallowed	Category 3	14	5,7,16,33,42,46,50,59,62,91,130,133,138,179
C=C=O	H301--Toxic if swallowed	Category 3	10	13,42,59,70,77,102,130,133,138,179
	H330--Fatal if inhaled	Category 1,2
	H335--May cause respiratory irritation	Category 3
C1CO1	H331: Toxic if inhaled	Category 3	7	2,5,6,7,50,91,110
	H335: May cause respiratory irritation	Category 3
	H340: May cause genetic defects	Category 1A, 1B
	H350: May cause cancer	Category 1A, 1B
C/C=C/C=O	H301 (100%): Toxic if swallowed	Category 3	1	125
	H330 (100%): Fatal if inhaled	Category 1,2
	H335 (100%): May cause respiratory irritation	Category 3
	H341 (100%): Suspected of causing genetic defects	Category 2
	H373 (100%): Causes damage to organs through prolonged or repeated exposure	Category 2
O=Cc1ccco1	H301: Toxic if swallowed	Category 3	3	5, 112, 113
	H331: Toxic if inhaled	Category 3
	H335: May cause respiratory irritation	Category 3
	H351: Suspected of causing cancer	Category 2
C=CCO	H301: Toxic if swallowed	Category 3	5	35,68,69,110,139
	H331: Toxic if inhaled	Category 3
	H335: May cause respiratory irritation	Category 3
CCCCCC(=O)O	H301: Toxic if swallowed	Category 3	3	80, 98, 171
	H331: Toxic if inhaled	Category 3
	H335: May cause respiratory irritation	Category 3
C=CC=O	H300: Fatal if swallowed	Category 1,2	4	21,79,128,165
	H330: Fatal if inhaled	Category 1,2
Cc1ccco1	H301 (91.46%): Toxic if swallowed	Category 3	2	28, 113
	H330 (20.67%): Fatal if inhaled	Category 1,2
	H331 (78.65%): Toxic if inhaled	Category 3
COc1cccc(O)c1	H302 (98.25%): Harmful if swallowed	Category 4	1	3
	H332 (94.74%): Harmful if inhaled	Category 4
C/C=C\CC	H301 (50%): Toxic if swallowed	Category 3	1	69
	H304 (100%): May be fatal if swallowed and enters airways	Category 1
	H331 (50%): Toxic if inhaled	Category 3
	H332 (25%): Harmful if inhaled	Category 4
	H335 (100%): May cause respiratory irritation	Category 3
	H340 (75%): May cause genetic defects	Category 1A,1B
	H341 (25%): Suspected of causing genetic defects	Category 2
	H350 (75%): May cause cancer	Category 1A,1B
	H351 (25%): Suspected of causing cancer	Category 2
	H372 (50%): Causes damage to organs through prolonged or repeated exposure	Category 1
	H373 (25%): Causes damage to organs through prolonged or repeated exposure	Category 2
OCc1ccco1	H302: Harmful if swallowed	Category 4	2	112, 113
	H331: Toxic if inhaled	Category 3
	H335: May cause respiratory irritation	Category 3
	H351: Suspected of causing cancer	Category 2
	H373 **: Causes damage to organs through prolonged or repeated exposure	Category 2
CCc1ccco1	H301 (89.06%): Toxic if swallowed	Category 3	1	5
	H330 (89.06%): Fatal if inhaled	Category 1,2
O=Cc1ccccn1	H302 (100%): Harmful if swallowed	Category 4	1	6
	H330 (77.46%): Fatal if inhaled	Category 1,2
	H331 (14.08%): Toxic if inhaled	Category 3
	H335 (67.61%): May cause respiratory irritation	Category 3
CC(=O)c1ccco1	H301 (97.01%): Toxic if swallowed	Category 3	1	28
	H330 (97.01%): Fatal if inhaled	Category 1,2
C=CCOC(=O)CC	H301 (97.57%): Toxic if swallowed	Category 3	1	35
	H335 (17.07%): May cause respiratory irritation	Category 3
C=C(C)C=O	H301 (93.29%): Toxic if swallowed	Category 3	1	21
	H330 (71.14%): Fatal if inhaled	Category 1,2
	H341 (59.73%): Suspected of causing genetic defects	Category 2
Cc1ccc(O)cc1	H301 (100%): Toxic if swallowed	Category 3	2	22,47
Cc1cccc(O)c1	H301 (100%): Toxic if swallowed	Category 3	1	51
Cc1ccoc1C=O	H301 (50%): Toxic if swallowed	Category 3	1	28
	H302 (50%): Harmful if swallowed	Category 4
	H331 (50%): Toxic if inhaled	Category 3
	H335 (50%): May cause respiratory irritation	Category 3
CNc1ccccc1	H301: Toxic if swallowed	Category 3	1	84
	H331: Toxic if inhaled	Category 3
	H373 **: Causes damage to organs through prolonged or repeated exposure	Category 2
CC(O)CC=O	None of GHS hazard statements from this study list	N/A	1	88
O=Cc1ccoc1	H301 (11.11%): Toxic if swallowed	Category 3	2	112113
	H330 (11.11%): Fatal if inhaled	Category 1,2
	H335 (97.78%): May cause respiratory irritation	Category 3
Cc1ccoc1	H302 (92.68%): Harmful if swallowed	Category 4	1	113
	H331 (95.12%): Toxic if inhaled	Category 3
Oc1ccccc1O	H301: Toxic if swallowed	Category 3	1	127
	H341: Suspected of causing genetic defects	Category 2
	H350: May cause cancer	Category 1A,1B
O=C1CCCO1	H331 (12.3%): Toxic if inhaled	Category 3	2	118121
Nc1ccccc1	H301: Toxic if swallowed	Category 3	1	154
	H331: Toxic if inhaled	Category 3
	H341: Suspected of causing genetic defects	Category 2
	H351: Suspected of causing cancer	Category 2
	H372 **: Causes damage to organs through prolonged or repeated exposure	Category 1
Oc1ccccc1	H301: Toxic if swallowed	Category 3	1	158
	H331: Toxic if inhaled	Category 3
	H341: Suspected of causing genetic defects	Category 2
	H373 **: Causes damage to organs through prolonged or repeated exposure	Category 2
CC=CC=CCO	H302 (99.61%): Harmful if swallowed	Category 4	1	176
C=CCOC(C)=O	H301 (100%): Toxic if swallowed	Category 3	1	35
	H330 (86.96%): Fatal if inhaled	Category 1,2
Cc1ccccc1O	H301 (100%): Toxic if swallowed	Category 3	1	51
CC/C=C/C=O	H302 (85.17%): Harmful if swallowed	Category 4	1	125
OC1CC1	H301 (95%): Toxic if swallowed	Category 3	1	106
Health Hazard toxicant list
CC=O	H335: May cause respiratory irritation	Category 3	36	1,4,5,6,7,13,15,16,22,23,27,29,33,39,42,46,50,59,70,77,79,91,92,102,124,128,130,133,138,142,145,148,152,165,169,179
	H341: Suspected of causing genetic defects	Category 2
	H350: May cause cancer	Category 1A,1B
C=O	H301: Toxic if swallowed	Category 3	35	1,2,13,27,28,31,33,42,48,59,68,73,79,89,90,91,93,97,98,107,112,113,121,122,125,128,130,133,138,142,156,164,165,172,175
	H331: Toxic if inhaled	Category 3
	H341: Suspected of causing genetic defects	Category 2
	H350: May cause cancer	Category 1A,1B
C=C(C)C	H340: May cause genetic defects	Category 1A,1B	7	21,29,139,142,147,148,162
	H350: May cause cancer	Category 1A,1B
CO	H331: Toxic if inhaled	Category 3	15	2,16,24,68,69,73,76,110,113,134,139,163,164,166,172
	H372 **: Causes damage to organs through prolonged or repeated exposure	Category 1
c1ccccc1	H304: May be fatal if swallowed and enters airways	Category 1	16	14, 15, 27, 39, 48, 50, 51, 52, 53, 67, 68, 85, 94, 103, 155, 180
	H340: May cause genetic defects	Category 1A,1B
	H350: May cause cancer	Category 1A,1B
	H372 **: Causes damage to organs through prolonged or repeated exposure	Category 1
Cc1ccccc1	H304: May be fatal if swallowed and enters airways	Category 1	13	14,15,27,49,50,51,52,53,68,90,103,137,174
	H373 **: Causes damage to organs through prolonged or repeated exposure	Category 2
CC=C(C)C	H302 (98.55%): Harmful if swallowed	Category 4	6	21,29,74,147,148,167
	H304 (40%): May be fatal if swallowed and enters airways	Category 1
	H341 (65.45%): Suspected of causing genetic defects	Category 2
	H350 (31.64%): May cause cancer	Category 1A,1B
	H351 (20%): Suspected of causing cancer	Category 2
CCCCC	H304: May be fatal if swallowed and enters airways	Category 1	10	35,43,79,86,98,110,122,128,131,165
C=Cc1ccccc1	H332: Harmful if inhaled	Category 4	7	15,39,67,68,85,94,155
	H372: Causes damage to organs through prolonged or repeated exposure	Category 1
CCCCCC	H304: May be fatal if swallowed and enters airways	Category 1	5	86,97,131,165,171
	H315: Causes skin irritation	Category 2
	H373 **: Causes damage to organs through prolonged or repeated exposure	Category 2
C1CO1	H331: Toxic if inhaled	Category 3	7	2,5,6,7,50,91,110
	H335: May cause respiratory irritation	Category 3
	H340: May cause genetic defects	Category 1A,1B
	H350: May cause cancer	Category 1A,1B
CCc1ccccc1	H304: May be fatal if swallowed and enters airways	Category 1	4	15, 39, 68, 103
	H332: Harmful if inhaled	Category 4
	H373: Causes damage to organs through prolonged or repeated exposure	Category 2
C/C=C/C=O	H301 (100%): Toxic if swallowed	Category 3	1	125
	H330 (100%): Fatal if inhaled	Category 1,2
	H335 (100%): May cause respiratory irritation	Category 3
	H341 (100%): Suspected of causing genetic defects	Category 2
	H373 (100%): Causes damage to organs through prolonged or repeated exposure	Category 2
CCC(C)C	H304: May be fatal if swallowed and enters airways	Category 1	4	135, 136, 137, 142
O=Cc1ccco1	H301: Toxic if swallowed	Category 3	3	5, 112, 113
	H331: Toxic if inhaled	Category 3
	H335: May cause respiratory irritation	Category 3
	H351: Suspected of causing cancer	Category 2
CCC=C(C)C	H304 (69.86%): May be fatal if swallowed and enters airways	Category 1	2	21,29
	H335 (30.14%): May cause respiratory irritation	Category 3
COc1ccc(C)cc1	H302 (99.95%): Harmful if swallowed	Category 4	4	23, 44, 46, 47
CC=CCC	H304 (100%): May be fatal if swallowed and enters airways		3	122125176
	H335 (86.36%): May cause respiratory irritation	Category 3
CC1CCC(C(C)C)CC1	H304 (87.88%): May be fatal if swallowed and enters airways	Category 1	3	109, 151, 152
CC1=CCC(C(C)C)CC1	H304 (100%): May be fatal if swallowed and enters airways	Category 1	2	41, 160
C=CCc1ccccc1	H304 (97.56%): May be fatal if swallowed and enters airways	Category 1	2	68,85
C/C=C\CC	H301 (50%): Toxic if swallowed	Category 3	1	69
	H302 (50%): Harmful if swallowed	Category 4
	H304 (100%): May be fatal if swallowed and enters airways	Category 1
	H331 (50%): Toxic if inhaled	Category 3
	H332 (25%): Harmful if inhaled	Category 4
	H335 (100%): May cause respiratory irritation	Category 3
	H340 (75%): May cause genetic defects	Category 1A,1B
	H341 (25%): Suspected of causing genetic defects	Category 2
	H350 (75%): May cause cancer	Category 1A,1B
	H351 (25%): Suspected of causing cancer	Category 2
	H372 (50%): Causes damage to organs through prolonged or repeated exposure	Category 1
	H373 (25%): Causes damage to organs through prolonged or repeated exposure	Category 2
C=C(C)C=O	H301 (93.29%): Toxic if swallowed	Category 3	1	21
	H330 (71.14%): Fatal if inhaled	Category 1,2
	H341 (59.73%): Suspected of causing genetic defects	Category 2
CC/C=C\CC	H304 (100%): May be fatal if swallowed and enters airways	Category 1	2	71, 72
OCc1ccco1	H302: Harmful if swallowed	Category 4	2	112, 113
	H331: Toxic if inhaled	Category 3
	H335: May cause respiratory irritation	Category 3
	H351: Suspected of causing cancer	Category 2
	H373 **: Causes damage to organs through prolonged or repeated exposure	Category 2
C=CC(C)C	H304 (25.16%): May be fatal if swallowed and enters airways	Category 1	2	133, 134
	H335 (24.52%): May cause respiratory irritation	Category 3
CC1CC=CCC1	H304 (100%): May be fatal if swallowed and enters airways	Category 1	2	150, 151
	H335 (97.44%): May cause respiratory irritation	Category 3
CC(=O)C=O	H302 (100%): Harmful if swallowed	Category 4	1	4
	H335 (47.04%): May cause respiratory irritation	Category 3
	H341 (37.94%): Suspected of causing genetic defects	Category 2
CCCCC=C(C)C	H304 (100%): May be fatal if swallowed and enters airways	Category 1	3	29123168
CC(C=O)c1ccccc1	None of GHS hazard statements from this study list	N/A	1	27
C=CC(C)CCC=C(C)C	H304 (97.64%): May be fatal if swallowed and enters airways	Category 1	1	41
C=CCc1ccc(OC)cc1	H302 (99.89%): Harmful if swallowed	Category 4	1	44
	H341 (98.54%): Suspected of causing genetic defects	Category 2
	H351 (98.49%): Suspected of causing cancer	Category 2
C=C=C(C)C	H304 (100%): May be fatal if swallowed and enters airways	Category 1	1	74
	H335 (97.73%): May cause respiratory irritation	Category 3
CCCc1ccccc1	H304 (100%): May be fatal if swallowed and enters airways	Category 1	1	85
	H335 (100%): May cause respiratory irritation	Category 3
CCCC1CO1	H302 (98.45%): Harmful if swallowed	Category 4	1	121
	H332 (98.45%): Harmful if inhaled	Category 4
	H351 (98.45%): Suspected of causing cancer
C=CC(=O)O	H302: Harmful if swallowed	Category 4	1	122
	H332: Harmful if inhaled	Category 4
CNc1ccccc1	H301: Toxic if swallowed	Category 3	1	84
	H331: Toxic if inhaled	Category 3
	H373 **: Causes damage to organs through prolonged or repeated exposure	Category 2
CCCCCCC	H304 (100%): May be fatal if swallowed and enters airways	Category 1	1	86
CC1CC(=O)O1	H351 (100%): Suspected of causing cancer	Category 2	1	88
c1ccoc1	H302: Harmful if swallowed	Category 4	1	112
	H332: Harmful if inhaled	Category 4
	H341: Suspected of causing genetic defects	Category 2
	H350: May cause cancer	Category 1A,1B
	H373 **: Causes damage to organs through prolonged or repeated exposure	Category 2
Oc1ccccc1O	H301: Toxic if swallowed	Category 3	1	127
	H341: Suspected of causing genetic defects	Category 2
	H350: May cause cancer	Category 1A,1B
Oc1ccc(O)cc1	H302: Harmful if swallowed	Category 4	1	127
	H341: Suspected of causing genetic defects	Category 2
	H351: Suspected of causing cancer	Category 2
C1=CCCC1	H302 (100%): Harmful if swallowed	Category 4	1	128
	H304 (81.87%): May be fatal if swallowed and enters airways	Category 1
	H335 (12.87%): May cause respiratory irritation	Category 3
CC1=CC=CCC1	H304 (38.46%): May be fatal if swallowed and enters airways	Category 1	2	25160
NC(=O)c1ccccc1	H302 (100%): Harmful if swallowed	Category 4	1	154
	H341 (98.55%): Suspected of causing genetic defects	Category 2
Nc1ccccc1	H301: Toxic if swallowed	Category 3	1	154
	H331: Toxic if inhaled	Category 3
	H341: Suspected of causing genetic defects	Category 2
	H351: Suspected of causing cancer	Category 2
	H372 **: Causes damage to organs through prolonged or repeated exposure	Category 1
O=Cc1ccccc1O	H302 (100%): Harmful if swallowed	Category 4	1	158
	H341 (53.94%): Suspected of causing genetic defects	Category 2
Oc1ccccc1	H301: Toxic if swallowed	Category 3	1	158
	H331: Toxic if inhaled	Category 3
	H341: Suspected of causing genetic defects	Category 2
	H373 **: Causes damage to organs through prolonged or repeated exposure	Category 2
C=CC=C	H340: May cause genetic defects	Category 1A,1B	1	162
	H350: May cause cancer	Category 1A,1B
C=CC=CC	H304 (10.24%): May be fatal if swallowed and enters airways	Category 1	1	176
CCc1ccc(C)cc1	H304 (97.55%): May be fatal if swallowed and enters airways	Category 1	1	174
Irritant toxicant list
CC=O	H335: May cause respiratory irritation	Category 3	36	1,4,5,6,7,13,15,16,22,23,27,29,33,39,42,46,50,59,70,77,79,91,92,102,124,128,130,133,138,142,145,148,152,165,169,179
	H341: Suspected of causing genetic defects	Category 2
	H350: May cause cancer	Category 1A,1B
C=O	H301: Toxic if swallowed	Category 3	35	1,2,13,27,28,31,33,42,48,59,68,73,79,89,90,91,93,97,98,107,112,113,121,122,125,128,130,133,138,142,156,164,165,172,175
	H331: Toxic if inhaled	Category 3
	H341: Suspected of causing genetic defects	Category 2
	H350: May cause cancer	Category 1A,1B
C=C	None of GHS hazard statements from this study list	N/A	19	2,8,12,16,35,39,62,91,92,101,102,107,134,135,163,164,166,172,176
c1ccccc1	H304: May be fatal if swallowed and enters airways	Category 1	16	14,15,27,39,48,50,51,52,53,67,68,85,94,103,155,180
	H340: May cause genetic defects	Category 1A,1B
	H350: May cause cancer	Category 1A,1B
	H372 **: Causes damage to organs through prolonged or repeated exposure	Category 1
Cc1ccccc1	H304: May be fatal if swallowed and enters airways	Category 1	13	14,15,27,49,50,51,52,53,68,90,103,137,174
	H373 **: Causes damage to organs through prolonged or repeated exposure	Category 2
CC=C(C)C	H302 (98.55%): Harmful if swallowed	Category 4	6	21,29,74,147,148,167
	H304 (40%): May be fatal if swallowed and enters airways	Category 1
	H341 (65.45%): Suspected of causing genetic defects	Category 2
	H350 (31.64%): May cause cancer	Category 1A,1B
	H351 (20%): Suspected of causing cancer	Category 2
CCCCC	H304: May be fatal if swallowed and enters airways	Category 1	10	35,43,79,86,98,110,122,128,131,165
CCC=O	H335: May cause respiratory irritation	Category 3	8	1,79,106,125,128,142,165,178
COC(C)=O	None of GHS hazard statements from this study list	N/A	8	13,42,59,130,133,138,178,179
C=C=O	H301--Toxic if swallowed	Category 3	10	13,42,59,70,77,102,130,133,138,179
	H330--Fatal if inhaled	Category 1,2
	H335--May cause respiratory irritation	Category 3
C=Cc1ccccc1	H332: Harmful if inhaled	Category 4	7	15,39,67,68,85,94,155
	H372: Causes damage to organs through prolonged or repeated exposure	Category 1
CCCCO	H302: Harmful if swallowed	Category 4	8	42,43,59,60,62,93,133,140
	H335: May cause respiratory irritation	Category 3
OCc1ccccc1	H302: Harmful if swallowed	Category 4	6	47,48,50,51,52,53
	H332: Harmful if inhaled	Category 4
CCCCCC	H304: May be fatal if swallowed and enters airways	Category 1	5	86,97,131,165,171
	H373 **: Causes damage to organs through prolonged or repeated exposure	Category 2
O=Cc1ccccc1	H302: Harmful if swallowed	Category 4	5	48,49,50,52,180
CCCO	None of GHS hazard statements from this study list	N/A	5	32,49,108,166,179
CCOC=O	H302: Harmful if swallowed	Category 4	3	89,93,106
	H332: Harmful if inhaled	Category 4
	H335: May cause respiratory irritation	Category 3
C1CO1	H331: Toxic if inhaled	Category 3	7	2,5,6,7,50,91,110
	H335: May cause respiratory irritation	Category 3
	H340: May cause genetic defects	Category 1A, 1B
	H350: May cause cancer	Category 1A, 1B
CCc1ccccc1	H304: May be fatal if swallowed and enters airways	Category 1	4	15,39,68,103
	H332: Harmful if inhaled	Category 4
	H373: Causes damage to organs through prolonged or repeated exposure	Category 2
C/C=C/C=O	H301 (100%): Toxic if swallowed	Category 3	1	125
	H330 (100%): Fatal if inhaled	Category 1,2
	H335 (100%): May cause respiratory irritation	Category 3
	H341 (100%): Suspected of causing genetic defects	Category 2
	H373 (100%): Causes damage to organs through prolonged or repeated exposure	Category 2
CCOC(C)=O	None of GHS hazard statements from this study list	N/A	4	88,98,99,133
CCC(C)C	H304: May be fatal if swallowed and enters airways	Category 1	4	135136137142
COc1cc(C=O)ccc1O	None of GHS hazard statements from this study list	N/A	4	31,32,63,175
COc1ccc(O)cc1	H302: Harmful if swallowed	Category 4	1	3
COc1ccccc1O	H302: Harmful if swallowed	Category 4	2	3,63
CC(=O)C=O	H302 (100%): Harmful if swallowed	Category 4	1	4
	H335 (47.04%): May cause respiratory irritation	Category 3
	H341 (37.94%): Suspected of causing genetic defects	Category 2
O=Cc1ccco1	H301: Toxic if swallowed	Category 3	2	112113
	H331: Toxic if inhaled	Category 3
	H335: May cause respiratory irritation	Category 3
	H351: Suspected of causing cancer	Category 2
CC(O)c1ccccn1	H302 (50%): Harmful if swallowed	Category 4	1	27
	H335 (100%): May cause respiratory irritation	Category 3
CCc1ccccn1	H332 (28.94%): Harmful if inhaled	Category 4	1	6
	H335 (24.26%): May cause respiratory irritation	Category 3
O=Cc1ccccn1	H302 (100%): Harmful if swallowed	Category 4	1	6
	H330 (77.46%): Fatal if inhaled	Category 1,2
	H331 (14.08%): Toxic if inhaled	Category 3
	H335 (69.01%): May cause respiratory irritation	Category 3
c1ccncc1	H302: Harmful if swallowed	Category 4	1	6
	H332: Harmful if inhaled	Category 4
COCc1ccccn1	H302 (100%): Harmful if swallowed	Category 4	1	6
	H335 (100%): May cause respiratory irritation	Category 3
OCCc1ccccn1	H335 (55.43%): May cause respiratory irritation	Category 3	1	6
Cc1cnccn1	H302 (99.94%): Harmful if swallowed	Category 4	3	8,11,161
CCc1nccnc1C	H302 (100%): Harmful if swallowed	Category 4	1	8
CCCc1cnccn1	H302 (97.17%): Harmful if swallowed	Category 4	1	8
Cc1cnc(C)c(C)n1	H302 (100%): Harmful if swallowed	Category 4	1	8
CCc1nc(C)cs1	H302 (97.24%): Harmful if swallowed	Category 4	1	9
Cc1nccnc1O	H335 (80%): May cause respiratory irritation	Category 3	1	11
Cc1ncc[nH]c1=O	H335 (80%): May cause respiratory irritation	Category 3	1	11
OCc1cnccn1	H335 (66.67%): May cause respiratory irritation	Category 3	1	11
COc1cnccn1	H302 (98.88%): Harmful if swallowed	Category 4	1	11
Oc1cnccn1	H302 (95.12%): Harmful if swallowed	Category 4	1	11
CCC(C)CO	None of GHS hazard statements from this study list	N/A	2	12,89
CC(C)C(=O)O	H302: Harmful if swallowed	Category 4	1	12
CC(C)=O	None of GHS hazard statements from this study list	N/A	3	1,42,138
C#CC	H335 (41.45%): May cause respiratory irritation	Category 3	5	16,69,73,139,166
CCC=C(C)C	H304 (69.86%): May be fatal if swallowed and enters airways	Category 1	2	21,29
	H335 (30.14%): May cause respiratory irritation	Category 3
CCCCc1ccc(O)cc1	H302 (30.08%): Harmful if swallowed	Category 4	1	22
Cc1ncsc1C	H302 (98.07%): Harmful if swallowed	Category 4	1	24
C/C=C(/C=O)c1ccccc1	H335 (62.86%): May cause respiratory irritation	Category 3	1	27
CC=CCC	H304 (100%): May be fatal if swallowed and enters airways	Category 1	3	122125176
	H335 (86.36%): May cause respiratory irritation	Category 3
Cc1ccco1	H301 (91.46%): Toxic if swallowed	Category 3	2	28113
	H330 (20.67%): Fatal if inhaled	Category 1,2
	H331 (78.65%): Toxic if inhaled	Category 3
CC(=O)c1ccco1	H301 (97.01%): Toxic if swallowed	Category 3	1	28
	H330 (97.01%): Fatal if inhaled	Category 1,2
CCC(C)=O	None of GHS hazard statements from this study list	N/A	1	29
COc1cccc(O)c1	H302 (98.25%): Harmful if swallowed	Category 4	1	3
	H332 (94.74%): Harmful if inhaled	Category 4
c1cnccn1	H335 (99.38%): May cause respiratory irritation	Category 3	1	7
CCCCCC=O	None of GHS hazard statements from this study list	N/A	2	35,98
C=CCO	H301: Toxic if swallowed	Category 3	5	35,68,69,110,139
	H331: Toxic if inhaled	Category 3
	H335: May cause respiratory irritation	Category 3
Cc1cnc(C)c(=O)[nH]1	H302 (100%): Harmful if swallowed	Category 4	1	11
	H335 (100%): May cause respiratory irritation	Category 3
C=CCOC(=O)CC	H301 (97.57%): Toxic if swallowed	Category 3	1	35
	H335 (17.07%): May cause respiratory irritation	Category 3
Cc1cnc(C)c(O)n1	H302 (100%): Harmful if swallowed	Category 4	1	11
	H335 (100%): May cause respiratory irritation	Category 3
CC(O)c1ccccc1	H302 (100%): Harmful if swallowed	Category 4	1	`39
	H335 (100%): May cause respiratory irritation	Category 3
CC1=CCC(C(C)C)CC1	H304 (100%): May be fatal if swallowed and enters airways	Category 1	2	41160
CCC(C)(C)O	H332: Harmful if inhaled	Category 4	1	12
	H335: May cause respiratory irritation	Category 3
C=CC(C)CCC=C(C)C	H304 (97.64%): May be fatal if swallowed and enters airways	Category 1	1	41
CC(C=O)c1ccccc1	None of GHS hazard statements from this study list	N/A	1	27
C/C=C/c1ccc(O)cc1	H302 (100%): Harmful if swallowed	Category 4	1	44
	H335 (100%): May cause respiratory irritation	Category 3
C=CCc1ccc(OC)cc1	H302 (99.89%): Harmful if swallowed	Category 4	1	44
	H341 (98.54%): Suspected of causing genetic defects	Category 2
	H351 (98.49%): Suspected of causing cancer	Category 2
COc1ccc(C)cc1	H302 (99.95%): Harmful if swallowed	Category 4	4	23,44,46,47
	H361 (85.12%): Suspected of damaging fertility or the unborn child	Category 2
C=Cc1ccc(OC)cc1	None of GHS hazard statements from this study list	N/A	1	44
Cc1occc1C=O	H335 (100%): May cause respiratory irritation	Category 3	1	28
COc1ccc(CO)cc1	H302 (98%): Harmful if swallowed	Category 4	2	45,46
COc1ccccc1	None of GHS hazard statements from this study list	N/A	2	45,47
Cc1ccoc1C=O	H301 (50%): Toxic if swallowed	Category 3	1	28
	H302 (50%): Harmful if swallowed	Category 4
	H331 (50%): Toxic if inhaled	Category 3
	H335 (50%): May cause respiratory irritation	Category 3
COc1ccccc1C=O	H335 (99.66%): May cause respiratory irritation	Category 3	1	45
COc1ccc(C=O)cc1	H302 (97.55%): Harmful if swallowed	Category 4	1	47
COc1ccc(C)cc1OC	H335 (97.44%): May cause respiratory irritation	Category 3	1	31
C=CCOC(C)=O	H301 (100%): Toxic if swallowed	Category 3	1	35
	H330 (86.96%): Fatal if inhaled	Category 1,2
COc1cccc(C)c1	H302 (87.5%): Harmful if swallowed	Category 4	1	47
CC(=O)COCc1ccccc1	H335 (100%): May cause respiratory irritation	Category 3	1	49
CCCCOC(C)=O	None of GHS hazard statements from this study list	N/A	1	61
CCCc1ccccc1	H304 (100%): May be fatal if swallowed and enters airways	Category 1	1	85
	H335 (100%): May cause respiratory irritation	Category 3
C#CCc1ccccc1	H335 (97.78%): May cause respiratory irritation	Category 3	2	68,85
Cc1cc(C=O)ccc1O	H335 (100%): May cause respiratory irritation	Category 3	1	45
CC(C)c1ccccc1	None of GHS hazard statements from this study list	N/A	2	85174
C=CCc1ccc(O)c(O)c1	H302 (50%): Harmful if swallowed	Category 4	1	65
CCCc1ccc(O)c(OC)c1	None of GHS hazard statements from this study list	N/A	1	65
Cc1cc(O)ccc1C=O	H335 (100%): May cause respiratory irritation	Category 3	1	45
COc1cc(C)ccc1O	H302 (99.94%): Harmful if swallowed	Category 4	2	32,63
OC/C=C/c1ccccc1	None of GHS hazard statements from this study list	N/A	1	67
O=CCCc1ccccc1	None of GHS hazard statements from this study list	N/A	1	67
OCCCc1ccccc1	None of GHS hazard statements from this study list	N/A	1	68
O=C/C=C/c1ccccc1	H335 (88%): May cause respiratory irritation	Category 3	3	68,94,155
COc1cc(CO)ccc1O	H335 (98.21%): May cause respiratory irritation	Category 3	1	63
C/C=C\CC	H301 (50%): Toxic if swallowed	Category 3	1	69
	H302 (50%): Harmful if swallowed	Category 4
	H304 (100%): May be fatal if swallowed and enters airways	Category 1
	H331 (50%): Toxic if inhaled	Category 3
	H332 (25%): Harmful if inhaled	Category 4
	H332 (25%): Harmful if inhaled	Category 4
	H340 (75%): May cause genetic defects	Category 1A,1B
	H341 (25%): Suspected of causing genetic defects	Category 2
	H350 (75%): May cause cancer	Category 1A,1B
	H372 (50%): Causes damage to organs through prolonged or repeated exposure	Category 1
	H373 (25%): Causes damage to organs through prolonged or repeated exposure	Category 2
COc1cccc(C=O)c1O	H302 (69.35%): Harmful if swallowed	Category 4	1	63
	H335 (67.74%): May cause respiratory irritation	Category 3
CC/C=C\CC	H304 (100%): May be fatal if swallowed and enters airways	Category 1	2	71,72
CC(C)CC=O	H335 (86.01%): May cause respiratory irritation	Category 3	3	72,99,136
O=Cc1ccc(O)c(CO)c1	H302 (100%): Harmful if swallowed	Category 4	1	63
	H335 (100%): May cause respiratory irritation	Category 3
CCc1ccccc1O	H302 (64.94%): Harmful if swallowed	Category 4	1	83
	H332 (38.96%): Harmful if inhaled	Category 4
	H335 (24.89%): May cause respiratory irritation	Category 3
CNc1ccccc1C=O	H302 (100%): Harmful if swallowed	Category 4	1	84
	H335 (100%): May cause respiratory irritation	Category 3
COc1cccc(CO)c1O	H335 (97.44%): May cause respiratory irritation	Category 3	1	63
C=CCc1ccc(O)cc1	H335 (50%): May cause respiratory irritation	Category 3	1	65
c1ccc(CC2CO2)cc1	H335 (100%): May cause respiratory irritation	Category 3	1	68
CCCCCCC	H304 (100%): May be fatal if swallowed and enters airways	Category 1	1	86
CC(O)CC(=O)O	H335 (100%): May cause respiratory irritation	Category 3	1	88
CC(O)CC=O	None of GHS hazard statements from this study list	N/A	1	88
CCOC(=O)CCO	H335 (100%): May cause respiratory irritation	Category 3	1	88
CC1CC(=O)O1	H351 (100%): Suspected of causing cancer	Category 2	1	88
CCC(C)C=O	H335 (79.5%): May cause respiratory irritation	Category 3	1	89
C=C=C(C)C	H304 (100%): May be fatal if swallowed and enters airways	Category 1	1	74
	H335 (97.73%): May cause respiratory irritation	Category 3
CCCCOCC	H302 (100%): Harmful if swallowed	Category 4	1	93
O=C(O)/C=C/c1ccccc1	H335 (74.16%): May cause respiratory irritation	Category 3	1	94
CCCCCCCCCC=O	None of GHS hazard statements from this study list	N/A	1	95
CCCCCCCCCCO	None of GHS hazard statements from this study list	N/A	1	95
CCCCCCCCCCCC=O	None of GHS hazard statements from this study list	N/A	1	96
CCCCCCCCCCCCO	None of GHS hazard statements from this study list	N/A	1	96
CCCCCCC=O	None of GHS hazard statements from this study list	N/A	1	97
CCCCCCCO	None of GHS hazard statements from this study list	N/A	2	97105
CCCCCCO	H302: Harmful if swallowed	Category 4	1	98
O=CCCCCCO	H335 (100%): May cause respiratory irritation	Category 3	1	`98
CC(C)CCO	H302 (17.21%): Harmful if swallowed	Category 4	2	99133
	H332 (81.5%): Harmful if inhaled	Category 4
	H335 (83.02%): May cause respiratory irritation	Category 3
Cc1occc(=O)c1O	H302 (99.94%): Harmful if swallowed	Category 4	1	101
CCc1occc(=O)c1O	H302 (100%): Harmful if swallowed	Category 4	1	101
CCOC(=O)CO	H335 (97.62%): May cause respiratory irritation	Category 3	1	103
CCCCCCCCC(=O)O	None of GHS hazard statements from this study list	N/A	1	104
CCCCCCCCC=O	None of GHS hazard statements from this study list	N/A	1	104
CCCCCCCCCO	None of GHS hazard statements from this study list	N/A	1	104
CCCCCCCC(=O)OC	None of GHS hazard statements from this study list	N/A	1	104
CCCCCCCC=O	None of GHS hazard statements from this study list	N/A	1	105
CCCCCCCCO	None of GHS hazard statements from this study list	N/A	1	105
O=CCCO	H302 (100%): Harmful if swallowed	Category 4	1	178
	H332 (100%): Harmful if inhaled	Category 4
O=Cc1ccc(O)c(O)c1	H335 (97.92%): May cause respiratory irritation	Category 3	2	63107
CCOc1ccccc1O	H302 (85.19%): Harmful if swallowed	Category 4	2	107108
	H335 (75.93%): May cause respiratory irritation	Category 3
CCOc1cc(C=O)ccc1O	H302 (19.53%): Harmful if swallowed	Category 4	1	108
	H335 (18.05%): May cause respiratory irritation	Category 3
CCOc1cc(C)ccc1O	H302 (98.08%): Harmful if swallowed	Category 4	1	108
CC1CCC(C(C)C)CC1	H304 (92.5%): May be fatal if swallowed and enters airways	Category 1	3	109151152
OCc1ccco1	H302: Harmful if swallowed	Category 4	2	112113
	H331: Toxic if inhaled	Category 3
	H335: May cause respiratory irritation	Category 3
	H351: Suspected of causing cancer	Category 2
	H373 **: Causes damage to organs through prolonged or repeated exposure	Category 2
c1ccoc1	H302: Harmful if swallowed	Category 4	1	112
	H332: Harmful if inhaled	Category 4
	H341: Suspected of causing genetic defects	Category 2
	H350: May cause cancer	Category 1A,1B
	H373 **: Causes damage to organs through prolonged or repeated exposure	Category 2
OCc1ccoc1	H335 (97.5%): May cause respiratory irritation	Category 3	2	112113
O=Cc1ccoc1	H301 (10.87%): Toxic if swallowed	Category 3	2	112113
	H330 (13.04%): Fatal if inhaled	Category 1,2
	H335 (97.83%): May cause respiratory irritation	Category 3
Cc1ccoc1	H302 (92.68%): Harmful if swallowed	Category 4	1	113
	H331 (95.12%): Toxic if inhaled	Category 3
CC1=CCC=CC1	None of GHS hazard statements from this study list	N/A	2	25160
CCCCC=O	H332 (97.52%): Harmful if inhaled	Category 4	2	121165
	H335 (84.16%): May cause respiratory irritation	Category 3
CC1CCCO1	H302 (25.16%): Harmful if swallowed	Category 4	1	121
	H335 (19.43%): May cause respiratory irritation	Category 3
CCC(O)CO	None of GHS hazard statements from this study list	N/A	1	93
C=CCCO	H335 (34.31%): May cause respiratory irritation	Category 3	1	110
Oc1ccccc1O	H301: Toxic if swallowed	Category 3	1	127
	H341: Suspected of causing genetic defects	Category 2
	H350: May cause cancer	Category 1A,1B
Oc1cccc(O)c1	H302: Harmful if swallowed	Category 4	1	127
Oc1ccc(O)cc1	H302: Harmful if swallowed	Category 4	1	127
	H341: Suspected of causing genetic defects	Category 2
	H351: Suspected of causing cancer	Category 2
O=C1CCCO1	H302 (100%): Harmful if swallowed	Category 4	2	118121
	H331 (12.04%): Toxic if inhaled	Category 3
C=CC(C)C	H304 (25.16%): May be fatal if swallowed and enters airways	Category 1	2	133134
	H335 (24.52%): May cause respiratory irritation	Category 3
CC(C)CO	H335: May cause respiratory irritation	Category 3	3	138140141
CC(C)C=O	None of GHS hazard statements from this study list	N/A	1	138
CCCC1CO1	H302 (98.45%): Harmful if swallowed	Category 4	1	121
	H332 (98.45%): Harmful if inhaled	Category 4
	H351 (98.45%): Suspected of causing cancer
O=CC1CCCC1	H335 (97.67%): May cause respiratory irritation	Category 3	1	125
CC1CC=CCC1	H304 (100%): May be fatal if swallowed and enters airways	Category 1	2	150151
	H335 (97.44%): May cause respiratory irritation	Category 3
CC1CCCC(=O)C1	H335 (65.57%): May cause respiratory irritation	Category 3	1	151
CC(C)C1CCCCC1=O	H335 (100%): May cause respiratory irritation	Category 3	1	151
NC(=O)c1ccccc1	H302 (100%): Harmful if swallowed	Category 4	1	154
	H341 (98.55%): Suspected of causing genetic defects	Category 2
Nc1ccccc1	H301: Toxic if swallowed	Category 3	1	154
	H331: Toxic if inhaled	Category 3
	H341: Suspected of causing genetic defects	Category 2
	H351: Suspected of causing cancer	Category 2
	H372 **: Causes damage to organs through prolonged or repeated exposure	Category 1
C1=CCCC1	H302 (100%): Harmful if swallowed	Category 4	1	128
	H304 (81.87%): May be fatal if swallowed and enters airways	Category 1
	H335 (12.87%): May cause respiratory irritation	Category 3
O=Cc1ccccc1O	H302 (100%): Harmful if swallowed	Category 4	1	158
	H341 (53.92%): Suspected of causing genetic defects	Category 2
CSc1cnccn1	H302 (88.64%): Harmful if swallowed	Category 4	1	161
	H335 (97.73%): May cause respiratory irritation	Category 3
Nc1ccccc1C=O	H335 (100%): May cause respiratory irritation	Category 3	1	154
C=Cc1ccc(C)cc1	H332 (100%): Harmful if inhaled	Category 4	1	174
COc1ccc(C=O)cc1O	H335 (98.04%): May cause respiratory irritation	Category 3	2	31175
CC(=O)c1ccc(O)c(O)c1	H335 (66.67%): May cause respiratory irritation	Category 3	1	175
COC=O	H302: Harmful if swallowed	Category 4	1	157
	H332: Harmful if inhaled	Category 4
	H335: May cause respiratory irritation	Category 3
CC=CC=CC(=O)O	H335 (28.61%): May cause respiratory irritation	Category 3	1	176
CC=CC=CCO	H302 (99.61%): Harmful if swallowed	Category 4	1	176
c1ccc2c(c1)OCO2	H302 (100%): Harmful if swallowed	Category 4	1	175
	H332 (47.06%): Harmful if inhaled	Category 4
CC1CC=CC(=O)O1	H302 (100%): Harmful if swallowed	Category 4	1	176
	H332 (100%): Harmful if inhaled	Category 4
	H335 (100%): May cause respiratory irritation	Category 3
CC(O)C=O	None of GHS hazard statements from this study list	N/A	1	178
C1COC1	H302: Harmful if swallowed	Category 4	2	69106
	H302: Harmful if swallowed	Category 4
O=CCO	None of GHS hazard statements from this study list	N/A	1	179
CC1CCC(C(C)C)C(=O)C1	None of GHS hazard statements from this study list	N/A	1	126
CC/C=C/C=O	H302 (85.18%): Harmful if swallowed	Category 4	1	125
CCC=CCC=O	H302 (100%): Harmful if swallowed	Category 4	1	125
CC/C=C/C(=O)O	H302 (88.64%): Harmful if swallowed	Category 4	1	122
C=CC(=O)O	H302: Harmful if swallowed	Category 4	1	122
	H332: Harmful if inhaled	Category 4
C/C=C/CO	H302 (100%): Harmful if swallowed	Category 4	1	110
O=Cc1ccc(O)cc1O	H302 (100%): Harmful if swallowed	Category 4	1	63
	H335 (94.12%): May cause respiratory irritation	Category 3
COc1cc(O)ccc1C=O	H335 (97.83%): May cause respiratory irritation	Category 3	1	63
COc1ccc(CO)cc1OC	H302 (100%): Harmful if swallowed	Category 4	1	31
COc1ccc(C=O)cc1OC	H302 (100%): Harmful if swallowed	Category 4	1	31
COc1cccc(C=O)c1OC	H335 (97.73%): May cause respiratory irritation	Category 3	1	31
