# Supplementary material for: Forecasting vaping health risks through neural network model prediction of flavour pyrolysis reactions
Source: Sci Rep. 2024 May 8;14:9591. doi: 10.1038/s41598-024-59619-x (PMC11079048; doi:10.1038/s41598-024-59619-x)
Supplement: Supplementary file 5 — Supplementary Information. [file 41598_2024_59619_MOESM5_ESM.xlsx]

## Sheet: Sheet1
SMILES	Tox	MATCHES
CC	Low (Class I)	64
CCC	Low (Class I)	60
CC=O	Low (Class I)	36
C=O	Low (Class I)	35
CCCC	Low (Class I)	26
O=CO	Low (Class I)	23
C	Low (Class I)	21
CCO	Low (Class I)	21
C=C	Low (Class I)	19
C=CC	Low (Class I)	17
c1ccccc1	High (Class III)	16
CO	Low (Class I)	15
CCCC=O	Low (Class I)	15
C=CO	Low (Class I)	14
Cc1ccccc1	Low (Class I)	13
CCC(=O)O	Low (Class I)	10
C=C=O	High (Class III)	10
CCCCC	Low (Class I)	10
C=CCC	Low (Class I)	9
CCC=O	Low (Class I)	8
COC(C)=O	Low (Class I)	8
CCCCO	Low (Class I)	8
O=C1CO1	High (Class III)	8
C1CO1	High (Class III)	7
C=Cc1ccccc1	Low (Class I)	7
C=C(C)C	Low (Class I)	7
CC=C(C)C	Low (Class I)	6
O=C=O	Low (Class I)	6
OCc1ccccc1	Low (Class I)	6
CC(C)C	Low (Class I)	6
C=CCCC	Low (Class I)	5
C#CO	High (Class III)	5
CC1CC1	Intermediate (Class II)	5
C#CC	High (Class III)	5
CC(C)O	Low (Class I)	5
CCCO	Low (Class I)	5
C=CCO	Intermediate (Class II)	5
O=Cc1ccccc1	Low (Class I)	5
CCCCCC	Low (Class I)	5
CCCC(=O)O	Low (Class I)	4
CCc1ccccc1	Low (Class I)	4
C=CC=O	Intermediate (Class II)	4
COc1ccc(C)cc1	Low (Class I)	4
COc1cc(C=O)ccc1O	Low (Class I)	4
CCOC(C)=O	Low (Class I)	4
CCC(C)C	Low (Class I)	4
CC=CO	Low (Class I)	3
CC(C)=O	Low (Class I)	3
O=Cc1ccco1	High (Class III)	3
Cc1cnccn1	Intermediate (Class II)	3
CCCCC=C(C)C	Low (Class I)	3
O=C/C=C/c1ccccc1	Low (Class I)	3
CC(C)CC=O	Low (Class I)	3
CCCCCC(=O)O	Low (Class I)	3
CCCC(=O)OCC	Low (Class I)	3
CCOC=O	Low (Class I)	3
CC1CCC(C(C)C)CC1	Low (Class I)	3
CC=CCC	Low (Class I)	3
CC(C)CO	Low (Class I)	3
C1CC1	Intermediate (Class II)	3
C1CCC1	Intermediate (Class II)	2
COc1ccccc1O	Low (Class I)	2
Cc1ncc[n+](C)c1C	High (Class III)	2
CCC(C)CO	Low (Class I)	2
CCC=C(C)C	Low (Class I)	2
Cc1ccc(O)cc1	Low (Class I)	2
CC1=CC=C=CC1	Low (Class I)	2
CC1=CC=CCC1	Low (Class I)	2
CC1=CCC=CC1	Low (Class I)	2
CC1C=C=CCC1	Low (Class I)	2
CCC(C)=C(O)C=O	High (Class III)	2
Cc1ccco1	High (Class III)	2
COc1ccc(C=O)cc1O	Low (Class I)	2
COc1cc(C)ccc1O	Low (Class I)	2
C=C=C	Low (Class I)	2
CCCCCC=O	Low (Class I)	2
CC1=CCC(C(C)C)CC1	Low (Class I)	2
CC1(C)OC2CCC1CC2	High (Class III)	2
C/C=C/c1ccccc1	Low (Class I)	2
COc1ccccc1	Low (Class I)	2
COc1ccc(CO)cc1	Low (Class I)	2
c1cc2ccc1CO2	High (Class III)	2
OC1C2=CC=C1C=C2	Low (Class I)	2
OC1c2ccccc21	Low (Class I)	2
c1ccc2c(c1)C2	High (Class III)	2
O=Cc1ccc(O)c(O)c1	Low (Class I)	2
OC=CCc1ccccc1	Low (Class I)	2
c1ccc(C2CCO2)cc1	High (Class III)	2
OC=C=Cc1ccccc1	Low (Class I)	2
C1=C(c2ccccc2)OC1	High (Class III)	2
C=CCc1ccccc1	Low (Class I)	2
C=C=Cc1ccccc1	Low (Class I)	2
C#CCc1ccccc1	Low (Class I)	2
C=C/C=C\CC	Low (Class I)	2
C1COC1	High (Class III)	2
CC/C=C\CC	Low (Class I)	2
CC1=CC[C](C(C)C)CC1=O	Intermediate (Class II)	2
C=C(C)[C]1CCC(C)C(=O)C1	Intermediate (Class II)	2
C=C(C)[C]1CC=C(C)C(O)C1	Low (Class I)	2
CC1=CC[C]CC1=O	Intermediate (Class II)	2
CC=C(C)C(=O)C[C]=C(C)C	Low (Class I)	2
CC1=CC[C]=CC1=O	Intermediate (Class II)	2
C=C(C)[C](CC=O)CC=CC	Low (Class I)	2
CC1CC2C[C]1CC(=O)C2C	High (Class III)	2
CC(C)c1ccccc1	Low (Class I)	2
CCOC(=O)CC	Low (Class I)	2
CCCC(=O)OC	Low (Class I)	2
CCCCCCCO	Low (Class I)	2
CC(C)CCO	Low (Class I)	2
CC(C)C=CO	Low (Class I)	2
CCOc1ccccc1O	Low (Class I)	2
OCc1ccco1	High (Class III)	2
OC1c2ccc1o2	High (Class III)	2
OC1c2ccoc21	High (Class III)	2
O=Cc1ccoc1	High (Class III)	2
OCc1ccoc1	High (Class III)	2
O=C1CCCO1	Low (Class I)	2
CCCCC=O	Low (Class I)	2
C1CCCC1	Low (Class I)	2
C=CC(C)C	Low (Class I)	2
CC1CC=CCC1	Low (Class I)	2
COc1ccc(O)cc1	Low (Class I)	1
COc1cccc(O)c1	Low (Class I)	1
CC(=O)C=O	Low (Class I)	1
CCC=CO	Low (Class I)	1
CCc1ccco1	High (Class III)	1
CC(O)c1ccccn1	High (Class III)	1
c1ccncc1	High (Class III)	1
CCc1ccccn1	High (Class III)	1
O=Cc1ccccn1	High (Class III)	1
COCc1ccccn1	High (Class III)	1
OCCc1ccccn1	High (Class III)	1
c1cnccn1	High (Class III)	1
CCc1nccnc1C	High (Class III)	1
CCCc1cnccn1	High (Class III)	1
Cc1cnc(C)c(C)n1	High (Class III)	1
CC(C)c1cnccn1	High (Class III)	1
CCc1nc(C)cs1	High (Class III)	1
CCc1csc(CC)n1	High (Class III)	1
CC(C)c1nccs1	High (Class III)	1
CC(C)Cc1cscn1	High (Class III)	1
CCCc1nc(C)cs1	High (Class III)	1
Cc1ncc[nH]c1=O	High (Class III)	1
Cc1nccnc1O	High (Class III)	1
Cc1c[nH]c(=O)c(C)n1	High (Class III)	1
Cc1cnc(O)c(C)n1	High (Class III)	1
COc1cnccn1	High (Class III)	1
Cc1cncc(O)n1	High (Class III)	1
Cc1cnc(O)cn1	High (Class III)	1
Cc1cnc(C)c(=O)[nH]1	High (Class III)	1
Cc1cnc(C)c(O)n1	High (Class III)	1
OCc1cnccn1	High (Class III)	1
c1cnc2c(n1)O2	High (Class III)	1
Oc1cnccn1	High (Class III)	1
COc1cncc(C)n1	High (Class III)	1
COc1cnc(C)cn1	High (Class III)	1
CC(C)C(=O)O	Low (Class I)	1
CCC(C)(C)O	High (Class III)	1
COC	High (Class III)	1
Cc1cncc[n+]1C	High (Class III)	1
Cc1c[n+](C)ccn1	High (Class III)	1
Cc1c[n+](C)c(C)cn1	High (Class III)	1
C=C(C)C=O	Intermediate (Class II)	1
CCCCc1ccc(O)cc1	Low (Class I)	1
CCc1ccc(O)cc1	Low (Class I)	1
CCc1ccc(OC)cc1	Low (Class I)	1
Cc1ncsc1C	High (Class III)	1
CCC(C)=C(O)C(=O)O	High (Class III)	1
CC(=C(O)C=O)C(C)O	High (Class III)	1
CC1=C(O)COC1C	High (Class III)	1
CC1C=C(O)C(=O)O1	High (Class III)	1
CC=C(O)C(=O)OCC	High (Class III)	1
CC1=C(O)C(O)OC1C	High (Class III)	1
CC1OC(=O)C(O)C1C	Intermediate (Class II)	1
CC(=O)C(C)=C(O)CO	High (Class III)	1
CC1=C(O)C(=O)OC1	High (Class III)	1
CC(=CO)C(C)OC=O	Low (Class I)	1
CCC/C=C(/C=O)c1ccccc1	Low (Class I)	1
O=C=Cc1ccccc1	Low (Class I)	1
C/C=C(/C=O)c1ccccc1	Low (Class I)	1
C=C(C=O)c1ccccc1	Low (Class I)	1
CC(C=O)c1ccccc1	Low (Class I)	1
Cc1ccc(CO)o1	High (Class III)	1
c1cc2oc1COC2	High (Class III)	1
OC1Cc2ccc1o2	High (Class III)	1
Cc1oc2cc1C2O	High (Class III)	1
Cc1oc2cc1OC2	High (Class III)	1
Cc1occc1C=O	High (Class III)	1
Cc1cc2c(o1)C2O	High (Class III)	1
COCc1ccco1	High (Class III)	1
Cc1ccoc1C=O	High (Class III)	1
CC(=O)c1ccco1	High (Class III)	1
O=CCc1ccco1	High (Class III)	1
CC=CCCC(C)=O	Low (Class I)	1
CCC(C)=O	Low (Class I)	1
CCC=CCC(C)=O	Low (Class I)	1
CC1=CCCC(C)O1	High (Class III)	1
COc1ccc(CO)cc1OC	Low (Class I)	1
COc1ccc(C)cc1OC	Low (Class I)	1
COc1c(C)cc(C=O)cc1O	Low (Class I)	1
COc1cc2cc(c1OC)C2O	Low (Class I)	1
COc1cc(C=O)cc(C)c1O	Low (Class I)	1
COc1cccc(C=O)c1OC	Low (Class I)	1
COCc1ccc(OC)c(O)c1	Low (Class I)	1
COc1cc2c(cc1OC)C2O	Low (Class I)	1
COc1ccc2c(c1OC)C2O	Low (Class I)	1
COCc1ccc(O)c(OC)c1	Low (Class I)	1
COc1cc2ccc1OCOC2	High (Class III)	1
COc1ccc2cc1OCOC2	High (Class III)	1
COc1ccc(C=O)cc1OC	Low (Class I)	1
COc1cc(COC(C)C=O)ccc1O	Low (Class I)	1
CC1COCOc2cc(ccc2O)CO1	High (Class III)	1
CCCOC(=O)c1ccc(O)c(OC)c1	Low (Class I)	1
COc1cc(COC2(C)CO2)ccc1O	High (Class III)	1
COc1cc(C(=O)OC(C)C)ccc1O	Low (Class I)	1
COc1cc(COCC(C)=O)ccc1O	Low (Class I)	1
C=CCOC(=O)CC	Intermediate (Class II)	1
C=CCOC(C)=O	Intermediate (Class II)	1
C=CC(=O)C1C(C)=CC=CC1(C)C	Intermediate (Class II)	1
C/C=C/C(=O)C1C(C)=CC=CC1C	Low (Class I)	1
CC(O)c1ccccc1	Low (Class I)	1
CC1c2ccccc21	Low (Class I)	1
CC1C2=CC=C1C=C2	Low (Class I)	1
CC1(C)C2C=CCC1C2	High (Class III)	1
CC1(C)C2=CCCC1C2	High (Class III)	1
C=CC(C)CCC=C(C)C	Low (Class I)	1
CC(C)(O)C1CC=CCC1	High (Class III)	1
C/C=C/c1ccc(O)cc1	Low (Class I)	1
CCCc1ccc(OC)cc1	Low (Class I)	1
C=CCc1ccc(OC)cc1	Low (Class I)	1
COc1ccc(C2CC2)cc1	Low (Class I)	1
CC1Cc2ccc(cc2)O1	High (Class III)	1
CC1COc2ccc(cc2)C1	High (Class III)	1
C=Cc1ccc(OC)cc1	Low (Class I)	1
CC(C)=Cc1ccc(O)cc1	Low (Class I)	1
CCC1COc2ccc1cc2	High (Class III)	1
CC(C)Cc1ccc(O)cc1	Low (Class I)	1
C/C=C(\C)c1ccc(O)cc1	Low (Class I)	1
CC1=Cc2ccc(cc2)O1	High (Class III)	1
C1=Cc2ccc(cc2)OC1	High (Class III)	1
c1cc2ccc1OC1CC21	High (Class III)	1
COc1ccc2cc1C(C)C2	Low (Class I)	1
Cc1cc(C=O)ccc1O	Low (Class I)	1
Cc1cc(O)ccc1C=O	Low (Class I)	1
COc1ccc2cc1C2O	Low (Class I)	1
COc1ccccc1C=O	Low (Class I)	1
COCc1ccc(O)cc1	Low (Class I)	1
COc1ccc(C=O)cc1	Low (Class I)	1
OCc1ccc2c(c1)CO2	High (Class III)	1
COc1cccc(C)c1	Low (Class I)	1
COc1ccc2c(c1)C2O	Low (Class I)	1
OCc1ccc2c(c1)O2	High (Class III)	1
OCc1ccc2cc1O2	High (Class III)	1
Cc1cc(CO)ccc1O	Low (Class I)	1
c1cc2ccc1o2	High (Class III)	1
c1ccc2c(c1)CO2	High (Class III)	1
c1cc2cc(c1)OC2	High (Class III)	1
CC(C=O)OCc1ccccc1	Low (Class I)	1
CC(=O)COCc1ccccc1	Low (Class I)	1
CCCOC(=O)c1ccccc1	Low (Class I)	1
CC(CO)c1ccccc1C=O	Low (Class I)	1
CC1COC(O)c2ccccc21	High (Class III)	1
CC(C)OC(=O)c1ccccc1	Low (Class I)	1
CC1(OCc2ccccc2)CO1	High (Class III)	1
Cc1ccccc1O	Low (Class I)	1
Cc1cccc(O)c1	Low (Class I)	1
C=C1CCCCCC[C]2[C]1CC2(C)C	High (Class III)	1
CC1(C)C[C]2[C]1CCCC1CCC2C1	High (Class III)	1
CC=CC(=O)C1C(C)CCCC1(C)C	Low (Class I)	1
CCCC(=O)C1=C(C)CCCC1(C)C	Low (Class I)	1
CC1CC(=O)C2C(C)(C)CCCC12C	High (Class III)	1
CC=CC(=O)C1=C(C)CCCC1C	Low (Class I)	1
C=C(C)C(C(=O)C=CC)C(C)(C)CC	Intermediate (Class II)	1
C=CC(=O)C1=C(C)CCCC1(C)C	Intermediate (Class II)	1
CC=CC(=O)C(=C(C)CCC)C(C)C	Low (Class I)	1
C=CC(=O)C1C(C)(C)CCCC1(C)C	Intermediate (Class II)	1
CC=CC(O)C1=C(C)CCCC1(C)C	Low (Class I)	1
CC1(C)CCCC2(C)C=CC(=O)C12	High (Class III)	1
CC(=O)/C=C/C1=C(C)CCCC1C	Low (Class I)	1
CC/C=C/C1=C(C)CCCC1(C)C	Low (Class I)	1
CCCOC	Low (Class I)	1
CCCCOC(C)=O	Low (Class I)	1
COc1cc(CO)ccc1O	Low (Class I)	1
Cc1cc(C=O)cc(O)c1O	Low (Class I)	1
COc1cc2cc(c1O)C2O	Low (Class I)	1
O=Cc1ccc(O)cc1O	Low (Class I)	1
COCc1ccc(O)c(O)c1	Low (Class I)	1
COc1cccc(C=O)c1O	Low (Class I)	1
COc1cc(O)ccc1C=O	Low (Class I)	1
Oc1ccc2cc1OCOC2	High (Class III)	1
O=Cc1ccc(O)c(CO)c1	Low (Class I)	1
COc1cccc(CO)c1O	Low (Class I)	1
CC1=CCC=CC1=O	Intermediate (Class II)	1
C=CCc1ccc(O)c(O)c1	Low (Class I)	1
CCCc1ccc(O)c(OC)c1	Low (Class I)	1
Oc1ccc2cc1OCC=C2	High (Class III)	1
CC1=Cc2ccc(O)c(c2)O1	High (Class III)	1
CC1Cc2ccc(O)c(c2)O1	High (Class III)	1
Oc1ccc2cc1OCCC2	High (Class III)	1
C=CCc1ccc(O)cc1	Low (Class I)	1
OCC=Cc1ccc(O)cc1	Low (Class I)	1
O=CCCc1ccccc1	Low (Class I)	1
O=C=CCc1ccccc1	Low (Class I)	1
OC/C=C/c1ccccc1	Low (Class I)	1
O=C1CC1c1ccccc1	Low (Class I)	1
O=CCC1C2=CC=C1C=C2	Low (Class I)	1
OC1CC1c1ccccc1	Low (Class I)	1
C1=CC(c2ccccc2)O1	High (Class III)	1
OCCCc1ccccc1	Low (Class I)	1
c1ccc(CC2CO2)cc1	High (Class III)	1
C(=C1/CO1)\c1ccccc1	High (Class III)	1
C/C=C(\O)c1ccccc1	Low (Class I)	1
OCC1=Cc2ccccc21	Low (Class I)	1
C/C=C\CC	Low (Class I)	1
C=C=C(C)C	Low (Class I)	1
CCCCCCCC(=O)O	Low (Class I)	1
CCCCCCC(=O)O	Low (Class I)	1
O	Low (Class I)	1
O=CCCc1ccccc1O	Low (Class I)	1
OC1CCc2ccccc2O1	High (Class III)	1
O=C(O)CCc1ccccc1	Low (Class I)	1
Oc1c2cccc1C(O)CC2	Intermediate (Class II)	1
OCCCc1cccc2c1O2	High (Class III)	1
Oc1ccccc1CC1CO1	High (Class III)	1
CCc1ccccc1O	Low (Class I)	1
Oc1cccc2c1CCC2O	Intermediate (Class II)	1
OC=CCc1ccccc1O	Low (Class I)	1
CNc1ccccc1C=O	Low (Class I)	1
CNc1c2cccc1C2=O	Low (Class I)	1
CNc1ccccc1	Low (Class I)	1
CN1C(=O)c2ccccc21	High (Class III)	1
CNc1cccc2c(=O)c12	Low (Class I)	1
CCCc1ccccc1	Low (Class I)	1
c1ccc(C2CC2)cc1	Low (Class I)	1
C1=CC1c1ccccc1	Low (Class I)	1
C1=C(c2ccccc2)C1	Low (Class I)	1
CC1Cc2ccccc21	Low (Class I)	1
CCC1c2ccccc21	Low (Class I)	1
CCC1C2=CC=C1C=C2	Low (Class I)	1
c1ccc2c(c1)C1CC21	High (Class III)	1
CCC1c2cccc1c2	Low (Class I)	1
CCCCCCC	Low (Class I)	1
CC(O)CC(=O)O	Low (Class I)	1
CC(O)CCO	Intermediate (Class II)	1
CC(O)CC=O	Low (Class I)	1
CCOC(=O)CCO	Low (Class I)	1
COC(=O)CC(C)O	Low (Class I)	1
CCOCCC(C)O	Intermediate (Class II)	1
O=C1CC(O)C1	Intermediate (Class II)	1
CC1CC(=O)O1	Low (Class I)	1
CC(O)C=C=O	High (Class III)	1
CCC(C)C=O	Low (Class I)	1
CCC1OC1=O	High (Class III)	1
CCOCC(C)CC	Low (Class I)	1
CCC(O)C=O	Intermediate (Class II)	1
CCOC(=O)C(C)C	Low (Class I)	1
CC(=O)CC=O	Low (Class I)	1
CCCCOCC	Low (Class I)	1
CCC(O)CO	Intermediate (Class II)	1
O=C(O)/C=C/c1ccccc1	Low (Class I)	1
O=C/C=C(\O)c1ccccc1	Low (Class I)	1
O=C1CC(c2ccccc2)O1	High (Class III)	1
CCCCCCCCCC=O	Low (Class I)	1
CCCCCCCCCCO	Low (Class I)	1
CCCCCCCCCCCC=O	Low (Class I)	1
CCCCCCCCCCCCO	Low (Class I)	1
CCCCCCC=O	Low (Class I)	1
C1CCCOCCC1	High (Class III)	1
CCCCCCO	Low (Class I)	1
CCCCC(=O)OC	Low (Class I)	1
O=CCCCCCO	Low (Class I)	1
CCCCC(O)C=O	Intermediate (Class II)	1
CCOCCC(C)C	Low (Class I)	1
COC(=O)CC(C)C	Low (Class I)	1
Cc1occc(=O)c1O	Intermediate (Class II)	1
Cc1occ(C)c(=O)c1O	High (Class III)	1
Cc1cc(=O)c(O)c(C)o1	High (Class III)	1
OC1=C2CCC1(O)C=CO2	High (Class III)	1
CCc1cocc(O)c1=O	High (Class III)	1
CCc1occc(=O)c1O	Intermediate (Class II)	1
CC1=C(O)C(C)(O)C=CO1	High (Class III)	1
Cc1cocc(O)c1=O	High (Class III)	1
CCOC(=O)C(=O)C(C)c1ccccc1	Low (Class I)	1
C=C(c1ccccc1)C(O)C(=O)OCC	Low (Class I)	1
CCOC(=O)C(O)=C(C)c1ccccc1	Low (Class I)	1
CCOC(=O)CO	Low (Class I)	1
O=C1OC(c2ccccc2)C1=O	High (Class III)	1
CCOC(=O)C1OCC1c1ccccc1	High (Class III)	1
CCCCCCCCC(=O)O	Low (Class I)	1
CCCCCCCCC=O	Low (Class I)	1
CCCCCCCC(=O)OC	Low (Class I)	1
CCCCCCCCCO	Low (Class I)	1
O=CCCCCCCCCO	Low (Class I)	1
CCCCCCC(=O)OCC	Low (Class I)	1
CCCCCCCC=O	Low (Class I)	1
CCCCCCCCO	Low (Class I)	1
OC1CC1	Intermediate (Class II)	1
CC(O)CO	Low (Class I)	1
CCOc1cc(C)ccc1O	Low (Class I)	1
CCOc1cc(C=O)ccc1O	Low (Class I)	1
CCOc1cc(COC(C)C=O)ccc1O	Low (Class I)	1
CCOc1cc(COC2(C)CO2)ccc1O	High (Class III)	1
CCCOC(=O)c1ccc(O)c(OCC)c1	Low (Class I)	1
CCOc1cc(C(=O)OC(C)C)ccc1O	Low (Class I)	1
CC1COC(C)Oc2cc(ccc2O)CO1	High (Class III)	1
CCOc1cc(COCC(C)=O)ccc1O	Low (Class I)	1
C/C=C/CO	Low (Class I)	1
C=CCCO	Low (Class I)	1
c1ccoc1	High (Class III)	1
c1cc2oc1CO2	High (Class III)	1
c1cc2c(o1)CO2	High (Class III)	1
Cc1ccc(O)o1	High (Class III)	1
COc1ccco1	High (Class III)	1
Cc1occc1O	High (Class III)	1
c1oc2cc1OC2	High (Class III)	1
Cc1cc(O)co1	High (Class III)	1
Cc1ccoc1	High (Class III)	1
CC1CCC(=O)O1	Intermediate (Class II)	1
CC(C)C1=C=CCCC1	Low (Class I)	1
CC1CC2C=CC12	High (Class III)	1
CC1CCCO1	High (Class III)	1
CCCC1CO1	High (Class III)	1
CC/C=C/C(=O)O	Low (Class I)	1
CC1CCC1	Intermediate (Class II)	1
C=CC(=O)O	Intermediate (Class II)	1
CCC=CCC=O	Low (Class I)	1
CCCCC=C=O	High (Class III)	1
C=CCC=O	Low (Class I)	1
CC/C=C/C=O	Low (Class I)	1
O=CC1CCCC1	Low (Class I)	1
O=CCC1CCC1	Intermediate (Class II)	1
C/C=C/C=O	Low (Class I)	1
CC1CCC1C=O	Intermediate (Class II)	1
CC1CCC(C(C)C)C(=O)C1	Intermediate (Class II)	1
Oc1ccccc1O	Low (Class I)	1
Oc1cccc(O)c1	Low (Class I)	1
Oc1ccc(O)cc1	Low (Class I)	1
C1=CCCC1	Low (Class I)	1
CC1(C)CC1	Intermediate (Class II)	1
CC(C)C=O	Low (Class I)	1
C=C(C)C1C=CCCC1	Low (Class I)	1
C=C(C)C1CC=CCC1	Low (Class I)	1
C=C(C)C12CCCC1C2	High (Class III)	1
CC1CCCC(=O)C1	Intermediate (Class II)	1
CCC1CCC(C)CC1=O	Intermediate (Class II)	1
CC(C)C1CCCCC1=O	Intermediate (Class II)	1
CCC(C)CC=CC(C)C	Low (Class I)	1
Nc1ccccc1C=O	Low (Class I)	1
Nc1ccccc1	Low (Class I)	1
NC(=O)c1ccccc1	Low (Class I)	1
O=C1Oc2ccccc21	High (Class III)	1
CO/C(=C\C=O)c1ccccc1	Low (Class I)	1
CC1CCC(=O)C1O	Intermediate (Class II)	1
CC1=C(O)C(O)CC1	High (Class III)	1
O=C1CCC=C1O	High (Class III)	1
CC(=CO)CCC=O	Low (Class I)	1
CC(=O)C(O)=C(C)C	High (Class III)	1
CC=C(O)C(=O)CC	High (Class III)	1
CC1=C(O)CCC1	High (Class III)	1
COC=O	Low (Class I)	1
O=Cc1ccccc1O	Low (Class I)	1
Oc1ccccc1	Low (Class I)	1
CCCC(O)=S	High (Class III)	1
CCC(=S)OC	High (Class III)	1
OCCCC=S	High (Class III)	1
CCC(O)C=S	High (Class III)	1
CCCC(=O)S	High (Class III)	1
CC(O)CC=S	High (Class III)	1
CCOC(C)=S	High (Class III)	1
CC(C)=C1CCC(C)CC1	Low (Class I)	1
CC(C)=C1CC=CCC1	Low (Class I)	1
CC1=C=C=CCC1	Low (Class I)	1
CC(C)=C1C=CCCC1	Low (Class I)	1
C=C(CC=C(C)C)C(C)C	Low (Class I)	1
Cc1nccnc1S	High (Class III)	1
CSc1cnccn1	High (Class III)	1
CSc1cncc(C)n1	High (Class III)	1
CSc1cnc(C)cn1	High (Class III)	1
Cc1cnc(S)c(C)n1	High (Class III)	1
CCSc1cnccn1	High (Class III)	1
Cc1c(S)ncc[n+]1C	High (Class III)	1
CCc1nccnc1S	High (Class III)	1
Cc1cnc(C)c(S)n1	High (Class III)	1
Cc1ncc[n+](C)c1S	High (Class III)	1
Cc1cncc(S)n1	High (Class III)	1
Cc1cnc(S)cn1	High (Class III)	1
C=CC(=C)CC=CCC	Low (Class I)	1
C=CC(=C)CCC=CC	Low (Class I)	1
C=CC=C	Low (Class I)	1
C=CCC(=C)C=C	Low (Class I)	1
C=CC=C1C(C)=CC(=O)CC1(C)C	Intermediate (Class II)	1
CC=CC=C1C(C)=CC(=O)CC1C	Intermediate (Class II)	1
CC=CC	Low (Class I)	1
CC=CC=C1C(C)=CCCC1(C)C	Low (Class I)	1
CCCCC(=O)O	Low (Class I)	1
C=Cc1ccc(C)cc1	Low (Class I)	1
CCc1ccc(C)cc1	Low (Class I)	1
c1ccc2c(c1)OCO2	High (Class III)	1
OCc1ccc2c(c1)OCO2	High (Class III)	1
OC1c2ccc3c(c2)OC1O3	High (Class III)	1
O=Cc1cccc(OCO)c1	Low (Class I)	1
Oc1ccc2cc1OCC2O	High (Class III)	1
O=C1COc2cc1ccc2O	High (Class III)	1
O=CC1Oc2ccccc2O1	High (Class III)	1
O=C1COc2ccc1cc2O	High (Class III)	1
Oc1cc2ccc1OCC2O	High (Class III)	1
O=Cc1ccc(OCO)cc1	Low (Class I)	1
CC(=O)c1ccc(O)c(O)c1	Low (Class I)	1
OC1c2cc3c(c1c2)OCO3	High (Class III)	1
OCC1Oc2ccccc2O1	High (Class III)	1
O=Cc1cc2c(O)cc1CO2	High (Class III)	1
CC=CCCC(=O)O	Low (Class I)	1
C=CC=CC(=O)O	Low (Class I)	1
C=CCC=CC(=O)O	Low (Class I)	1
CC=CC=CCO	Low (Class I)	1
CCCC=CC(=O)O	Low (Class I)	1
CC=CC=CC=O	Low (Class I)	1
CC=CC=CC(=O)O	Low (Class I)	1
C=CC(C)=CC(=O)O	Low (Class I)	1
C=CC=CC	Low (Class I)	1
O=c1cccco1	High (Class III)	1
CC1CC=CC(=O)O1	High (Class III)	1
O=C(O)CC1C=CC1	Intermediate (Class II)	1
CCCc1ccc(OCC)c(O)c1	Low (Class I)	1
C/C=C/c1ccc(O)c(O)c1	Low (Class I)	1
CC1Cc2ccc(c(O)c2)O1	High (Class III)	1
CCC(C)Cc1ccc(O)c(O)c1	Low (Class I)	1
CCC(CC)c1ccc(O)c(O)c1	Low (Class I)	1
CCOC(C)Cc1cccc(O)c1	Low (Class I)	1
Oc1cc2ccc1OCC2	High (Class III)	1
CC=C(O)O	High (Class III)	1
O=C1CC1	Intermediate (Class II)	1
CC=C=O	High (Class III)	1
O=CCCO	Low (Class I)	1
OC1CCO1	High (Class III)	1
CC(O)C=O	Low (Class I)	1
CC(=O)O	Low (Class I)	1
O=CCO	Low (Class I)	1
CCOC	Low (Class I)	1
