# Supplementary material for: Forecasting vaping health risks through neural network model prediction of flavour pyrolysis reactions
Source: Sci Rep. 2024 May 8;14:9591. doi: 10.1038/s41598-024-59619-x (PMC11079048; doi:10.1038/s41598-024-59619-x)
Supplement: Supplementary file 6 — Supplementary Information. [file 41598_2024_59619_MOESM6_ESM.xlsx]

## Sheet: SI6_Reaction Mapping and Activa
Chemical Number	Chemical Name	Ranks	Reactants SMILES	Products SMILES	Activation energy / kcal/mol
1	2,3-Pentanedione	rank 15	[H:13][C:7]([H:14])([H:15])[C:5](=[O:6])[C:3](=[O:4])[C:2]([H:11])([H:12])[C:1]([H:8])([H:9])[H:10]	[C:5](=[O:6])[C:3](=[O:4])[C:2]([H:11])([H:12])[C:1]([H:8])([H:10])[H:9].[H:13][C:7]([H:15])[H:14]	110.937
1	2,3-Pentanedione	rank 4	[H:13][C:7]([H:14])([H:15])[C:5](=[O:6])[C:3](=[O:4])[C:2]([H:11])([H:12])[C:1]([H:8])([H:9])[H:10]	[H:11][C:2]([H:12])[C:3](=[O:4])[C:5](=[O:6])[C:7]([H:13])([H:15])[H:14].[H:8][C:1]([H:10])[H:9]	107.698
1	2,3-Pentanedione	rank 11	[H:13][C:7]([H:14])([H:15])[C:5](=[O:6])[C:3](=[O:4])[C:2]([H:11])([H:12])[C:1]([H:8])([H:9])[H:10]	[C:3](=[O:4])[C:2]([H:11])([H:12])[C:1]([H:8])([H:10])[H:9].[C:5](=[O:6])[C:7]([H:13])([H:15])[H:14]	65.9894
2	1-Pentanol	rank 2	[H:7][O:1][C:2]([H:8])([H:9])[C:3]([H:10])([H:11])[C:4]([H:12])([H:13])[C:5]([H:14])([H:15])[C:6]([H:16])([H:17])[H:18]	[H:8][C:2]([H:9])=[C:3]([H:10])[C:4]([H:12])([H:13])[C:5]([H:14])([H:15])[C:6]([H:16])([H:18])[H:17].[H:7][O:1][H:11]	62.4451
2	1-Pentanol	rank 4	[H:7][O:1][C:2]([H:8])([H:9])[C:3]([H:10])([H:11])[C:4]([H:12])([H:13])[C:5]([H:14])([H:15])[C:6]([H:16])([H:17])[H:18]	[H:7][O:1][C:2]([H:8])[H:9].[H:16][C:6]([H:18])([H:17])[C:5]([H:15])([H:14])[C:4]([H:13])([H:12])[C:3]([H:11])[H:10]	111.892
2	1-Pentanol	rank 10	[H:7][O:1][C:2]([H:8])([H:9])[C:3]([H:10])([H:11])[C:4]([H:12])([H:13])[C:5]([H:14])([H:15])[C:6]([H:16])([H:17])[H:18]	[H:14][C:5]([H:15])[C:6]([H:16])([H:18])[H:17].[H:7][O:1][C:2]([H:8])([H:9])[C:3]([H:10])([H:11])[C:4]([H:12])[H:13]	112.947
2	1-Pentanol	rank 8	[H:7][O:1][C:2]([H:8])([H:9])[C:3]([H:10])([H:11])[C:4]([H:12])([H:13])[C:5]([H:14])([H:15])[C:6]([H:16])([H:17])[H:18]	[H:7][O:1][C:2]([H:8])([H:9])[C:3]([H:10])[H:11].[H:12][C:4]([H:13])[C:5]([H:14])([H:15])[C:6]([H:16])([H:18])[H:17]	112.968
3	1,4-Dimethoxybenzene	rank 1	[H:11][C:1]1=[C:2]([H:12])[C:3]([O:4][C:5]([H:13])([H:14])[H:15])=[C:6]([H:16])[C:7]([H:17])=[C:8]1[O:9][C:10]([H:18])([H:19])[H:20]	[H:18][C:10]([H:20])[H:19].[O:9][c:8]1[c:7]([H:17])[c:6]([H:16])[c:3]([O:4][C:5]([H:13])([H:15])[H:14])[c:2]([H:12])[c:1]1[H:11]	59.9514
3	1,4-Dimethoxybenzene	rank 1	[H:11][C:1]1=[C:2]([H:12])[C:3]([O:4][C:5]([H:13])([H:14])[H:15])=[C:6]([H:16])[C:7]([H:17])=[C:8]1[O:9][C:10]([H:18])([H:19])[H:20]	[H:12][C:2]1=[C:1]([H:11])[C:8]([O:9][C:10]([H:18])([H:20])[H:19])=[C:7]([H:17])[C:6]([H:16])=[C:3]1[O:4].[C:5]([H:13])([H:15])[H:14]	59.9514
4	2,3-Hexanedione	rank 11	[H:9][C:1]([H:10])([H:11])[C:2](=[O:8])[C:3](=[O:7])[C:4]([H:12])([H:13])[C:5]([H:14])([H:15])[C:6]([H:16])([H:17])[H:18]	[C:3](=[O:7])[C:4]([H:13])([H:12])[C:5]([H:15])([H:14])[C:6]([H:16])([H:18])[H:17].[C:2](=[O:8])[C:1]([H:9])([H:11])[H:10]	67.6624
4	2,3-Hexanedione	rank 6	[H:9][C:1]([H:10])([H:11])[C:2](=[O:3])[C:4](=[O:5])[C:6]([H:12])([H:13])[C:7]([H:14])([H:15])[C:8]([H:16])([H:17])[H:18]	[H:12][C:6]([H:13])[C:7]([H:14])([H:15])[C:8]([H:16])([H:18])[H:17].[H:9][C:1]([H:11])([H:10])[C:2](=[O:3])[C:4]=[O:5]	96.1275
5	2-Acetyl Furan	rank 9	[H:9][C:1]1=[C:2]([H:10])[C:3]([H:11])=[C:4]([O:5]1)[C:6](=[O:7])[C:8]([H:12])([H:13])[H:14]	[H:9][c:1]1[o:5][c:4]([C:6]=[O:7])[c:3]([H:11])[c:2]1[H:10].[H:12][C:8]([H:14])[H:13]	90.3485
5	2-Acetyl Furan	rank 2	[H:9][C:1]1=[C:2]([H:10])[C:3]([H:11])=[C:4]([O:5]1)[C:6](=[O:7])[C:8]([H:12])([H:13])[H:14]	[H:11][c:3]1[c:4][o:5][c:1]([H:9])[c:2]1[H:10].[H:12][C:8]([H:14])([H:13])[C:6]=[O:7]	69.8021
6	2-Acetyl Pyridine	rank 8	[H:10][C:1]1=[N:2][C:3](=[C:4]([H:11])[C:5]([H:12])=[C:6]1[H:13])[C:7](=[O:8])[C:9]([H:14])([H:15])[H:16]	[H:10][c:1]1[n:2][c:3]([C:7]=[O:8])[c:4]([H:11])[c:5]([H:12])[c:6]1[H:13].[H:14][C:9]([H:16])[H:15]	93.5486
6	2-Acetyl Pyridine	rank 2	[H:10][C:1]1=[N:2][C:3](=[C:4]([H:11])[C:5]([H:12])=[C:6]1[H:13])[C:7](=[O:8])[C:9]([H:14])([H:15])[H:16]	[H:11][c:4]1[c:3][n:2][c:1]([H:10])[c:6]([H:13])[c:5]1[H:12].[H:14][C:9]([H:16])([H:15])[C:7]=[O:8]	71.7258
6	2-Acetyl Pyridine	rank 24	[H:10][C:1]1=[N:2][C:3](=[C:4]([H:11])[C:5]([H:12])=[C:6]1[H:13])[C:7](=[O:8])[C:9]([H:14])([H:15])[H:16]	[c:3]1[n:2][c:1]([H:10])[c:6]([H:13])[c:5]([H:12])[c:4]1[H:11].[C:7]1([H:16])[O:8][C:9]1([H:14])[H:15]	96.5877
7	2-Acetylpyrazine	rank 4	[H:10][C:1]1=[C:2]([H:11])[N:3]=[C:4]([C:5]([H:12])=[N:6]1)[C:7](=[O:8])[C:9]([H:13])([H:14])[H:15]	[H:10][c:1]1[n:6][c:5]([H:12])[c:4]([C:7]=[O:8])[n:3][c:2]1[H:11].[H:13][C:9]([H:15])[H:14]	94.451
7	2-Acetylpyrazine	rank 2	[H:10][C:1]1=[C:2]([H:11])[N:3]=[C:4]([C:5]([H:12])=[N:6]1)[C:7](=[O:8])[C:9]([H:13])([H:14])[H:15]	[H:12][c:5]1[c:4][n:3][c:2]([H:11])[c:1]([H:10])[n:6]1.[H:13][C:9]([H:15])([H:14])[C:7]=[O:8]	75.9917
8	2-Ethyl-3-methyl pyrazine	rank 3	[H:10][C:1]1=[C:2]([H:11])[N:3]=[C:4]([C:5](=[N:6]1)[C:7]([H:12])([H:13])[H:14])[C:8]([H:15])([H:16])[C:9]([H:17])([H:18])[H:19]	[H:11][c:2]1[n:3][c:4][c:5]([n:6][c:1]1[H:10])[C:7]([H:12])([H:14])[H:13].[H:15][C:8]([H:16])[C:9]([H:17])([H:19])[H:18]	95.6796
8	2-Ethyl-3-methyl pyrazine	rank 11	[H:10][C:1]1=[C:2]([H:11])[N:3]=[C:4]([C:5](=[N:6]1)[C:7]([H:12])([H:13])[H:14])[C:8]([H:15])([H:16])[C:9]([H:17])([H:18])[H:19]	[H:11][c:2]1[n:3][c:4]([c:5]([n:6][c:1]1[C:9]([H:17])([H:19])[H:18])[C:7]([H:12])([H:14])[H:13])[C:8]([H:15])([H:16])[H:10]	112.216
8	2-Ethyl-3-methyl pyrazine	rank 21	[H:10][C:1]1=[C:2]([H:11])[N:3]=[C:4]([C:5](=[N:6]1)[C:7]([H:12])([H:13])[H:14])[C:8]([H:15])([H:16])[C:9]([H:17])([H:18])[H:19]	[H:11][c:2]1[n:3][c:4]([H:18])[c:5]([n:6][c:1]1[H:10])[C:7]([H:12])([H:14])[H:13].[H:17][C:9]([H:19])=[C:8]([H:15])[H:16]	90.2588
9	2-Isopropyl-4-methyl thiazole	rank 1	[H:10][C:1]1=[C:2]([N:3]=[C:4]([S:5]1)[C:6]([H:11])([C:7]([H:12])([H:13])[H:14])[C:8]([H:15])([H:16])[H:17])[C:9]([H:18])([H:19])[H:20]	[H:15][C:8]([H:17])[H:16].[H:11][C:6]([c:4]1[n:3][c:2]([c:1]([H:10])[s:5]1)[C:9]([H:18])([H:20])[H:19])[C:7]([H:12])([H:14])[H:13]	98.7647
9	2-Isopropyl-4-methyl thiazole	rank 13	[H:10][C:1]1=[C:2]([N:3]=[C:4]([S:5]1)[C:6]([H:11])([C:7]([H:12])([H:13])[H:14])[C:8]([H:15])([H:16])[H:17])[C:9]([H:18])([H:19])[H:20]	[H:10][c:1]1[c:2][n:3][c:4]([s:5]1)[C:6]([H:11])([C:8]([H:15])([H:17])[H:16])[C:7]([H:12])([H:14])[H:13].[H:18][C:9]([H:20])[H:19]	116.391
9	2-Isopropyl-4-methyl thiazole	rank 21	[H:10][C:1]1=[C:2]([N:3]=[C:4]([S:5]1)[C:6]([H:11])([C:7]([H:12])([H:13])[H:14])[C:8]([H:15])([H:16])[H:17])[C:9]([H:18])([H:19])[H:20]	[H:17][c:4]1[n:3][c:2]([c:1]([H:10])[s:5]1)[C:9]([H:18])([H:20])[H:19].[H:15][C:8]([H:16])=[C:6]([H:11])[C:7]([H:12])([H:14])[H:13]	83.5464
11	2-Methoxy-3-methyl pyrazine	rank 2	[H:10][C:1]1=[C:2]([H:11])[N:3]=[C:4]([C:5]([O:6][C:7]([H:12])([H:13])[H:14])=[N:8]1)[C:9]([H:15])([H:16])[H:17]	[H:10][c:1]1[n:8][c:5]([O:6])[c:4]([n:3][c:2]1[H:11])[C:9]([H:15])([H:17])[H:16].[H:12][C:7]([H:14])[H:13]	63.6604
11	2-Methoxy-3-methyl pyrazine	rank 3	[H:10][C:1]1=[C:2]([H:11])[N:3]=[C:4]([C:5]([O:6][C:7]([H:12])([H:13])[H:14])=[N:8]1)[C:9]([H:15])([H:16])[H:17]	[H:10][c:1]1[n:8][c:5][c:4]([n:3][c:2]1[H:11])[C:9]([H:15])([H:17])[H:16].[H:12][C:7]([H:14])([H:13])[O:6]	94.4374
11	2-Methoxy-3-methyl pyrazine	rank 21	[H:10][C:1]1=[C:2]([H:11])[N:3]=[C:4]([C:5]([O:6][C:7]([H:12])([H:13])[H:14])=[N:8]1)[C:9]([H:15])([H:16])[H:17]	[H:11][c:2]1[n:3][c:4][c:5]([O:6])[n:8][c:1]1[H:10].[H:12][C:7]([H:14])[H:13].[H:15][C:9]([H:17])[H:16]	111.25
11	2-Methoxy-3-methyl pyrazine	rank 9	[H:10][C:1]1=[C:2]([H:11])[N:3]=[C:4]([C:5]([O:6][C:7]([H:12])([H:13])[H:14])=[N:8]1)[C:9]([H:15])([H:16])[H:17]	[H:11][c:2]1[n:3][c:4][c:5]([O:6][C:7]([H:12])([H:14])[H:13])[n:8][c:1]1[H:10].[H:15][C:9]([H:17])[H:16]	113.828
12	2-Methyl Butyric Acid	rank 1	[H:8][O:1][C:2](=[O:3])[C:4]([H:9])([C:5]([H:10])([H:11])[H:12])[C:6]([H:13])([H:14])[C:7]([H:15])([H:16])[H:17]	[H:8][O:1][C:2](=[O:3])[C:4]([H:9])[C:6]([H:13])([H:14])[C:7]([H:15])([H:17])[H:16].[H:10][C:5]([H:12])[H:11]	112.201
12	2-Methyl Butyric Acid	rank 15	[H:8][O:1][C:2](=[O:3])[C:4]([H:9])([C:5]([H:10])([H:11])[H:12])[C:6]([H:13])([H:14])[C:7]([H:15])([H:16])[H:17]	[H:8][O:1][C:2]=[O:3].[H:9][C:4]([C:5]([H:10])([H:12])[H:11])[C:6]([H:13])([H:14])[C:7]([H:15])([H:17])[H:16]	85.812
13	2-Methylbutyl acetate	rank 1	[H:10][C:1]([H:11])([H:12])[C:2](=[O:3])[O:4][C:5]([H:13])([H:14])[C:6]([H:15])([C:7]([H:16])([H:17])[H:18])[C:8]([H:19])([H:20])[C:9]([H:21])([H:22])[H:23]	[H:21][C:9]([H:23])([H:22])[C:8]([H:19])([H:20])[C:6]([H:15])([C:7]([H:16])([H:18])[H:17])[C:5]([H:13])([H:14])[O:4].[H:10][C:1]([H:12])([H:11])[C:2]=[O:3]	81.6724
13	2-Methylbutyl acetate	rank 7	[H:10][C:1]([H:11])([H:12])[C:2](=[O:3])[O:4][C:5]([H:13])([H:14])[C:6]([H:15])([C:7]([H:16])([H:17])[H:18])[C:8]([H:19])([H:20])[C:9]([H:21])([H:22])[H:23]	[H:14][C:2](=[O:3])[C:1]([H:10])([H:12])[H:11].[H:13][C:5](=[O:4])[C:6]([H:15])([C:7]([H:16])([H:18])[H:17])[C:8]([H:19])([H:20])[C:9]([H:21])([H:23])[H:22]	71.723
13	2-Methylbutyl acetate	rank 4	[H:10][C:1]([H:11])([H:12])[C:2](=[O:3])[O:4][C:5]([H:13])([H:14])[C:6]([H:15])([C:7]([H:16])([H:17])[H:18])[C:8]([H:19])([H:20])[C:9]([H:21])([H:22])[H:23]	[H:13][C:5]([H:14])[O:4][C:2](=[O:3])[C:1]([H:10])([H:12])[H:11].[H:15][C:6]([C:7]([H:16])([H:18])[H:17])[C:8]([H:19])([H:20])[C:9]([H:21])([H:23])[H:22]	106.896
13	2-Methylbutyl acetate	rank 25	[H:21][C:9]([H:22])([H:23])[C:7](=[O:8])[O:6][C:5]([H:19])([H:20])[C:3]([H:15])([C:4]([H:16])([H:17])[H:18])[C:2]([H:13])([H:14])[C:1]([H:10])([H:11])[H:12]	[H:16][C:4]([H:17])=[C:3]([H:15])[C:2]([H:13])([H:14])[C:1]([H:10])([H:12])[H:11].[H:19][C:5]([H:20])([H:18])[O:6][C:7](=[O:8])[C:9]([H:21])([H:23])[H:22]	87.1782
13	2-Methylbutyl acetate	rank 9	[H:10][C:1]([H:11])([H:12])[C:2](=[O:3])[O:4][C:5]([H:13])([H:14])[C:6]([H:15])([C:7]([H:16])([H:17])[H:18])[C:8]([H:19])([H:20])[C:9]([H:21])([H:22])[H:23]	[H:10][C:1]([H:11])=[C:2]=[O:3].[H:12][O:4][C:5]([H:13])([H:14])[C:6]([H:15])([C:7]([H:16])([H:18])[H:17])[C:8]([H:19])([H:20])[C:9]([H:21])([H:23])[H:22]	66.7194
14	2-Phenylethanol	rank 1	[H:10][O:1][C:2]([H:11])([H:12])[C:3]([H:13])([H:14])[C:4]1=[C:5]([H:15])[C:6]([H:16])=[C:7]([H:17])[C:8]([H:18])=[C:9]1[H:19]	[H:10][O:1][H:14].[H:11][C:2]([H:12])=[C:3]([H:13])[c:4]1[c:9]([H:19])[c:8]([H:18])[c:7]([H:17])[c:6]([H:16])[c:5]1[H:15]	42.083
14	2-Phenylethanol	rank 16	[H:10][O:1][C:2]([H:11])([H:12])[C:3]([H:13])([H:14])[C:4]1=[C:5]([H:15])[C:6]([H:16])=[C:7]([H:17])[C:8]([H:18])=[C:9]1[H:19]	[H:15][c:5]1[c:4][c:9]([H:19])[c:8]([H:18])[c:7]([H:17])[c:6]1[H:16].[H:10][O:1][C:2]([H:11])([H:12])[C:3]([H:13])[H:14]	96.474
14	2-Phenylethanol	rank 7	[H:10][O:1][C:2]([H:11])([H:12])[C:3]([H:13])([H:14])[C:4]1=[C:5]([H:15])[C:6]([H:16])=[C:7]([H:17])[C:8]([H:18])=[C:9]1[H:19]	[H:10][O:1][C:2]([H:11])[H:12].[H:13][C:3]([H:14])[c:4]1[c:9]([H:19])[c:8]([H:18])[c:7]([H:17])[c:6]([H:16])[c:5]1[H:15]	71.764
15	2-Phenylethyl Acetate	rank 1	[H:13][C:1]1=[C:2]([H:14])[C:3]([H:15])=[C:4]([C:5]([H:16])=[C:6]1[H:17])[C:7]([H:18])([H:19])[C:8]([H:20])([H:21])[O:9][C:10](=[O:11])[C:12]([H:22])([H:23])[H:24]	[H:22][C:12]([H:24])([H:23])[C:10]=[O:11].[H:13][c:1]1[c:6]([H:17])[c:5]([H:16])[c:4]([c:3]([H:15])[c:2]1[H:14])[C:7]([H:18])([H:19])[C:8]([H:20])([H:21])[O:9]	55.778
15	2-Phenylethyl Acetate	rank 10	[H:13][C:1]1=[C:2]([H:14])[C:3]([H:15])=[C:4]([C:5]([H:16])=[C:6]1[H:17])[C:7]([H:18])([H:19])[C:8]([H:20])([H:21])[O:9][C:10](=[O:11])[C:12]([H:22])([H:23])[H:24]	[H:22][C:12]([H:24])([H:23])[C:10]([O:9])=[O:11].[H:20][C:8]([H:21])[C:7]([H:18])([H:19])[c:4]1[c:5]([H:16])[c:6]([H:17])[c:1]([H:13])[c:2]([H:14])[c:3]1[H:15]	53.0213
15	2-Phenylethyl Acetate	rank 3	[H:13][C:1]1=[C:2]([H:14])[C:3]([H:15])=[C:4]([C:5]([H:16])=[C:6]1[H:17])[C:7]([H:18])([H:19])[C:8]([H:20])([H:21])[O:9][C:10](=[O:11])[C:12]([H:22])([H:23])[H:24]	[H:19][O:9][C:10](=[O:11])[C:12]([H:22])([H:24])[H:23].[H:20][C:8]([H:21])=[C:7]([H:18])[c:4]1[c:5]([H:16])[c:6]([H:17])[c:1]([H:13])[c:2]([H:14])[c:3]1[H:15]	43.7742
15	2-phenylethyl acetate	rank 12	[H:13][C:1]1=[C:2]([H:14])[C:3]([H:15])=[C:4]([C:5]([H:16])=[C:6]1[H:17])[C:7]([H:18])([H:19])[C:8]([H:20])([H:21])[O:9][C:10](=[O:11])[C:12]([H:22])([H:23])[H:24]	[H:24][O:9][C:8]([H:20])([H:21])[C:7]([H:18])([H:19])[c:4]1[c:5]([H:16])[c:6]([H:17])[c:1]([H:13])[c:2]([H:14])[c:3]1[H:15].[H:22][C:12]([H:23])=[C:10]=[O:11]	43.9929
15	2-Phenylethyl Acetate	rank 2	[H:13][C:1]1=[C:2]([H:14])[C:3]([H:15])=[C:4]([C:5]([H:16])=[C:6]1[H:17])[C:7]([H:18])([H:19])[C:8]([H:20])([H:21])[O:9][C:10](=[O:11])[C:12]([H:22])([H:23])[H:24]	[H:20][C:8](=[O:9])[C:7]([H:18])([H:19])[c:4]1[c:5]([H:16])[c:6]([H:17])[c:1]([H:13])[c:2]([H:14])[c:3]1[H:15].[H:21][C:10](=[O:11])[C:12]([H:22])([H:24])[H:23]	47.2697
16	2-Propanol	rank 6	[H:5][O:1][C:2]([H:6])([C:3]([H:7])([H:8])[H:9])[C:4]([H:10])([H:11])[H:12]	[H:10][C:4]([H:12])=[C:2]([H:6])[C:3]([H:7])([H:9])[H:8].[H:5][O:1][H:11]	61.2558
16	2-Propanol	rank 2	[H:5][O:1][C:2]([H:6])([C:3]([H:7])([H:8])[H:9])[C:4]([H:10])([H:11])[H:12]	[H:5][O:1][C:2]([H:6])[C:4]([H:10])([H:12])[H:11].[H:7][C:3]([H:9])[H:8]	112.671
16	2-Propanol	rank 10	[H:5][O:1][C:2]([H:6])([C:3]([H:7])([H:8])[H:9])[C:4]([H:10])([H:11])[H:12]	[H:7][C:3]([H:9])([H:8])[H:11].[H:5][O:1][C:2]([H:6])=[C:4]([H:10])[H:12]	97.4288
16	2-Propanol	rank 21	[H:5][O:1][C:2]([H:6])([C:3]([H:7])([H:8])[H:9])[C:4]([H:10])([H:11])[H:12]	[H:7][C:3]([H:9])([H:8])[H:5].[H:6][C:2](=[O:1])[C:4]([H:10])([H:12])[H:11]	74.1594
17	2,3-Dimethylpyrazine	rank 1	[H:9][C:1]1=[C:2]([H:10])[N:3]=[C:4]([C:5](=[N:6]1)[C:7]([H:11])([H:12])[H:13])[C:8]([H:14])([H:15])[H:16]	[H:10][c:2]1[n:3][c:4][c:5]([n:6][c:1]1[H:9])[C:7]([H:11])([H:13])[H:12].[H:14][C:8]([H:16])[H:15]	117.76
17	2,3-Dimethylpyrazine	rank 17	[H:9][C:1]1=[C:2]([H:10])[N:3]=[C:4]([C:5](=[N:6]1)[C:7]([H:11])([H:12])[H:13])[C:8]([H:14])([H:15])[H:16]	[H:9][c:1]1[n:6][c:5][c:4]([n+:3]([c:2]1[H:10])[C:7]([H:11])([H:13])[H:12])[C:8]([H:14])([H:16])[H:15]	100.575
18	2,3,5-Trimethylpyrazine	rank 3	[H:10][C:1]1=[C:2]([N:3]=[C:4]([C:5](=[N:6]1)[C:7]([H:11])([H:12])[H:13])[C:8]([H:14])([H:15])[H:16])[C:9]([H:17])([H:18])[H:19]	[H:10][c:1]1[c:2][n:3][c:4]([c:5]([n:6]1)[C:7]([H:11])([H:13])[H:12])[C:8]([H:14])([H:16])[H:15].[H:17][C:9]([H:19])[H:18]	113.528
18	2,3,5-Trimethylpyrazine	rank 23	[H:10][C:1]1=[C:2]([N:3]=[C:4]([C:5](=[N:6]1)[C:7]([H:11])([H:12])[H:13])[C:8]([H:14])([H:15])[H:16])[C:9]([H:17])([H:18])[H:19]	[H:10][c:1]1[c:2][n+:3]([c:4]([c:5]([n:6]1)[C:7]([H:11])([H:13])[H:12])[C:8]([H:14])([H:16])[H:15])[C:9]([H:17])([H:19])[H:18]	87.9406
19	2,3,5,6-Tetramethylpyrazine	rank 1	[H:11][C:1]([H:12])([H:13])[C:2]1=[N:3][C:4](=[C:5]([N:6]=[C:7]1[C:8]([H:14])([H:15])[H:16])[C:9]([H:17])([H:18])[H:19])[C:10]([H:20])([H:21])[H:22]	[H:11][C:1]([H:13])([H:12])[c:2]1[c:7][n:6][c:5]([c:4]([n:3]1)[C:10]([H:20])([H:22])[H:21])[C:9]([H:17])([H:19])[H:18].[H:14][C:8]([H:16])[H:15]	111.957
20	2,5-Dimethylpyrazine	rank 1	[H:9][C:1]1=[N:2][C:3](=[C:4]([H:10])[N:5]=[C:6]1[C:7]([H:11])([H:12])[H:13])[C:8]([H:14])([H:15])[H:16]	[H:11][C:7]([H:13])[H:12].[H:9][c:1]1[c:6][n:5][c:4]([H:10])[c:3]([n:2]1)[C:8]([H:14])([H:16])[H:15]	113.547
21	2,6-Dimethyl-5-heptenal	rank 17	[H:11][C:1](=[O:2])[C:3]([H:12])([C:4]([H:13])([H:14])[H:15])[C:5]([H:16])([H:17])[C:6]([H:18])([H:19])[C:7]([H:20])=[C:8]([C:9]([H:21])([H:22])[H:23])[C:10]([H:24])([H:25])[H:26]	[H:12][C:3]([C:1]([H:11])=[O:2])[C:4]([H:13])([H:15])[H:14].[H:16][C:5]([H:17])[C:6]([H:18])([H:19])[C:7]([H:20])=[C:8]([C:10]([H:24])([H:26])[H:25])[C:9]([H:21])([H:23])[H:22]	101.608
21	2,6-Dimethyl-5-heptenal	rank 24	[H:11][C:1](=[O:2])[C:3]([H:12])([C:4]([H:13])([H:14])[H:15])[C:5]([H:16])([H:17])[C:6]([H:18])([H:19])[C:7]([H:20])=[C:8]([C:9]([H:21])([H:22])[H:23])[C:10]([H:24])([H:25])[H:26]	[H:13][C:4]([H:14])=[C:3]([H:12])[C:1]([H:11])=[O:2].[H:20][C:7](=[C:8]([C:10]([H:24])([H:26])[H:25])[C:9]([H:21])([H:23])[H:22])[C:6]([H:18])([H:19])[C:5]([H:16])([H:17])[H:15]	82.4213
21	2,6-Dimethyl-5-heptenal	rank 14	[H:11][C:1](=[O:2])[C:3]([H:12])([C:4]([H:13])([H:14])[H:15])[C:5]([H:16])([H:17])[C:6]([H:18])([H:19])[C:7]([H:20])=[C:8]([C:9]([H:21])([H:22])[H:23])[C:10]([H:24])([H:25])[H:26]	[H:18][C:6]([H:19])[C:7]([H:20])=[C:8]([C:10]([H:24])([H:26])[H:25])[C:9]([H:21])([H:23])[H:22].[H:16][C:5]([H:17])[C:3]([H:12])([C:1]([H:11])=[O:2])[C:4]([H:13])([H:15])[H:14]	101.285
23	4-(4-methoxyphenyl)butan-2-one	rank 1	[H:14][C:1]1=[C:2]([H:15])[C:3](=[C:4]([H:16])[C:5]([H:17])=[C:6]1[O:7][C:8]([H:18])([H:19])[H:20])[C:9]([H:21])([H:22])[C:10]([H:23])([H:24])[C:11](=[O:12])[C:13]([H:25])([H:26])[H:27]	[H:18][C:8]([H:20])[H:19].[H:17][c:5]1[c:4]([H:16])[c:3]([c:2]([H:15])[c:1]([H:14])[c:6]1[O:7])[C:9]([H:21])([H:22])[C:10]([H:23])([H:24])[C:11](=[O:12])[C:13]([H:25])([H:27])[H:26]	65.8338
24	4-Methyl-5-Thiazole Ethanol	rank 6	[H:10][O:1][C:2]([H:11])([H:12])[C:3]([H:13])([H:14])[C:4]1=[C:5]([N:6]=[C:7]([H:15])[S:8]1)[C:9]([H:16])([H:17])[H:18]	[H:13][C:3]([H:14])[c:4]1[s:8][c:7]([H:15])[n:6][c:5]1[C:9]([H:16])([H:18])[H:17].[H:10][O:1][C:2]([H:11])[H:12]	84.5453
25	4-Terpinenol	rank 1	[H:12][O:1][C:2]1([C:3]([H:13])([H:14])[C:4]([H:15])=[C:5]([C:6]([H:16])([H:17])[H:18])[C:7]([H:19])([H:20])[C:8]1([H:21])[H:22])[C:9]([H:23])([C:10]([H:24])([H:25])[H:26])[C:11]([H:27])([H:28])[H:29]	[H:15][C:4]1=[C:5]([C:6]([H:16])([H:18])[H:17])[C:7]([H:20])([H:19])[C:8]([H:22])([H:21])[C:2](=[C:3]1[H:13])[C:9]([H:23])([C:11]([H:27])([H:29])[H:28])[C:10]([H:24])([H:26])[H:25].[H:12][O:1][H:14]	59.1161
26	4,5-Dimethyl-3-Hydroxy-2,5-Dihydrofuran-2-One	rank 6	[H:10][O:1][C:2]1=[C:3]([C:4]([H:11])([H:12])[H:13])[C:5]([H:14])([O:6][C:7]1=[O:8])[C:9]([H:15])([H:16])[H:17]	[H:10][O:1][C:2]1=[C:3][C:5]([H:14])([O:6][C:7]1=[O:8])[C:9]([H:15])([H:17])[H:16].[H:11][C:4]([H:13])[H:12]	104.214
27	5-methyl-2-Phenyl-2-Hexenal	rank 20	[H:15][C:1](=[O:2])[C:3](=[C:4](/[H:16])[C:5]([H:17])([H:18])[C:6]([H:19])([C:7]([H:20])([H:21])[H:22])[C:8]([H:23])([H:24])[H:25])\[C:9]1=[C:10]([H:26])[C:11]([H:27])=[C:12]([H:28])[C:13]([H:29])=[C:14]1[H:30]	[H:19][C:6]([C:8]([H:23])([H:25])[H:24])[C:7]([H:20])([H:22])[H:21].[H:17][C:5]([H:18])[C:4](\[H:16])=[C:3](\[C:1]([H:15])=[O:2])[c:9]1[c:14]([H:30])[c:13]([H:29])[c:12]([H:28])[c:11]([H:27])[c:10]1[H:26]	80.6974
27	5-methyl-2-Phenyl-2-Hexenal	rank 5	[H:15][C:1](=[O:2])[C:3](=[C:4](/[H:16])[C:5]([H:17])([H:18])[C:6]([H:19])([C:7]([H:20])([H:21])[H:22])[C:8]([H:23])([H:24])[H:25])\[C:9]1=[C:10]([H:26])[C:11]([H:27])=[C:12]([H:28])[C:13]([H:29])=[C:14]1[H:30]	[H:16][C:4](=[C:3][c:9]1[c:14]([H:30])[c:13]([H:29])[c:12]([H:28])[c:11]([H:27])[c:10]1[H:26])[C:5]([H:17])([H:18])[C:6]([H:19])([C:8]([H:23])([H:25])[H:24])[C:7]([H:20])([H:22])[H:21].[H:15][C:1]=[O:2]	60.2998
27	5-methyl-2-Phenyl-2-Hexenal	rank 2	[H:15][C:1](=[O:2])[C:3](=[C:4](/[H:16])[C:5]([H:17])([H:18])[C:6]([H:19])([C:7]([H:20])([H:21])[H:22])[C:8]([H:23])([H:24])[H:25])\[C:9]1=[C:10]([H:26])[C:11]([H:27])=[C:12]([H:28])[C:13]([H:29])=[C:14]1[H:30]	[H:30][c:14]1[c:9][c:10]([H:26])[c:11]([H:27])[c:12]([H:28])[c:13]1[H:29].[H:15][C:1](=[O:2])[C:3]=[C:4]([H:16])[C:5]([H:18])([H:17])[C:6]([H:19])([C:8]([H:23])([H:25])[H:24])[C:7]([H:20])([H:22])[H:21]	78.0273
28	5-Methyl Furfural	rank 2	[H:9][C:1](=[O:2])[C:3]1=[C:4]([H:10])[C:5]([H:11])=[C:6]([O:7]1)[C:8]([H:12])([H:13])[H:14]	[H:10][c:4]1[c:3][o:7][c:6]([c:5]1[H:11])[C:8]([H:12])([H:14])[H:13].[H:9][C:1]=[O:2]	73.3467
29	6-Methyl-5-Hepten-2-one	rank 4	[H:10][C:1](=[C:2]([C:3]([H:11])([H:12])[H:13])[C:4]([H:14])([H:15])[H:16])[C:5]([H:17])([H:18])[C:6]([H:19])([H:20])[C:7](=[O:8])[C:9]([H:21])([H:22])[H:23]	[H:19][C:6]([H:20])[C:5]([H:17])([H:18])[C:1]([H:10])=[C:2]([C:4]([H:14])([H:16])[H:15])[C:3]([H:11])([H:13])[H:12].[H:21][C:9]([H:23])([H:22])[C:7]=[O:8]	87.514
29	6-Methyl-5-Hepten-2-one	rank 11	[H:10][C:1](=[C:2]([C:3]([H:11])([H:12])[H:13])[C:4]([H:14])([H:15])[H:16])[C:5]([H:17])([H:18])[C:6]([H:19])([H:20])[C:7](=[O:8])[C:9]([H:21])([H:22])[H:23]	[H:17][C:5]([H:18])[C:1]([H:10])=[C:2]([C:4]([H:14])([H:16])[H:15])[C:3]([H:11])([H:13])[H:12].[H:19][C:6]([H:20])[C:7](=[O:8])[C:9]([H:21])([H:23])[H:22]	97.9122
30	6-Methyl Coumarin	rank 1	[H:13][C:1]1=[C:2]([H:14])[C:3]2=[C:4]([O:5][C:6]1=[O:7])[C:8]([H:15])=[C:9]([H:16])[C:10](=[C:11]2[H:17])[C:12]([H:18])([H:19])[H:20]	[H:16][c:9]1[c:10][c:11]([H:17])[c:3]2[c:2]([H:14])[c:1]([H:13])[c:6](=[O:7])[o:5][c:4]2[c:8]1[H:15].[H:18][C:12]([H:20])[H:19]	92.1259
31	Veratraldehyde	rank 1	[H:13][C:1](=[O:2])[C:3]1=[C:4]([H:14])[C:5]([O:6][C:7]([H:15])([H:16])[H:17])=[C:8]([O:9][C:10]([H:18])([H:19])[H:20])[C:11]([H:21])=[C:12]1[H:22]	[H:13][C:1](=[O:2])[c:3]1[c:12]([H:22])[c:11]([H:21])[c:8]([O:9][C:10]([H:18])([H:20])[H:19])[c:5]([O:6])[c:4]1[H:14].[H:15][C:7]([H:17])[H:16]	58.3679
31	Veratraldehyde	rank 2	[H:13][C:1](=[O:2])[C:3]1=[C:4]([H:14])[C:5]([O:6][C:7]([H:15])([H:16])[H:17])=[C:8]([O:9][C:10]([H:18])([H:19])[H:20])[C:11]([H:21])=[C:12]1[H:22]	[H:13][C:1](=[O:2])[c:3]1[c:12]([H:22])[c:11]([H:21])[c:8]([O:9])[c:5]([O:6][C:7]([H:15])([H:17])[H:16])[c:4]1[H:14].[H:18][C:10]([H:20])[H:19]	58.148
31	Veratraldehyde	rank 3	[H:13][C:1](=[O:2])[C:3]1=[C:4]([H:14])[C:5]([O:6][C:7]([H:15])([H:16])[H:17])=[C:8]([O:9][C:10]([H:18])([H:19])[H:20])[C:11]([H:21])=[C:12]1[H:22]	[H:22][c:12]1[c:3][c:4]([H:14])[c:5]([O:6][C:7]([H:15])([H:17])[H:16])[c:8]([O:9][C:10]([H:18])([H:20])[H:19])[c:11]1[H:21].[H:13][C:1]=[O:2]	74.9456
32	Vanillin Propylene Glycol Acetal	rank 4	[H:16][O:1][C:2]1=[C:3]([O:4][C:5]([H:17])([H:18])[H:19])[C:6]([H:20])=[C:7]([C:8]([H:21])=[C:9]1[H:22])[C:10]1([H:23])[O:11][C:12]([H:24])([H:25])[C:13]([H:26])([O:14]1)[C:15]([H:27])([H:28])[H:29]	[H:16][O:1][c:2]1[c:9]([H:22])[c:8]([H:21])[c:7]([C:10]([H:23])=[O:11])[c:6]([H:20])[c:3]1[O:4][C:5]([H:17])([H:19])[H:18].[H:24][C:12]([H:25])[C:13]([H:26])([O:14])[C:15]([H:27])([H:29])[H:28]	48.7727
32	Vanillin Propylene Glycol Acetal	rank 6	[H:16][O:1][C:2]1=[C:3]([O:4][C:5]([H:17])([H:18])[H:19])[C:6]([H:20])=[C:7]([C:8]([H:21])=[C:9]1[H:22])[C:10]1([H:23])[O:11][C:12]([H:24])([H:25])[C:13]([H:26])([O:14]1)[C:15]([H:27])([H:28])[H:29]	[H:16][O:1][c:2]1[c:9]([H:22])[c:8]([H:21])[c:7]([c:6]([H:20])[c:3]1[O:4])[C:10]1([H:23])[O:11][C:12]([H:25])([H:24])[C:13]([H:26])([O:14]1)[C:15]([H:27])([H:29])[H:28].[H:17][C:5]([H:19])[H:18]	59.8588
33	Acetic Acid	rank 3	[H:5][O:1][C:2](=[O:3])[C:4]([H:6])([H:7])[H:8]	[O:1][H:5].[H:6][C:4]([H:8])([H:7])[C:2]=[O:3]	102.96
33	Acetic Acid	rank 2	[H:5][O:1][C:2](=[O:3])[C:4]([H:6])([H:7])[H:8]	[H:5][O:1][C:2]=[O:3].[H:6][C:4]([H:8])[H:7]	110.048
33	Acetic Acid	rank 16	[H:5][O:1][C:2](=[O:3])[C:4]([H:6])([H:7])[H:8]	[H:5][O:1][C:2]=[C:4]([H:6])[H:8].[O:3][H:7]	119.882
33	Acetic Acid	rank 19	[H:8][O:4][C:2](=[O:3])[C:1]([H:5])([H:6])[H:7]	[H:7][H:8].[H:6][C:2](=[O:3])[C:1]([H:5])=[O:4]	111.509
33	Acetic Acid	rank 2	[H:5][O:1][C:2](=[O:3])[C:4]([H:6])([H:7])[H:8]	[H:5][O:1][C:2]=[O:3].[H:6][C:4]([H:8])[H:7]	110.048
33	Acetic Acid	rank 3	[H:5][O:1][C:2](=[O:3])[C:4]([H:6])([H:7])[H:8]	[O:1][H:5].[H:6][C:4]([H:8])([H:7])[C:2]=[O:3]	102.96
33	Acetic Acid	rank 11	[H:5][O:1][C:2](=[O:3])[C:4]([H:6])([H:7])[H:8]	[H:6][C:4]([H:8])=[C:2]=[O:3].[H:5][O:1][H:7]	67.7128
34	Acetoin	rank 23	[H:7][O:1][C:2]([H:8])([C:3](=[O:4])[C:5]([H:9])([H:10])[H:11])[C:6]([H:12])([H:13])[H:14]	[O:1][H:7].[H:8][C:2]([C:3](=[O:4])[C:5]([H:9])([H:11])[H:10])[C:6]([H:12])([H:14])[H:13]	96.9083
34	Acetoin	rank 8	[H:7][O:1][C:2]([H:8])([C:3](=[O:4])[C:5]([H:9])([H:10])[H:11])[C:6]([H:12])([H:13])[H:14]	[H:7][O:1][C:2]([H:8])([C:3]=[O:4])[C:6]([H:12])([H:14])[H:13].[H:9][C:5]([H:11])[H:10]	111.466
34	Acetoin	rank 19	[H:7][O:1][C:2]([H:8])([C:3](=[O:4])[C:5]([H:9])([H:10])[H:11])[C:6]([H:12])([H:13])[H:14]	[H:7][O:1].[H:12][C:6]([H:14])([H:13])[C:2]1([H:8])[O:4][C:3]1[C:5]([H:9])([H:11])[H:10]	96.0686
34	Acetoin	rank 12	[H:7][O:1][C:2]([H:8])([C:3](=[O:4])[C:5]([H:9])([H:10])[H:11])[C:6]([H:12])([H:13])[H:14]	[H:9][C:5]([H:11])([H:10])[H:7].[H:12][C:6]([H:14])([H:13])[C:2]1([H:8])[O:1][C:3]1=[O:4]	88.5734
34	Acetoin	rank 15	[H:7][O:1][C:2]([H:8])([C:3](=[O:4])[C:5]([H:9])([H:10])[H:11])[C:6]([H:12])([H:13])[H:14]	[H:7][O:4][C:3]1([O:1][C:2]1([H:8])[C:6]([H:12])([H:14])[H:13])[C:5]([H:9])([H:11])[H:10]	48.2072
34	Acetoin	rank 9	[H:7][O:1][C:2]([H:8])([C:3](=[O:4])[C:5]([H:9])([H:10])[H:11])[C:6]([H:12])([H:13])[H:14]	[H:7][O:1][C:2]([H:8])[C:3](=[O:4])[C:5]([H:9])([H:11])[H:10].[H:12][C:6]([H:14])[H:13]	106.25
35	Allyl Hexanoate	rank 1	[H:12][C:1]([H:13])=[C:2]([H:14])[C:3]([H:15])([H:16])[O:4][C:5](=[O:6])[C:7]([H:17])([H:18])[C:8]([H:19])([H:20])[C:9]([H:21])([H:22])[C:10]([H:23])([H:24])[C:11]([H:25])([H:26])[H:27]	[H:25][C:11]([H:27])([H:26])[C:10]([H:23])([H:24])[C:9]([H:21])([H:22])[C:8]([H:19])([H:20])[C:7]([H:17])([H:18])[C:5]([O:4])=[O:6].[H:15][C:3]([H:16])[C:2]([H:14])=[C:1]([H:12])[H:13]	73.0756
35	Allyl Hexanoate	rank 7	[H:12][C:1]([H:13])=[C:2]([H:14])[C:3]([H:15])([H:16])[O:4][C:5](=[O:6])[C:7]([H:17])([H:18])[C:8]([H:19])([H:20])[C:9]([H:21])([H:22])[C:10]([H:23])([H:24])[C:11]([H:25])([H:26])[H:27]	[H:25][C:11]([H:27])([H:26])[C:10]([H:23])([H:24])[C:9]([H:21])([H:22])[C:8]([H:19])([H:20])[C:7]([H:17])([H:18])[C:5]=[O:6].[H:12][C:1]([H:13])=[C:2]([H:14])[C:3]([H:15])([H:16])[O:4]	82.9084
35	Allyl Hexanoate	rank 14	[H:12][C:1]([H:13])=[C:2]([H:14])[C:3]([H:15])([H:16])[O:4][C:5](=[O:6])[C:7]([H:17])([H:18])[C:8]([H:19])([H:20])[C:9]([H:21])([H:22])[C:10]([H:23])([H:24])[C:11]([H:25])([H:26])[H:27]	[H:19][C:8]([H:20])[C:7]([H:17])([H:18])[C:5](=[O:6])[O:4][C:3]([H:15])([H:16])[C:2]([H:14])=[C:1]([H:12])[H:13].[H:21][C:9]([H:22])[C:10]([H:23])([H:24])[C:11]([H:25])([H:27])[H:26]	106.374
39	alpha-Methylbenzyl acetate	rank 3	[H:13][C:1]1=[C:2]([H:14])[C:3]([H:15])=[C:4]([C:5]([H:16])=[C:6]1[H:17])[C:7]([H:18])([O:8][C:9](=[O:10])[C:11]([H:19])([H:20])[H:21])[C:12]([H:22])([H:23])[H:24]	[H:19][C:11]([H:21])([H:20])[C:9]=[O:10].[H:13][c:1]1[c:6]([H:17])[c:5]([H:16])[c:4]([c:3]([H:15])[c:2]1[H:14])[C:7]([H:18])([O:8])[C:12]([H:22])([H:24])[H:23]	54.1669
39	alpha-Methylbenzyl acetate	rank 1	[H:13][C:1]1=[C:2]([H:14])[C:3]([H:15])=[C:4]([C:5]([H:16])=[C:6]1[H:17])[C:7]([H:18])([O:8][C:9](=[O:10])[C:11]([H:19])([H:20])[H:21])[C:12]([H:22])([H:23])[H:24]	[H:24][O:8][C:9](=[O:10])[C:11]([H:19])([H:21])[H:20].[H:22][C:12]([H:23])=[C:7]([H:18])[c:4]1[c:5]([H:16])[c:6]([H:17])[c:1]([H:13])[c:2]([H:14])[c:3]1[H:15]	45.6951
39	alpha-Methylbenzyl acetate	rank 4	[H:13][C:1]1=[C:2]([H:14])[C:3]([H:15])=[C:4]([C:5]([H:16])=[C:6]1[H:17])[C:7]([H:18])([O:8][C:9](=[O:10])[C:11]([H:19])([H:20])[H:21])[C:12]([H:22])([H:23])[H:24]	[H:18][C:7]([c:4]1[c:5]([H:16])[c:6]([H:17])[c:1]([H:13])[c:2]([H:14])[c:3]1[H:15])[C:12]([H:22])([H:24])[H:23].[H:19][C:11]([H:21])([H:20])[C:9]([O:8])=[O:10]	53.1229
39	alpha-Methylbenzyl acetate	rank 6	[H:13][C:1]1=[C:2]([H:14])[C:3]([H:15])=[C:4]([C:5]([H:16])=[C:6]1[H:17])[C:7]([H:18])([O:8][C:9](=[O:10])[C:11]([H:19])([H:20])[H:21])[C:12]([H:22])([H:23])[H:24]	[H:22][C:12]([H:23])=[C:7]([H:18])[O:8][C:9](=[O:10])[C:11]([H:19])([H:21])[H:20].[H:13][c:1]1[c:6]([H:17])[c:5]([H:16])[c:4]([H:24])[c:3]([H:15])[c:2]1[H:14]	78.5765
39	alpha-Methylbenzyl acetate	rank 9	[H:13][C:1]1=[C:2]([H:14])[C:3]([H:15])=[C:4]([C:5]([H:16])=[C:6]1[H:17])[C:7]([H:18])([O:8][C:9](=[O:10])[C:11]([H:19])([H:20])[H:21])[C:12]([H:22])([H:23])[H:24]	[H:16][c:5]1[c:4][c:3]([H:15])[c:2]([H:14])[c:1]([H:13])[c:6]1[H:17].[H:18][C:7]([O:8][C:9](=[O:10])[C:11]([H:19])([H:21])[H:20])[C:12]([H:22])([H:24])[H:23]	77.6376
41	alpha-Terpineol	rank 14	[H:12][O:1][C:2]([C:3]([H:13])([H:14])[H:15])([C:4]([H:16])([H:17])[H:18])[C:5]1([H:19])[C:6]([H:20])([H:21])[C:7]([H:22])=[C:8]([C:9]([H:23])([H:24])[H:25])[C:10]([H:26])([H:27])[C:11]1([H:28])[H:29]	[O:1][H:12].[H:22][C:7]1=[C:8]([C:9]([H:23])([H:25])[H:24])[C:10]([H:27])([H:26])[C:11]([H:29])([H:28])[C:5]([H:19])([C:2]([C:3]([H:13])([H:15])[H:14])[C:4]([H:16])([H:18])[H:17])[C:6]1([H:20])[H:21]	84.8239
42	Amyl acetate	rank 1	[H:10][C:1]([H:11])([H:12])[C:2](=[O:3])[O:4][C:5]([H:13])([H:14])[C:6]([H:15])([H:16])[C:7]([H:17])([H:18])[C:8]([H:19])([H:20])[C:9]([H:21])([H:22])[H:23]	[H:21][C:9]([H:23])([H:22])[C:8]([H:19])([H:20])[C:7]([H:17])([H:18])[C:6]([H:15])([H:16])[C:5]([H:13])([H:14])[O:4].[H:10][C:1]([H:12])([H:11])[C:2]=[O:3]	81.3657
42	Amyl acetate	rank 13	[H:10][C:1]([H:11])([H:12])[C:2](=[O:3])[O:4][C:5]([H:13])([H:14])[C:6]([H:15])([H:16])[C:7]([H:17])([H:18])[C:8]([H:19])([H:20])[C:9]([H:21])([H:22])[H:23]	[H:17][C:7]([H:18])[C:6]([H:15])([H:16])[C:5]([H:13])([H:14])[O:4][C:2](=[O:3])[C:1]([H:10])([H:12])[H:11].[H:19][C:8]([H:20])[C:9]([H:21])([H:23])[H:22]	108.429
42	Amyl acetate	rank 8	[H:10][C:1]([H:11])([H:12])[C:2](=[O:3])[O:4][C:5]([H:13])([H:14])[C:6]([H:15])([H:16])[C:7]([H:17])([H:18])[C:8]([H:19])([H:20])[C:9]([H:21])([H:22])[H:23]	[H:13][C:5]([H:14])[O:4][C:2](=[O:3])[C:1]([H:10])([H:12])[H:11].[H:15][C:6]([H:16])[C:7]([H:17])([H:18])[C:8]([H:19])([H:20])[C:9]([H:21])([H:23])[H:22]	111.233
42	Amyl acetate	rank 12	[H:10][C:1]([H:11])([H:12])[C:2](=[O:3])[O:4][C:5]([H:13])([H:14])[C:6]([H:15])([H:16])[C:7]([H:17])([H:18])[C:8]([H:19])([H:20])[C:9]([H:21])([H:22])[H:23]	[H:16][O:4][C:2](=[O:3])[C:1]([H:10])([H:12])[H:11].[H:13][C:5]([H:14])=[C:6]([H:15])[C:7]([H:17])([H:18])[C:8]([H:19])([H:20])[C:9]([H:21])([H:23])[H:22]	65.1066
42	Amyl acetate	rank 10	[H:10][C:1]([H:11])([H:12])[C:2](=[O:3])[O:4][C:5]([H:13])([H:14])[C:6]([H:15])([H:16])[C:7]([H:17])([H:18])[C:8]([H:19])([H:20])[C:9]([H:21])([H:22])[H:23]	[H:15][C:6]([H:16])[C:5]([H:13])([H:14])[O:4][C:2](=[O:3])[C:1]([H:10])([H:12])[H:11].[H:17][C:7]([H:18])[C:8]([H:19])([H:20])[C:9]([H:21])([H:23])[H:22]	110.21
42	Amyl acetate	rank 6	[H:10][C:1]([H:11])([H:12])[C:2](=[O:3])[O:4][C:5]([H:13])([H:14])[C:6]([H:15])([H:16])[C:7]([H:17])([H:18])[C:8]([H:19])([H:20])[C:9]([H:21])([H:22])[H:23]	[H:10][C:1]([H:11])=[C:2]=[O:3].[H:12][O:4][C:5]([H:13])([H:14])[C:6]([H:15])([H:16])[C:7]([H:17])([H:18])[C:8]([H:19])([H:20])[C:9]([H:21])([H:23])[H:22]	66.7059
43	Amyl Butyrate	rank 1	[H:12][C:1]([H:13])([H:14])[C:2]([H:15])([H:16])[C:3]([H:17])([H:18])[C:4](=[O:5])[O:6][C:7]([H:19])([H:20])[C:8]([H:21])([H:22])[C:9]([H:23])([H:24])[C:10]([H:25])([H:26])[C:11]([H:27])([H:28])[H:29]	[H:19][C:7]([H:20])[C:8]([H:21])([H:22])[C:9]([H:23])([H:24])[C:10]([H:25])([H:26])[C:11]([H:27])([H:29])[H:28].[H:12][C:1]([H:14])([H:13])[C:2]([H:15])([H:16])[C:3]([H:17])([H:18])[C:4]([O:6])=[O:5]	81.1971
43	Amyl Butyrate	rank 4	[H:12][C:1]([H:13])([H:14])[C:2]([H:15])([H:16])[C:3]([H:17])([H:18])[C:4](=[O:5])[O:6][C:7]([H:19])([H:20])[C:8]([H:21])([H:22])[C:9]([H:23])([H:24])[C:10]([H:25])([H:26])[C:11]([H:27])([H:28])[H:29]	[H:27][C:11]([H:29])([H:28])[C:10]([H:25])([H:26])[C:9]([H:23])([H:24])[C:8]([H:21])([H:22])[C:7]([H:19])([H:20])[O:6].[H:12][C:1]([H:14])([H:13])[C:2]([H:15])([H:16])[C:3]([H:17])([H:18])[C:4]=[O:5]	82.2056
44	Anethole	rank 1	[H:12]\[C:1](=[C:2](\[H:13])[C:3]([H:14])([H:15])[H:16])[C:4]1=[C:5]([H:17])[C:6]([H:18])=[C:7]([O:8][C:9]([H:19])([H:20])[H:21])[C:10]([H:22])=[C:11]1[H:23]	[H:12]\[C:1](=[C:2](\[H:13])[C:3]([H:14])([H:16])[H:15])[c:4]1[c:5]([H:17])[c:6]([H:18])[c:7]([O:8])[c:10]([H:22])[c:11]1[H:23].[H:19][C:9]([H:21])[H:20]	61.4565
44	Anethole	rank 3	[H:12]\[C:1](=[C:2](\[H:13])[C:3]([H:14])([H:15])[H:16])[C:4]1=[C:5]([H:17])[C:6]([H:18])=[C:7]([O:8][C:9]([H:19])([H:20])[H:21])[C:10]([H:22])=[C:11]1[H:23]	[H:14][C:3]([H:15])=[C:2]([H:13])[C:1]([H:12])([H:16])[c:4]1[c:5]([H:17])[c:6]([H:18])[c:7]([O:8][C:9]([H:19])([H:21])[H:20])[c:10]([H:22])[c:11]1[H:23]	55.4459
44	Anethole	rank 12	[H:12]\[C:1](=[C:2](\[H:13])[C:3]([H:14])([H:15])[H:16])[C:4]1=[C:5]([H:17])[C:6]([H:18])=[C:7]([O:8][C:9]([H:19])([H:20])[H:21])[C:10]([H:22])=[C:11]1[H:23]	[H:19][C:9]([H:21])([H:20])[O:8].[H:12]\[C:1](=[C:2](\[H:13])[C:3]([H:14])([H:16])[H:15])[c:4]1[c:5]([H:17])[c:6]([H:18])[c:7][c:10]([H:22])[c:11]1[H:23]	87.9534
45	Anisaldehyde	rank 2	[H:11][C:1](=[O:2])[C:3]1=[C:4]([H:12])[C:5]([H:13])=[C:6]([O:7][C:8]([H:14])([H:15])[H:16])[C:9]([H:17])=[C:10]1[H:18]	[H:12][c:4]1[c:3][c:10]([H:18])[c:9]([H:17])[c:6]([O:7][C:8]([H:14])([H:16])[H:15])[c:5]1[H:13].[H:11][C:1]=[O:2]	78.4604
46	Anisyl Acetate	rank 1	[H:14][C:1]1=[C:2]([H:15])[C:3](=[C:4]([H:16])[C:5]([H:17])=[C:6]1[O:7][C:8]([H:18])([H:19])[H:20])[C:9]([H:21])([H:22])[O:10][C:11](=[O:12])[C:13]([H:23])([H:24])[H:25]	[H:14][c:1]1[c:2]([H:15])[c:3]([c:4]([H:16])[c:5]([H:17])[c:6]1[O:7][C:8]([H:18])([H:20])[H:19])[C:9]([H:21])([H:22])[O:10].[H:23][C:13]([H:25])([H:24])[C:11]=[O:12]	58.9421
46	Anisyl Acetate	rank 2	[H:14][C:1]1=[C:2]([H:15])[C:3](=[C:4]([H:16])[C:5]([H:17])=[C:6]1[O:7][C:8]([H:18])([H:19])[H:20])[C:9]([H:21])([H:22])[O:10][C:11](=[O:12])[C:13]([H:23])([H:24])[H:25]	[H:21][C:9]([H:22])[c:3]1[c:4]([H:16])[c:5]([H:17])[c:6]([O:7][C:8]([H:18])([H:20])[H:19])[c:1]([H:14])[c:2]1[H:15].[H:23][C:13]([H:25])([H:24])[C:11]([O:10])=[O:12]	54.2175
46	Anisyl Acetate	rank 4	[H:14][C:1]1=[C:2]([H:15])[C:3](=[C:4]([H:16])[C:5]([H:17])=[C:6]1[O:7][C:8]([H:18])([H:19])[H:20])[C:9]([H:21])([H:22])[O:10][C:11](=[O:12])[C:13]([H:23])([H:24])[H:25]	[H:25][O:10][C:9]([H:21])([H:22])[c:3]1[c:2]([H:15])[c:1]([H:14])[c:6]([O:7][C:8]([H:18])([H:20])[H:19])[c:5]([H:17])[c:4]1[H:16].[H:23][C:13]([H:24])=[C:11]=[O:12]	49.2351
47	Anisyl Alcohol	rank 1	[H:11][O:1][C:2]([H:12])([H:13])[C:3]1=[C:4]([H:14])[C:5]([H:15])=[C:6]([O:7][C:8]([H:16])([H:17])[H:18])[C:9]([H:19])=[C:10]1[H:20]	[O:1][H:11].[H:12][C:2]([H:13])[c:3]1[c:10]([H:20])[c:9]([H:19])[c:6]([O:7][C:8]([H:16])([H:18])[H:17])[c:5]([H:15])[c:4]1[H:14]	68.6229
47	Anisyl Alcohol	rank 6	[H:11][O:1][C:2]([H:12])([H:13])[C:3]1=[C:4]([H:14])[C:5]([H:15])=[C:6]([O:7][C:8]([H:16])([H:17])[H:18])[C:9]([H:19])=[C:10]1[H:20]	[H:11][O:1][C:2]([H:13])([H:12])[c:3]1[c:4]([H:14])[c:5]([H:15])[c:6][c:9]([H:19])[c:10]1[H:20].[H:16][C:8]([H:18])([H:17])[O:7]	89.4261
48	Benzaldehyde	rank 2	[H:9][C:1](=[O:2])[C:3]1=[C:4]([H:10])[C:5]([H:11])=[C:6]([H:12])[C:7]([H:13])=[C:8]1[H:14]	[H:10][c:4]1[c:3][c:8]([H:14])[c:7]([H:13])[c:6]([H:12])[c:5]1[H:11].[H:9][C:1]=[O:2]	80.7475
48	Benzaldehyde	rank 22	[H:9][C:1](=[O:2])[C:3]1=[C:4]([H:10])[C:5]([H:11])=[C:6]([H:12])[C:7]([H:13])=[C:8]1[H:14]	[O:2].[H:12][c:6]1[c:5]([H:11])[c:4]([H:10])[c:3]2[c:8]([c:7]1[H:13])[C:1]2([H:9])[H:14]	92.8108
48	Benzaldehyde	rank 7	[H:9][C:1](=[O:2])[C:3]1=[C:4]([H:10])[C:5]([H:11])=[C:6]([H:12])[C:7]([H:13])=[C:8]1[H:14]	[H:12][c:6]1[c:5]([H:11])[c:4]([H:10])[c:3]2[c:8]([O:2][C:1]2([H:9])[H:14])[c:7]1[H:13]	97.2486
49	Benzaldehyde propylene glycol acetal	rank 5	[H:13][C:1]1=[C:2]([H:14])[C:3]([H:15])=[C:4]([C:5]([H:16])=[C:6]1[H:17])[C:7]1([H:18])[O:8][C:9]([H:19])([H:20])[C:10]([H:21])([O:11]1)[C:12]([H:22])([H:23])[H:24]	[H:18][C:7](=[O:11])[c:4]1[c:5]([H:16])[c:6]([H:17])[c:1]([H:13])[c:2]([H:14])[c:3]1[H:15].[H:21][C:10]([C:12]([H:22])([H:24])[H:23])[C:9]([H:19])([H:20])[O:8]	52.2439
50	Benzyl Acetate	rank 1	[H:12][C:1]1=[C:2]([H:13])[C:3]([H:14])=[C:4]([C:5]([H:15])=[C:6]1[H:16])[C:7]([H:17])([H:18])[O:8][C:9](=[O:10])[C:11]([H:19])([H:20])[H:21]	[H:12][c:1]1[c:6]([H:16])[c:5]([H:15])[c:4]([c:3]([H:14])[c:2]1[H:13])[C:7]([H:17])([H:18])[O:8].[H:19][C:11]([H:21])([H:20])[C:9]=[O:10]	58.2078
50	Benzyl Acetate	rank 2	[H:12][C:1]1=[C:2]([H:13])[C:3]([H:14])=[C:4]([C:5]([H:15])=[C:6]1[H:16])[C:7]([H:17])([H:18])[O:8][C:9](=[O:10])[C:11]([H:19])([H:20])[H:21]	[H:17][C:7]([H:18])[c:4]1[c:5]([H:15])[c:6]([H:16])[c:1]([H:12])[c:2]([H:13])[c:3]1[H:14].[H:19][C:11]([H:21])([H:20])[C:9]([O:8])=[O:10]	52.1326
50	Benzyl Acetate	rank 4	[H:12][C:1]1=[C:2]([H:13])[C:3]([H:14])=[C:4]([C:5]([H:15])=[C:6]1[H:16])[C:7]([H:17])([H:18])[O:8][C:9](=[O:10])[C:11]([H:19])([H:20])[H:21]	[H:21][O:8][C:7]([H:17])([H:18])[c:4]1[c:5]([H:15])[c:6]([H:16])[c:1]([H:12])[c:2]([H:13])[c:3]1[H:14].[H:19][C:11]([H:20])=[C:9]=[O:10]	46.9076
51	Benzyl Alcohol	rank 1	[H:9][O:1][C:2]([H:10])([H:11])[C:3]1=[C:4]([H:12])[C:5]([H:13])=[C:6]([H:14])[C:7]([H:15])=[C:8]1[H:16]	[O:1][H:9].[H:10][C:2]([H:11])[c:3]1[c:8]([H:16])[c:7]([H:15])[c:6]([H:14])[c:5]([H:13])[c:4]1[H:12]	68.0582
51	Benzyl Alcohol	rank 5	[H:9][O:1][C:2]([H:10])([H:11])[C:3]1=[C:4]([H:12])[C:5]([H:13])=[C:6]([H:14])[C:7]([H:15])=[C:8]1[H:16]	[H:12][c:4]1[c:3][c:8]([H:16])[c:7]([H:15])[c:6]([H:14])[c:5]1[H:13].[H:9][O:1][C:2]([H:10])[H:11]	93.3801
51	Benzyl Alcohol	rank 9	[H:9][O:1][C:2]([H:10])([H:11])[C:3]1=[C:4]([H:12])[C:5]([H:13])=[C:6]([H:14])[C:7]([H:15])=[C:8]1[H:16]	[H:9][O:1][c:2]1[c:3]([H:17])[c:4]([H:12])[c:5]([H:13])[c:6]([c:7]1[H:15])[C:8]([H:16])([H:18])[H:19]	86.661
51	Benzyl Alcohol	rank 9	[H:9][O:1][C:2]([H:10])([H:11])[C:3]1=[C:4]([H:12])[C:5]([H:13])=[C:6]([H:14])[C:7]([H:15])=[C:8]1[H:16]	[C:2]([H:10])([H:11])([H:13])[C:3]1=[C:4]([H:12])[C:5]([O:1][H:9])=[C:6]([H:14])[C:7]([H:15])=[C:8]1[H:16]	94.6146
52	Benzyl Benzoate	rank 1	[H:17][C:1]1=[C:2]([H:18])[C:3]([H:19])=[C:4]([C:5]([H:20])=[C:6]1[H:21])[C:7](=[O:8])[O:9][C:10]([H:22])([H:23])[C:11]1=[C:12]([H:24])[C:13]([H:25])=[C:14]([H:26])[C:15]([H:27])=[C:16]1[H:28]	[H:17][c:1]1[c:6]([H:21])[c:5]([H:20])[c:4]([c:3]([H:19])[c:2]1[H:18])[C:7]([O:9])=[O:8].[H:22][C:10]([H:23])[c:11]1[c:12]([H:24])[c:13]([H:25])[c:14]([H:26])[c:15]([H:27])[c:16]1[H:28]	39.6635
52	Benzyl Benzoate	rank 3	[H:17][C:1]1=[C:2]([H:18])[C:3]([H:19])=[C:4]([C:5]([H:20])=[C:6]1[H:21])[C:7](=[O:8])[O:9][C:10]([H:22])([H:23])[C:11]1=[C:12]([H:24])[C:13]([H:25])=[C:14]([H:26])[C:15]([H:27])=[C:16]1[H:28]	[H:26][c:14]1[c:13]([H:25])[c:12]([H:24])[c:11]([c:16]([H:28])[c:15]1[H:27])[C:10]([H:22])([H:23])[O:9].[H:17][c:1]1[c:6]([H:21])[c:5]([H:20])[c:4]([C:7]=[O:8])[c:3]([H:19])[c:2]1[H:18]	55.7524
52	Benzyl Benzoate	rank 6	[H:17][C:1]1=[C:2]([H:18])[C:3]([H:19])=[C:4]([C:5]([H:20])=[C:6]1[H:21])[C:7](=[O:8])[O:9][C:10]([H:22])([H:23])[C:11]1=[C:12]([H:24])[C:13]([H:25])=[C:14]([H:26])[C:15]([H:27])=[C:16]1[H:28]	[H:28][c:16]1[c:11][c:12]([H:24])[c:13]([H:25])[c:14]([H:26])[c:15]1[H:27].[H:22][C:10]([H:23])[O:9][C:7](=[O:8])[c:4]1[c:5]([H:20])[c:6]([H:21])[c:1]([H:17])[c:2]([H:18])[c:3]1[H:19]	59.5599
53	Benzyl Butyrate	rank 1	[H:14][C:1]1=[C:2]([H:15])[C:3]([H:16])=[C:4]([C:5]([H:17])=[C:6]1[H:18])[C:7]([H:19])([H:20])[O:8][C:9](=[O:10])[C:11]([H:21])([H:22])[C:12]([H:23])([H:24])[C:13]([H:25])([H:26])[H:27]	[H:19][C:7]([H:20])[c:4]1[c:5]([H:17])[c:6]([H:18])[c:1]([H:14])[c:2]([H:15])[c:3]1[H:16].[H:25][C:13]([H:27])([H:26])[C:12]([H:23])([H:24])[C:11]([H:21])([H:22])[C:9]([O:8])=[O:10]	55.938
53	Benzyl Butyrate	rank 18	[H:14][C:1]1=[C:2]([H:15])[C:3]([H:16])=[C:4]([C:5]([H:17])=[C:6]1[H:18])[C:7]([H:19])([H:20])[O:8][C:9](=[O:10])[C:11]([H:21])([H:22])[C:12]([H:23])([H:24])[C:13]([H:25])([H:26])[H:27]	[H:17][c:5]1[c:4][c:3]([H:16])[c:2]([H:15])[c:1]([H:14])[c:6]1[H:18].[H:19][C:7]([H:20])[O:8][C:9](=[O:10])[C:11]([H:21])([H:22])[C:12]([H:23])([H:24])[C:13]([H:25])([H:27])[H:26]	84.3256
53	Benzyl Butyrate	rank 14	[H:14][C:1]1=[C:2]([H:15])[C:3]([H:16])=[C:4]([C:5]([H:17])=[C:6]1[H:18])[C:7]([H:19])([H:20])[O:8][C:9](=[O:10])[C:11]([H:21])([H:22])[C:12]([H:23])([H:24])[C:13]([H:25])([H:26])[H:27]	[H:14][c:1]1[c:6]([H:18])[c:5]([H:17])[c:4]([c:3]([H:16])[c:2]1[H:15])[C:7]([H:19])([H:20])[O:8].[H:25][C:13]([H:27])([H:26])[C:12]([H:23])([H:24])[C:11]([H:21])([H:22])[C:9]=[O:10]	61.7888
55	beta-Damascenone	rank 10	[H:15]\[C:1](=[C:2](\[H:16])[C:3]([H:17])([H:18])[H:19])[C:4](=[O:5])[C:6]1=[C:7]([C:8]([H:20])=[C:9]([H:21])[C:10]([H:22])([H:23])[C:11]1([C:12]([H:24])([H:25])[H:26])[C:13]([H:27])([H:28])[H:29])[C:14]([H:30])([H:31])[H:32]	[H:15]\[C:1](=[C:2](\[H:16])[C:3]([H:17])([H:19])[H:18])[C:4](=[O:5])[C:6]1=[C:7]([C:8]([H:20])=[C:9]([H:21])[C:10]([H:22])([H:23])[C:11]1[C:12]([H:24])([H:26])[H:25])[C:14]([H:30])([H:32])[H:31].[H:27][C:13]([H:29])[H:28]	94.5153
56	beta-Damascone	rank 12	[H:15][C:1](=[C:2]([H:16])[C:3]([H:17])([H:18])[H:19])[C:4](=[O:5])[C:6]1=[C:7]([C:8]([H:20])([H:21])[H:22])[C:9]([H:23])([H:24])[C:10]([H:25])([H:26])[C:11]([H:27])([H:28])[C:12]1([C:13]([H:29])([H:30])[H:31])[C:14]([H:32])([H:33])[H:34]	[H:15][C:1](=[C:2]([H:16])[C:3]([H:17])([H:19])[H:18])[C:4](=[O:5])[C:6]1=[C:7]([C:8]([H:20])([H:22])[H:21])[C:9]([H:23])([H:24])[C:10]([H:25])([H:26])[C:11]([H:27])([H:28])[C:12]1[C:13]([H:29])([H:31])[H:30].[H:32][C:14]([H:34])[H:33]	97.0569
57	Beta-Ionone	rank 6	[H:15][C:1](=[C:2]([H:16])[C:3]1=[C:4]([C:5]([H:17])([H:18])[H:19])[C:6]([H:20])([H:21])[C:7]([H:22])([H:23])[C:8]([H:24])([H:25])[C:9]1([C:10]([H:26])([H:27])[H:28])[C:11]([H:29])([H:30])[H:31])[C:12](=[O:13])[C:14]([H:32])([H:33])[H:34]	[H:15]\[C:1](=[C:2](\[H:16])[C:3]1=[C:4]([C:5]([H:17])([H:19])[H:18])[C:6]([H:20])([H:21])[C:7]([H:22])([H:23])[C:8]([H:24])([H:25])[C:9]1[C:10]([H:26])([H:28])[H:27])[C:12](=[O:13])[C:14]([H:32])([H:34])[H:33].[H:29][C:11]([H:31])[H:30]	95.0745
59	Butyl Acetate	rank 1	[H:9][C:1]([H:10])([H:11])[C:2](=[O:3])[O:4][C:5]([H:12])([H:13])[C:6]([H:14])([H:15])[C:7]([H:16])([H:17])[C:8]([H:18])([H:19])[H:20]	[H:18][C:8]([H:20])([H:19])[C:7]([H:16])([H:17])[C:6]([H:14])([H:15])[C:5]([H:12])([H:13])[O:4].[H:9][C:1]([H:11])([H:10])[C:2]=[O:3]	81.6656
59	Butyl Acetate	rank 14	[H:9][C:1]([H:10])([H:11])[C:2](=[O:3])[O:4][C:5]([H:12])([H:13])[C:6]([H:14])([H:15])[C:7]([H:16])([H:17])[C:8]([H:18])([H:19])[H:20]	[H:15][O:4][C:2](=[O:3])[C:1]([H:9])([H:11])[H:10].[H:12][C:5]([H:13])=[C:6]([H:14])[C:7]([H:16])([H:17])[C:8]([H:18])([H:20])[H:19]	63.219
59	Butyl Acetate	rank 3	[H:9][C:1]([H:10])([H:11])[C:2](=[O:3])[O:4][C:5]([H:12])([H:13])[C:6]([H:14])([H:15])[C:7]([H:16])([H:17])[C:8]([H:18])([H:19])[H:20]	[H:12][C:5]([H:13])[O:4][C:2](=[O:3])[C:1]([H:9])([H:11])[H:10].[H:14][C:6]([H:15])[C:7]([H:16])([H:17])[C:8]([H:18])([H:20])[H:19]	111.429
59	Butyl Acetate	rank 7	[H:9][C:1]([H:10])([H:11])[C:2](=[O:3])[O:4][C:5]([H:12])([H:13])[C:6]([H:14])([H:15])[C:7]([H:16])([H:17])[C:8]([H:18])([H:19])[H:20]	[H:9][C:1]([H:10])=[C:2]=[O:3].[H:11][O:4][C:5]([H:12])([H:13])[C:6]([H:14])([H:15])[C:7]([H:16])([H:17])[C:8]([H:18])([H:20])[H:19]	64.672
60	Butyl Butyrate	rank 1	[H:11][C:1]([H:12])([H:13])[C:2]([H:14])([H:15])[C:3]([H:16])([H:17])[C:4](=[O:5])[O:6][C:7]([H:18])([H:19])[C:8]([H:20])([H:21])[C:9]([H:22])([H:23])[C:10]([H:24])([H:25])[H:26]	[H:11][C:1]([H:13])([H:12])[C:2]([H:14])([H:15])[C:3]([H:16])([H:17])[C:4]([O:6])=[O:5].[H:18][C:7]([H:19])[C:8]([H:20])([H:21])[C:9]([H:22])([H:23])[C:10]([H:24])([H:26])[H:25]	80.9687
60	Butyl Butyrate	rank 11	[H:11][C:1]([H:12])([H:13])[C:2]([H:14])([H:15])[C:3]([H:16])([H:17])[C:4](=[O:5])[O:6][C:7]([H:18])([H:19])[C:8]([H:20])([H:21])[C:9]([H:22])([H:23])[C:10]([H:24])([H:25])[H:26]	[H:20][C:8]([H:21])[C:7]([H:18])([H:19])[O:6][C:4](=[O:5])[C:3]([H:16])([H:17])[C:2]([H:14])([H:15])[C:1]([H:11])([H:13])[H:12].[H:22][C:9]([H:23])[C:10]([H:24])([H:26])[H:25]	108.487
60	Butyl Butyrate	rank 5	[H:11][C:1]([H:12])([H:13])[C:2]([H:14])([H:15])[C:3]([H:16])([H:17])[C:4](=[O:5])[O:6][C:7]([H:18])([H:19])[C:8]([H:20])([H:21])[C:9]([H:22])([H:23])[C:10]([H:24])([H:25])[H:26]	[H:24][C:10]([H:26])([H:25])[C:9]([H:22])([H:23])[C:8]([H:20])([H:21])[C:7]([H:18])([H:19])[O:6].[H:11][C:1]([H:13])([H:12])[C:2]([H:14])([H:15])[C:3]([H:16])([H:17])[C:4]=[O:5]	82.3617
61	Butyl Butyryl Lactate	rank 1	[H:16][C:1]([H:17])([H:18])[C:2]([H:19])([H:20])[C:3]([H:21])([H:22])[C:4](=[O:5])[O:6][C:7]([H:23])([C:8](=[O:9])[O:10][C:11]([H:24])([H:25])[C:12]([H:26])([H:27])[C:13]([H:28])([H:29])[C:14]([H:30])([H:31])[H:32])[C:15]([H:33])([H:34])[H:35]	[H:16][C:1]([H:18])([H:17])[C:2]([H:19])([H:20])[C:3]([H:21])([H:22])[C:4](=[O:5])[O:6][C:7]([H:23])([C:8]([O:10])=[O:9])[C:15]([H:33])([H:35])[H:34].[H:24][C:11]([H:25])[C:12]([H:26])([H:27])[C:13]([H:28])([H:29])[C:14]([H:30])([H:32])[H:31]	80.3838
61	Butyl Butyryl Lactate	rank 3	[H:16][C:1]([H:17])([H:18])[C:2]([H:19])([H:20])[C:3]([H:21])([H:22])[C:4](=[O:5])[O:6][C:7]([H:23])([C:8](=[O:9])[O:10][C:11]([H:24])([H:25])[C:12]([H:26])([H:27])[C:13]([H:28])([H:29])[C:14]([H:30])([H:31])[H:32])[C:15]([H:33])([H:34])[H:35]	[H:30][C:14]([H:32])([H:31])[C:13]([H:28])([H:29])[C:12]([H:26])([H:27])[C:11]([H:24])([H:25])[O:10][C:8](=[O:9])[C:7]([H:23])([O:6])[C:15]([H:33])([H:35])[H:34].[H:16][C:1]([H:18])([H:17])[C:2]([H:19])([H:20])[C:3]([H:21])([H:22])[C:4]=[O:5]	76.3234
61	Butyl Butyryl Lactate	rank 1	[H:16][C:1]([H:17])([H:18])[C:2]([H:19])([H:20])[C:3]([H:21])([H:22])[C:4](=[O:5])[O:6][C:7]([H:23])([C:8](=[O:9])[O:10][C:11]([H:24])([H:25])[C:12]([H:26])([H:27])[C:13]([H:28])([H:29])[C:14]([H:30])([H:31])[H:32])[C:15]([H:33])([H:34])[H:35]	[H:16][C:1]([H:18])([H:17])[C:2]([H:19])([H:20])[C:3]([H:21])([H:22])[C:4](=[O:5])[O:6][C:7]([H:23])([C:8]([O:10])=[O:9])[C:15]([H:33])([H:35])[H:34].[H:24][C:11]([H:25])[C:12]([H:26])([H:27])[C:13]([H:28])([H:29])[C:14]([H:30])([H:32])[H:31]	80.3838
62	Butyric Acid	rank 1	[H:7][O:1][C:2](=[O:3])[C:4]([H:8])([H:9])[C:5]([H:10])([H:11])[C:6]([H:12])([H:13])[H:14]	[H:7][O:1][C:2](=[O:3])[C:4]([H:8])[H:9].[H:10][C:5]([H:11])[C:6]([H:12])([H:14])[H:13]	104.481
62	Butyric Acid	rank 3	[H:7][O:1][C:2](=[O:3])[C:4]([H:8])([H:9])[C:5]([H:10])([H:11])[C:6]([H:12])([H:13])[H:14]	[H:7][O:1][C:2](=[O:3])[C:4]([H:8])([H:9])[C:5]([H:10])[H:11].[H:12][C:6]([H:14])[H:13]	115.338
62	Butyric Acid	rank 6	[H:7][O:1][C:2](=[O:3])[C:4]([H:8])([H:9])[C:5]([H:10])([H:11])[C:6]([H:12])([H:13])[H:14]	[H:7][O:1][C:2]=[O:3].[H:8][C:4]([H:9])[C:5]([H:10])([H:11])[C:6]([H:12])([H:14])[H:13]	94.0591
62	Butyric Acid	rank 9	[H:7][O:1][C:2](=[O:3])[C:4]([H:8])([H:9])[C:5]([H:10])([H:11])[C:6]([H:12])([H:13])[H:14]	[O:1][H:7].[H:12][C:6]([H:14])([H:13])[C:5]([H:10])([H:11])[C:4]([H:8])([H:9])[C:2]=[O:3]	102.527
63	Vanillin	rank 1	[H:12][O:1][C:2]1=[C:3]([O:4][C:5]([H:13])([H:14])[H:15])[C:6]([H:16])=[C:7]([C:8]([H:17])=[O:9])[C:10]([H:18])=[C:11]1[H:19]	[H:12][O:1][c:2]1[c:11]([H:19])[c:10]([H:18])[c:7]([C:8]([H:17])=[O:9])[c:6]([H:16])[c:3]1[O:4].[H:13][C:5]([H:15])[H:14]	56.9642
63	Vanillin	rank 2	[H:12][O:1][C:2]1=[C:3]([O:4][C:5]([H:13])([H:14])[H:15])[C:6]([H:16])=[C:7]([C:8]([H:17])=[O:9])[C:10]([H:18])=[C:11]1[H:19]	[H:12][O:1][c:2]1[c:11]([H:19])[c:10]([H:18])[c:7][c:6]([H:16])[c:3]1[O:4][C:5]([H:13])([H:15])[H:14].[H:17][C:8]=[O:9]	75.5423
63	Vanillin	rank 4	[H:12][O:1][C:2]1=[C:3]([O:4][C:5]([H:13])([H:14])[H:15])[C:6]([H:16])=[C:7]([C:8]([H:17])=[O:9])[C:10]([H:18])=[C:11]1[H:19]	[H:12][O:1][c:2]1[c:3][c:6]([H:16])[c:7]([C:8]([H:17])=[O:9])[c:10]([H:18])[c:11]1[H:19].[H:13][C:5]([H:15])([H:14])[O:4]	84.5505
63	Vanillin	rank 13	[H:12][O:1][C:2]1=[C:3]([O:4][C:5]([H:13])([H:14])[H:15])[C:6]([H:16])=[C:7]([C:8]([H:17])=[O:9])[C:10]([H:18])=[C:11]1[H:19]	[H:13][C:5]([H:15])[H:14].[H:12][O:1][c:2]1[c:11]([H:19])[c:10]([H:18])[c:7]([C:8]([H:17])=[O:9])[c:6]([O:4])[c:3]1[H:16]	84.9893
64	Carvone	rank 15	[H:12][C:1]([H:13])=[C:2]([C:3]([H:14])([H:15])[H:16])[C:4]1([H:17])[C:5]([H:18])([H:19])[C:6]([H:20])=[C:7]([C:8](=[O:9])[C:10]1([H:21])[H:22])[C:11]([H:23])([H:24])[H:25]	[H:12][C:1]([H:13])=[C:2][C:3]([H:14])([H:16])[H:15].[H:17][C:4]1[C:5]([H:18])([H:19])[C:6]([H:20])=[C:7]([C:8](=[O:9])[C:10]1([H:22])[H:21])[C:11]([H:23])([H:25])[H:24]	79.3624
64	Carvone	rank 21	[H:12][C:1]([H:13])=[C:2]([C:3]([H:14])([H:15])[H:16])[C:4]1([H:17])[C:5]([H:18])([H:19])[C:6]([H:20])=[C:7]([C:8](=[O:9])[C:10]1([H:21])[H:22])[C:11]([H:23])([H:24])[H:25]	[H:21][C:10]1=[C:4]([H:17])[C:5]([H:19])([H:18])[C:6]([H:20])=[C:7]([C:8]1=[O:9])[C:11]([H:23])([H:25])[H:24].[H:13][C:1]([H:12])=[C:2]([H:22])[C:3]([H:14])([H:16])[H:15]	82.9787
65	Cassia oil-B	rank 2	[H:13][O:1][C:2]1=[C:3]([O:4][C:5]([H:14])([H:15])[H:16])[C:6]([H:17])=[C:7]([C:8]([H:18])=[C:9]1[H:19])[C:10]([H:20])([H:21])[C:11]([H:22])=[C:12]([H:23])[H:24]	[H:14][C:5]([H:16])[H:15].[H:13][O:1][c:2]1[c:9]([H:19])[c:8]([H:18])[c:7]([c:6]([H:17])[c:3]1[O:4])[C:10]([H:20])([H:21])[C:11]([H:22])=[C:12]([H:23])[H:24]	61.756
65	Cassia oil-B	rank 23	[H:13][O:1][C:2]1=[C:3]([O:4][C:5]([H:14])([H:15])[H:16])[C:6]([H:17])=[C:7]([C:8]([H:18])=[C:9]1[H:19])[C:10]([H:20])([H:21])[C:11]([H:22])=[C:12]([H:23])[H:24]	[H:14][C:5]([H:16])([H:15])[O:4].[H:13][O:1][c:2]1[c:3][c:6]([H:17])[c:7]([c:8]([H:18])[c:9]1[H:19])[C:10]([H:20])([H:21])[C:11]([H:22])=[C:12]([H:23])[H:24]	84.4674
65	Cassia oil-B	rank 13	[H:13][O:1][C:2]1=[C:3]([O:4][C:5]([H:14])([H:15])[H:16])[C:6]([H:17])=[C:7]([C:8]([H:18])=[C:9]1[H:19])[C:10]([H:20])([H:21])[C:11]([H:22])=[C:12]([H:23])[H:24]	[H:13][O:1][c:2]1[c:9]([H:19])[c:8]([H:18])[c:7][c:6]([H:17])[c:3]1[O:4][C:5]([H:14])([H:16])[H:15].[H:20][C:10]([H:21])[C:11]([H:22])=[C:12]([H:23])[H:24]	85.6866
65	Cassia oil-B	rank 1	[H:13][O:1][C:2]1=[C:3]([O:4][C:5]([H:14])([H:15])[H:16])[C:6]([H:17])=[C:7]([C:8]([H:18])=[C:9]1[H:19])[C:10]([H:20])([H:21])[C:11]([H:22])=[C:12]([H:23])[H:24]	[H:13][O:1][c:2]1[c:9]([H:19])[c:8]([H:18])[c:7]([C:10]([H:20])=[C:11]([H:22])[C:12]([H:23])([H:24])[H:21])[c:6]([H:17])[c:3]1[O:4][C:5]([H:14])([H:16])[H:15]	52.7647
65	Cassia oil-B	rank 2	[H:13][O:1][C:2]1=[C:3]([O:4][C:5]([H:14])([H:15])[H:16])[C:6]([H:17])=[C:7]([C:8]([H:18])=[C:9]1[H:19])[C:10]([H:20])([H:21])[C:11]([H:22])=[C:12]([H:23])[H:24]	[H:13][O:1][c:2]1[c:9]([H:19])[c:8]([H:18])[c:7]([c:6]([H:17])[c:3]1[O:4])[C:10]([H:20])([H:21])[C:11]([H:22])=[C:12]([H:23])[H:24].[H:14][C:5]([H:16])[H:15]	61.756
66	Cedrol	rank 2	[H:17][O:1][C@:2]1([C:3]([H:18])([H:19])[H:20])[C:4]([H:21])([H:22])[C:5]([H:23])([H:24])[C@@:6]23[C:7]([H:25])([H:26])[C@:8]1([H:27])[C:9]([C:10]([H:28])([H:29])[H:30])([C:11]([H:31])([H:32])[H:33])[C@:12]2([H:34])[C:13]([H:35])([H:36])[C:14]([H:37])([H:38])[C@@:15]3([H:39])[C:16]([H:40])([H:41])[H:42]	[H:17][O:1]([H:19]).[H:18][C:3]([H:20])=[C@:2]1[C:4]([H:21])([H:22])[C:5]([H:23])([H:24])[C@@:6]23[C:7]([H:25])([H:26])[C@:8]1([H:27])[C:9]([C:10]([H:28])([H:29])[H:30])([C:11]([H:31])([H:32])[H:33])[C@:12]2([H:34])[C:13]([H:35])([H:36])[C:14]([H:37])([H:38])[C@@:15]3([H:39])[C:16]([H:40])([H:41])[H:42]	62.1841
67	Cinnamaldehyde	rank 5	[H:11][C:1](=[O:2])[C:3](\[H:12])=[C:4](/[H:13])[C:5]1=[C:6]([H:14])[C:7]([H:15])=[C:8]([H:16])[C:9]([H:17])=[C:10]1[H:18]	[H:11][C:1]=[O:2].[H:12][C:3]=[C:4]([H:13])[c:5]1[c:10]([H:18])[c:9]([H:17])[c:8]([H:16])[c:7]([H:15])[c:6]1[H:14]	56.9045
67	Cinnamaldehyde	rank 8	[H:11][C:1](=[O:2])[C:3](\[H:12])=[C:4](/[H:13])[C:5]1=[C:6]([H:14])[C:7]([H:15])=[C:8]([H:16])[C:9]([H:17])=[C:10]1[H:18]	[H:14][c:6]1[c:5][c:10]([H:18])[c:9]([H:17])[c:8]([H:16])[c:7]1[H:15].[H:13][C:4]=[C:3]([H:12])[C:1]([H:11])=[O:2]	93.5908
68	Cinnamyl alcohol	rank 10	[H:11][O:1][C:2]([H:12])([H:13])[C:3](\[H:14])=[C:4](/[H:15])[C:5]1=[C:6]([H:16])[C:7]([H:17])=[C:8]([H:18])[C:9]([H:19])=[C:10]1[H:20]	[O:1][H:11].[H:12][C:2]([H:13])[C:3](\[H:14])=[C:4](/[H:15])[c:5]1[c:10]([H:20])[c:9]([H:19])[c:8]([H:18])[c:7]([H:17])[c:6]1[H:16]	59.0884
68	Cinnamyl alcohol	rank 4	[H:11][O:1][C:2]([H:12])([H:13])[C:3](\[H:14])=[C:4](/[H:15])[C:5]1=[C:6]([H:16])[C:7]([H:17])=[C:8]([H:18])[C:9]([H:19])=[C:10]1[H:20]	[H:11][O:1][C:2]([H:12])[H:13].[H:14][C:3]=[C:4]([H:15])[c:5]1[c:10]([H:20])[c:9]([H:19])[c:8]([H:18])[c:7]([H:17])[c:6]1[H:16]	72.8359
68	Cinnamyl alcohol	rank 7	[H:11][O:1][C:2]([H:12])([H:13])[C:3](\[H:14])=[C:4](/[H:15])[C:5]1=[C:6]([H:16])[C:7]([H:17])=[C:8]([H:18])[C:9]([H:19])=[C:10]1[H:20]	[H:16][c:6]1[c:5][c:10]([H:20])[c:9]([H:19])[c:8]([H:18])[c:7]1[H:17].[H:11][O:1][C:2]([H:12])([H:13])[C:3]([H:14])=[C:4][H:15]	91.3528
69	Cis-3-hexenol	rank 4	[H:8][O:1][C:2]([H:9])([H:10])[C:3]([H:11])([H:12])[C:4](\[H:13])=[C:5](\[H:14])[C:6]([H:15])([H:16])[C:7]([H:17])([H:18])[H:19]	[H:8][O:1][C:2]([H:9])[H:10].[H:11][C:3]([H:12])[C:4](\[H:13])=[C:5](\[H:14])[C:6]([H:15])([H:16])[C:7]([H:17])([H:19])[H:18]	103.85
69	Cis-3-hexenol	rank 12	[H:8][O:1][C:2]([H:9])([H:10])[C:3]([H:11])([H:12])[C:4](\[H:13])=[C:5](\[H:14])[C:6]([H:15])([H:16])[C:7]([H:17])([H:18])[H:19]	[H:15][C:6]([H:16])[C:7]([H:17])([H:19])[H:18].[H:8][O:1][C:2]([H:9])([H:10])[C:3]([H:11])([H:12])[C:4]([H:13])=[C:5][H:14]	100.257
69	Cis-3-hexenol	rank 18	[H:8][O:1][C:2]([H:9])([H:10])[C:3]([H:11])([H:12])[C:4](\[H:13])=[C:5](\[H:14])[C:6]([H:15])([H:16])[C:7]([H:17])([H:18])[H:19]	[H:8][O:1][C:2]([H:9])([H:10])[C:3]([H:11])[H:12].[H:13][C:4]=[C:5]([H:14])[C:6]([H:15])([H:16])[C:7]([H:17])([H:19])[H:18]	100.417
69	Cis-3-hexenol	rank 1	[H:8][O:1][C:2]([H:9])([H:10])[C:3]([H:11])([H:12])[C:4](\[H:13])=[C:5](\[H:14])[C:6]([H:15])([H:16])[C:7]([H:17])([H:18])[H:19]	[H:9][C:2](=[O:1])[C:3]([H:11])([H:12])[C:4](\[H:13])=[C:5](\[H:14])[C:6]([H:15])([H:16])[C:7]([H:17])([H:19])[H:18].[H:8][H:10]	80.98
69	Cis-3-hexenol	rank 14	[H:8][O:1][C:2]([H:9])([H:10])[C:3]([H:11])([H:12])[C:4](\[H:13])=[C:5](\[H:14])[C:6]([H:15])([H:16])[C:7]([H:17])([H:18])[H:19]	[O:1][H:8].[H:9][C:2]([H:10])[C:3]([H:11])([H:12])[C:4](\[H:13])=[C:5](\[H:14])[C:6]([H:15])([H:16])[C:7]([H:17])([H:19])[H:18]	100.062
69	Cis-3-hexenol	rank 2	[H:8][O:1][C:2]([H:9])([H:10])[C:3]([H:11])([H:12])[C:4](\[H:13])=[C:5](\[H:14])[C:6]([H:15])([H:16])[C:7]([H:17])([H:18])[H:19]	[H:8][O:1][C:2]([H:9])([H:10])[C:3]([H:11])([H:12])[C:4](\[H:13])=[C:5](\[H:14])[C:6]([H:15])([H:16]).[C:7]([H:17])([H:18])[H:19]	111.915
69	Cis-3-hexenol	rank 11	[H:8][O:1][C:2]([H:9])([H:10])[C:3]([H:11])([H:12])[C:4](\[H:13])=[C:5](\[H:14])[C:6]([H:15])([H:16])[C:7]([H:17])([H:18])[H:19]	[H:8][O:1][C:2]([H:9])([H:10])[C:3]([H:11])([H:12])[C:4]([H:13])([H:16])[C:5]([H:14])=[C:6]([H:15])[C:7]([H:17])([H:19])[H:18]	73.0522
69	Cis-3-hexenol	rank 21	[H:8][O:1][C:2]([H:9])([H:10])[C:3]([H:11])([H:12])[C:4](\[H:13])=[C:5](\[H:14])[C:6]([H:15])([H:16])[C:7]([H:17])([H:18])[H:19]	[H:8][O:1][C:2]([H:9])([H:10])[C:3]([H:11])=[C:4]([H:13])[C:5]([H:14])([H:12])[C:6]([H:15])([H:16])[C:7]([H:17])([H:19])[H:18]	76.1128
69	Cis-3-hexenol	rank 6	[H:8][O:1][C:2]([H:9])([H:10])[C:3]([H:11])([H:12])[C:4](\[H:13])=[C:5](\[H:14])[C:6]([H:15])([H:16])[C:7]([H:17])([H:18])[H:19]	[H:13][C:4]1=[C:5]([O:1][C:2]([H:9])([H:10])[C:3]1([H:11])[H:12])[C:6]([H:15])([H:16])[C:7]([H:17])([H:19])[H:18].[H:8][H:14]	83.2507
69	Cis-3-hexenol	rank 15	[H:8][O:1][C:2]([H:9])([H:10])[C:3]([H:11])([H:12])[C:4](\[H:13])=[C:5](\[H:14])[C:6]([H:15])([H:16])[C:7]([H:17])([H:18])[H:19]	[H:14]\[C:5](=[C:4]1/[O:1][C:2]([H:9])([H:10])[C:3]1([H:11])[H:12])[C:6]([H:15])([H:16])[C:7]([H:17])([H:19])[H:18].[H:8][H:13]	94.3546
69	Cis-3-hexenol	rank 24	[H:8][O:1][C:2]([H:9])([H:10])[C:3]([H:11])([H:12])[C:4](\[H:13])=[C:5](\[H:14])[C:6]([H:15])([H:16])[C:7]([H:17])([H:18])[H:19]	[C:2]([H:9])([H:10])([H:13])[C:3]([H:11])([H:12])[C:4]([O:1][H:8])=[C:5](\[H:14])[C:6]([H:15])([H:16])[C:7]([H:17])([H:18])[H:19]	86.0343
70	Cis-3-hexenyl Acetate	rank 1	[H:11]\[C:1](=[C:2](/[H:12])[C:3]([H:13])([H:14])[C:4]([H:15])([H:16])[O:5][C:6](=[O:7])[C:8]([H:17])([H:18])[H:19])[C:9]([H:20])([H:21])[C:10]([H:22])([H:23])[H:24]	[H:17][C:8]([H:19])([H:18])[C:6]=[O:7].[H:11]\[C:1](=[C:2](/[H:12])[C:3]([H:13])([H:14])[C:4]([H:15])([H:16])[O:5])[C:9]([H:20])([H:21])[C:10]([H:22])([H:24])[H:23]	79.7433
70	Cis-3-hexenyl Acetate	rank 8	[H:11]\[C:1](=[C:2](/[H:12])[C:3]([H:13])([H:14])[C:4]([H:15])([H:16])[O:5][C:6](=[O:7])[C:8]([H:17])([H:18])[H:19])[C:9]([H:20])([H:21])[C:10]([H:22])([H:23])[H:24]	[H:14][O:5][C:6](=[O:7])[C:8]([H:17])([H:19])[H:18].[H:15][C:4]([H:16])=[C:3]([H:13])[C:2](\[H:12])=[C:1](\[H:11])[C:9]([H:20])([H:21])[C:10]([H:22])([H:24])[H:23]	61.7433
70	Cis-3-hexenyl Acetate	rank 16	[H:11]\[C:1](=[C:2](/[H:12])[C:3]([H:13])([H:14])[C:4]([H:15])([H:16])[O:5][C:6](=[O:7])[C:8]([H:17])([H:18])[H:19])[C:9]([H:20])([H:21])[C:10]([H:22])([H:23])[H:24]	[H:11][C:1]=[C:2]([H:12])[C:3]([H:13])([H:14])[C:4]([H:15])([H:16])[O:5][C:6](=[O:7])[C:8]([H:17])([H:19])[H:18].[H:20][C:9]([H:21])[C:10]([H:22])([H:24])[H:23]	95.0524
70	Cis-3-hexenyl Acetate	rank 19	[H:11]\[C:1](=[C:2](/[H:12])[C:3]([H:13])([H:14])[C:4]([H:15])([H:16])[O:5][C:6](=[O:7])[C:8]([H:17])([H:18])[H:19])[C:9]([H:20])([H:21])[C:10]([H:22])([H:23])[H:24]	[H:13][C:3]([H:14])[C:4]([H:15])([H:16])[O:5][C:6](=[O:7])[C:8]([H:17])([H:19])[H:18].[H:12][C:2]=[C:1]([H:11])[C:9]([H:20])([H:21])[C:10]([H:22])([H:24])[H:23]	94.9335
70	Cis-3-hexenyl Acetate	rank 18	[H:11]\[C:1](=[C:2](/[H:12])[C:3]([H:13])([H:14])[C:4]([H:15])([H:16])[O:5][C:6](=[O:7])[C:8]([H:17])([H:18])[H:19])[C:9]([H:20])([H:21])[C:10]([H:22])([H:23])[H:24]	[H:17][C:8]([H:18])=[C:6]=[O:7].[H:19][O:5][C:4]([H:15])([H:16])[C:3]([H:13])([H:14])[C:2](\[H:12])=[C:1](\[H:11])[C:9]([H:20])([H:21])[C:10]([H:22])([H:24])[H:23]	67.6348
70	Cis-3-hexenyl Acetate	rank 20	[H:11]\[C:1](=[C:2](/[H:12])[C:3]([H:13])([H:14])[C:4]([H:15])([H:16])[O:5][C:6](=[O:7])[C:8]([H:17])([H:18])[H:19])[C:9]([H:20])([H:21])[C:10]([H:22])([H:23])[H:24]	[H:12][C:2]([H:21])[C:3]([H:13])([H:14])[C:4]([H:15])([H:16])[O:5][C:6](=[O:7])[C:8]([H:17])([H:19])[H:18].[H:11][C:1]=[C:9]([H:20])[C:10]([H:22])([H:24])[H:23]	92.9033
71	Cis-3-Hexenyl Butyrate	rank 1	[H:13]\[C:1](=[C:2](/[H:14])[C:3]([H:15])([H:16])[C:4]([H:17])([H:18])[O:5][C:6](=[O:7])[C:8]([H:19])([H:20])[C:9]([H:21])([H:22])[C:10]([H:23])([H:24])[H:25])[C:11]([H:26])([H:27])[C:12]([H:28])([H:29])[H:30]	[H:23][C:10]([H:25])([H:24])[C:9]([H:21])([H:22])[C:8]([H:19])([H:20])[C:6]([O:5])=[O:7].[H:17][C:4]([H:18])[C:3]([H:15])([H:16])[C:2](\[H:14])=[C:1](\[H:13])[C:11]([H:26])([H:27])[C:12]([H:28])([H:30])[H:29]	79.3511
71	Cis-3-Hexenyl Butyrate	rank 4	[H:13]\[C:1](=[C:2](/[H:14])[C:3]([H:15])([H:16])[C:4]([H:17])([H:18])[O:5][C:6](=[O:7])[C:8]([H:19])([H:20])[C:9]([H:21])([H:22])[C:10]([H:23])([H:24])[H:25])[C:11]([H:26])([H:27])[C:12]([H:28])([H:29])[H:30]	[H:23][C:10]([H:25])([H:24])[C:9]([H:21])([H:22])[C:8]([H:19])([H:20])[C:6]=[O:7].[H:13]\[C:1](=[C:2](/[H:14])[C:3]([H:15])([H:16])[C:4]([H:17])([H:18])[O:5])[C:11]([H:26])([H:27])[C:12]([H:28])([H:30])[H:29]	80.875
72	Cis-3-Hexenyl Isovalerate	rank 1	[H:14]\[C:1](=[C:2](/[H:15])[C:3]([H:16])([H:17])[C:4]([H:18])([H:19])[O:5][C:6](=[O:7])[C:8]([H:20])([H:21])[C:9]([H:22])([C:10]([H:23])([H:24])[H:25])[C:11]([H:26])([H:27])[H:28])[C:12]([H:29])([H:30])[C:13]([H:31])([H:32])[H:33]	[H:18][C:4]([H:19])[C:3]([H:16])([H:17])[C:2](\[H:15])=[C:1](\[H:14])[C:12]([H:29])([H:30])[C:13]([H:31])([H:33])[H:32].[H:26][C:11]([H:28])([H:27])[C:9]([H:22])([C:10]([H:23])([H:25])[H:24])[C:8]([H:20])([H:21])[C:6]([O:5])=[O:7]	79.0977
72	Cis-3-Hexenyl Isovalerate	rank 4	[H:14]\[C:1](=[C:2](/[H:15])[C:3]([H:16])([H:17])[C:4]([H:18])([H:19])[O:5][C:6](=[O:7])[C:8]([H:20])([H:21])[C:9]([H:22])([C:10]([H:23])([H:24])[H:25])[C:11]([H:26])([H:27])[H:28])[C:12]([H:29])([H:30])[C:13]([H:31])([H:32])[H:33]	[H:14]\[C:1](=[C:2](/[H:15])[C:3]([H:16])([H:17])[C:4]([H:18])([H:19])[O:5])[C:12]([H:29])([H:30])[C:13]([H:31])([H:33])[H:32].[H:23][C:10]([H:25])([H:24])[C:9]([H:22])([C:11]([H:26])([H:28])[H:27])[C:8]([H:20])([H:21])[C:6]=[O:7]	80.5655
73	cis-6-Nonen-1-ol	rank 4	[H:11][O:1][C:2]([H:12])([H:13])[C:3]([H:14])([H:15])[C:4]([H:16])([H:17])[C:5]([H:18])([H:19])[C:6]([H:20])([H:21])[C:7](\[H:22])=[C:8](\[H:23])[C:9]([H:24])([H:25])[C:10]([H:26])([H:27])[H:28]	[H:11][O:1][C:2]([H:12])[H:13].[H:14][C:3]([H:15])[C:4]([H:16])([H:17])[C:5]([H:18])([H:19])[C:6]([H:20])([H:21])[C:7](\[H:22])=[C:8](\[H:23])[C:9]([H:24])([H:25])[C:10]([H:26])([H:28])[H:27]	105.487
73	cis-6-Nonen-1-ol	rank 13	[H:11][O:1][C:2]([H:12])([H:13])[C:3]([H:14])([H:15])[C:4]([H:16])([H:17])[C:5]([H:18])([H:19])[C:6]([H:20])([H:21])[C:7](\[H:22])=[C:8](\[H:23])[C:9]([H:24])([H:25])[C:10]([H:26])([H:27])[H:28]	[H:11][O:1][C:2]([H:12])([H:13])[C:3]([H:14])([H:15])[C:4]([H:16])([H:17])[C:5]([H:18])([H:19])[C:6]([H:20])([H:21])[C:7](\[H:22])=[C:8](\[H:23]).[C:9]([H:24])([H:25])[C:10]([H:26])([H:27])[H:28]	92.097
74	Citral	rank 6	[H:12][C:1](=[O:2])[C:3](\[H:13])=[C:4](/[C:5]([H:14])([H:15])[H:16])[C:6]([H:17])([H:18])[C:7]([H:19])([H:20])[C:8]([H:21])=[C:9]([C:10]([H:22])([H:23])[H:24])[C:11]([H:25])([H:26])[H:27]	[H:19][C:7]([H:20])[C:8]([H:21])=[C:9]([C:10]([H:22])([H:24])[H:23])[C:11]([H:25])([H:27])[H:26].[H:17][C:6]([H:18])[C:4](=[C:3]([H:13])[C:1]([H:12])=[O:2])[C:5]([H:14])([H:16])[H:15]	95.2576
75	Citric Acid	rank 11	[H:14][O:1][C:2](=[O:3])[C:4]([H:15])([H:16])[C:5]([O:6][H:17])([C:7](=[O:8])[O:9][H:18])[C:10]([H:19])([H:20])[C:11](=[O:12])[O:13][H:21]	[H:18][O:9][C:7](=[O:8])[C:5]([C:10]([H:19])([H:20])[C:11](=[O:12])[O:13][H:21])[C:4]([H:15])([H:16])[C:2](=[O:3])[O:1][H:14].[O:6][H:17]	89.2225
75	Citric Acid	rank 6	[H:14][O:1][C:2](=[O:3])[C:4]([H:15])([H:16])[C:5]([O:6][H:17])([C:7](=[O:8])[O:9][H:18])[C:10]([H:19])([H:20])[C:11](=[O:12])[O:13][H:21]	[H:17][O:6][H:16].[H:14][O:1][C:2](=[O:3])[C:4]([H:15])=[C:5]([C:7](=[O:8])[O:9][H:18])[C:10]([H:19])([H:20])[C:11](=[O:12])[O:13][H:21]	54.1877
76	Citronellol	rank 11	[H:12][O:1][C:2]([H:13])([H:14])[C:3]([H:15])([H:16])[C:4]([H:17])([C:5]([H:18])([H:19])[H:20])[C:6]([H:21])([H:22])[C:7]([H:23])([H:24])[C:8]([H:25])=[C:9]([C:10]([H:26])([H:27])[H:28])[C:11]([H:29])([H:30])[H:31]	[H:12][O:1][C:2]([H:13])[H:14].[H:15][C:3]([H:16])[C:4]([H:17])([C:5]([H:18])([H:20])[H:19])[C:6]([H:21])([H:22])[C:7]([H:23])([H:24])[C:8]([H:25])=[C:9]([C:11]([H:29])([H:31])[H:30])[C:10]([H:26])([H:28])[H:27]	103.208
77	Citronellyl Acetate	rank 16	[H:15][C:1](=[C:2]([C:3]([H:16])([H:17])[H:18])[C:4]([H:19])([H:20])[H:21])[C:5]([H:22])([H:23])[C:6]([H:24])([H:25])[C:7]([H:26])([C:8]([H:27])([H:28])[H:29])[C:9]([H:30])([H:31])[C:10]([H:32])([H:33])[O:11][C:12](=[O:13])[C:14]([H:34])([H:35])[H:36]	[H:34][C:14]([H:35])=[C:12]=[O:13].[H:36][O:11][C:10]([H:32])([H:33])[C:9]([H:30])([H:31])[C:7]([H:26])([C:8]([H:27])([H:29])[H:28])[C:6]([H:24])([H:25])[C:5]([H:22])([H:23])[C:1]([H:15])=[C:2]([C:4]([H:19])([H:21])[H:20])[C:3]([H:16])([H:18])[H:17]	71.2313
77	Citronellyl Acetate	rank 14	[H:15][C:1](=[C:2]([C:3]([H:16])([H:17])[H:18])[C:4]([H:19])([H:20])[H:21])[C:5]([H:22])([H:23])[C:6]([H:24])([H:25])[C:7]([H:26])([C:8]([H:27])([H:28])[H:29])[C:9]([H:30])([H:31])[C:10]([H:32])([H:33])[O:11][C:12](=[O:13])[C:14]([H:34])([H:35])[H:36]	[H:32][C:10]([H:33])=[C:9]([H:30])[C:7]([H:26])([C:8]([H:27])([H:29])[H:28])[C:6]([H:24])([H:25])[C:5]([H:22])([H:23])[C:1]([H:15])=[C:2]([C:4]([H:19])([H:21])[H:20])[C:3]([H:16])([H:18])[H:17].[H:31][O:11][C:12](=[O:13])[C:14]([H:34])([H:36])[H:35]	68.3299
77	Citronellyl Acetate	rank 3	[H:15][C:1](=[C:2]([C:3]([H:16])([H:17])[H:18])[C:4]([H:19])([H:20])[H:21])[C:5]([H:22])([H:23])[C:6]([H:24])([H:25])[C:7]([H:26])([C:8]([H:27])([H:28])[H:29])[C:9]([H:30])([H:31])[C:10]([H:32])([H:33])[O:11][C:12](=[O:13])[C:14]([H:34])([H:35])[H:36]	[H:32][C:10](=[O:11])[C:9]([H:30])([H:31])[C:7]([H:26])([C:8]([H:27])([H:29])[H:28])[C:6]([H:24])([H:25])[C:5]([H:22])([H:23])[C:1]([H:15])=[C:2]([C:4]([H:19])([H:21])[H:20])[C:3]([H:16])([H:18])[H:17].[H:33][C:12](=[O:13])[C:14]([H:34])([H:36])[H:35]	73.8898
77	Citronellyl Acetate	rank 1	[H:15][C:1](=[C:2]([C:3]([H:16])([H:17])[H:18])[C:4]([H:19])([H:20])[H:21])[C:5]([H:22])([H:23])[C:6]([H:24])([H:25])[C:7]([H:26])([C:8]([H:27])([H:28])[H:29])[C:9]([H:30])([H:31])[C:10]([H:32])([H:33])[O:11][C:12](=[O:13])[C:14]([H:34])([H:35])[H:36]	[H:34][C:14]([H:36])([H:35])[C:12]=[O:13].[H:15][C:1](=[C:2]([C:4]([H:19])([H:21])[H:20])[C:3]([H:16])([H:18])[H:17])[C:5]([H:22])([H:23])[C:6]([H:24])([H:25])[C:7]([H:26])([C:8]([H:27])([H:29])[H:28])[C:9]([H:30])([H:31])[C:10]([H:32])([H:33])[O:11]	79.3389
78	D-Carvone	rank 21	[H:12][C:1]([H:13])=[C:2]([C:3]([H:14])([H:15])[H:16])[C@@:4]1([H:17])[C:5]([H:18])([H:19])[C:6]([H:20])=[C:7]([C:8](=[O:9])[C:10]1([H:21])[H:22])[C:11]([H:23])([H:24])[H:25]	[H:21][C:10]1=[C:4]([H:17])[C:5]([H:18])([H:19])[C:6]([H:20])=[C:7]([C:8]1=[O:9])[C:11]([H:23])([H:25])[H:24].[H:12][C:1]([H:13])=[C:2]([H:22])[C:3]([H:14])([H:16])[H:15]	81.8578
79	Decanal	rank 4	[H:12][C:1](=[O:2])[C:3]([H:13])([H:14])[C:4]([H:15])([H:16])[C:5]([H:17])([H:18])[C:6]([H:19])([H:20])[C:7]([H:21])([H:22])[C:8]([H:23])([H:24])[C:9]([H:25])([H:26])[C:10]([H:27])([H:28])[C:11]([H:29])([H:30])[H:31]	[H:25][C:9]([H:26])[C:8]([H:23])([H:24])[C:7]([H:21])([H:22])[C:6]([H:19])([H:20])[C:5]([H:17])([H:18])[C:4]([H:15])([H:16])[C:3]([H:13])([H:14])[C:1]([H:12])=[O:2].[H:27][C:10]([H:28])[C:11]([H:29])([H:31])[H:30]	106.476
79	Decanal	rank 8	[H:12][C:1](=[O:2])[C:3]([H:13])([H:14])[C:4]([H:15])([H:16])[C:5]([H:17])([H:18])[C:6]([H:19])([H:20])[C:7]([H:21])([H:22])[C:8]([H:23])([H:24])[C:9]([H:25])([H:26])[C:10]([H:27])([H:28])[C:11]([H:29])([H:30])[H:31]	[H:15][C:4]([H:16])[C:5]([H:17])([H:18])[C:6]([H:19])([H:20])[C:7]([H:21])([H:22])[C:8]([H:23])([H:24])[C:9]([H:25])([H:26])[C:10]([H:27])([H:28])[C:11]([H:29])([H:31])[H:30].[H:13][C:3]([H:14])[C:1]([H:12])=[O:2]	98.2549
79	Decanal	rank 6	[H:12][C:1](=[O:2])[C:3]([H:13])([H:14])[C:4]([H:15])([H:16])[C:5]([H:17])([H:18])[C:6]([H:19])([H:20])[C:7]([H:21])([H:22])[C:8]([H:23])([H:24])[C:9]([H:25])([H:26])[C:10]([H:27])([H:28])[C:11]([H:29])([H:30])[H:31]	[H:13][C:3]([H:14])[C:4]([H:15])([H:16])[C:5]([H:17])([H:18])[C:6]([H:19])([H:20])[C:7]([H:21])([H:22])[C:8]([H:23])([H:24])[C:9]([H:25])([H:26])[C:10]([H:27])([H:28])[C:11]([H:29])([H:31])[H:30].[H:12][C:1]=[O:2]	88.4118
79	Decanal	rank 7	[H:12][C:1](=[O:2])[C:3]([H:13])([H:14])[C:4]([H:15])([H:16])[C:5]([H:17])([H:18])[C:6]([H:19])([H:20])[C:7]([H:21])([H:22])[C:8]([H:23])([H:24])[C:9]([H:25])([H:26])[C:10]([H:27])([H:28])[C:11]([H:29])([H:30])[H:31]	[H:12][C:1](=[O:2])[C:3]([H:13])([H:14])[C:4]([H:15])([H:16])[C:5]([H:17])([H:18])[C:6]([H:19])([H:20])[C:7]([H:21])([H:22])[C:8]([H:23])([H:24]).[C:9]([H:25])([H:26])[C:10]([H:27])([H:28])[C:11]([H:29])([H:30])[H:31]	107.201
79	Decanal	rank 13	[H:12][C:1](=[O:2])[C:3]([H:13])([H:14])[C:4]([H:15])([H:16])[C:5]([H:17])([H:18])[C:6]([H:19])([H:20])[C:7]([H:21])([H:22])[C:8]([H:23])([H:24])[C:9]([H:25])([H:26])[C:10]([H:27])([H:28])[C:11]([H:29])([H:30])[H:31]	[H:17][C:5]([H:18])[C:6]([H:19])([H:20])[C:7]([H:21])([H:22])[C:8]([H:23])([H:24])[C:9]([H:25])([H:26])[C:10]([H:27])([H:28])[C:11]([H:29])([H:31])[H:30].[H:15][C:4]([H:16])[C:3]([H:13])([H:14])[C:1]([H:12])=[O:2]	106.393
79	Decanal	rank 10	[H:12][C:1](=[O:2])[C:3]([H:13])([H:14])[C:4]([H:15])([H:16])[C:5]([H:17])([H:18])[C:6]([H:19])([H:20])[C:7]([H:21])([H:22])[C:8]([H:23])([H:24])[C:9]([H:25])([H:26])[C:10]([H:27])([H:28])[C:11]([H:29])([H:30])[H:31]	[H:12][C:1](=[O:2])[C:3]([H:13])([H:14])[C:4]([H:15])([H:16])[C:5]([H:17])([H:18])[C:6]([H:19])([H:20])[C:7]([H:21])([H:22]).[C:8]([H:23])([H:24])[C:9]([H:25])([H:26])[C:10]([H:27])([H:28])[C:11]([H:29])([H:30])[H:31]	107.401
79	Decanal	rank 14	[H:12][C:1](=[O:2])[C:3]([H:13])([H:14])[C:4]([H:15])([H:16])[C:5]([H:17])([H:18])[C:6]([H:19])([H:20])[C:7]([H:21])([H:22])[C:8]([H:23])([H:24])[C:9]([H:25])([H:26])[C:10]([H:27])([H:28])[C:11]([H:29])([H:30])[H:31]	[H:19][C:6]([H:20])[C:7]([H:21])([H:22])[C:8]([H:23])([H:24])[C:9]([H:25])([H:26])[C:10]([H:27])([H:28])[C:11]([H:29])([H:31])[H:30].[H:17][C:5]([H:18])[C:4]([H:15])([H:16])[C:3]([H:13])([H:14])[C:1]([H:12])=[O:2]	106.919
79	Decanal	rank 15	[H:12][C:1](=[O:2])[C:3]([H:13])([H:14])[C:4]([H:15])([H:16])[C:5]([H:17])([H:18])[C:6]([H:19])([H:20])[C:7]([H:21])([H:22])[C:8]([H:23])([H:24])[C:9]([H:25])([H:26])[C:10]([H:27])([H:28])[C:11]([H:29])([H:30])[H:31]	[H:19][C:6]([H:20])[C:5]([H:17])([H:18])[C:4]([H:15])([H:16])[C:3]([H:13])([H:14])[C:1]([H:12])=[O:2].[H:21][C:7]([H:22])[C:8]([H:23])([H:24])[C:9]([H:25])([H:26])[C:10]([H:27])([H:28])[C:11]([H:29])([H:31])[H:30]	106.793
80	Decanoic Acid	rank 7	[H:13][O:1][C:2](=[O:3])[C:4]([H:14])([H:15])[C:5]([H:16])([H:17])[C:6]([H:18])([H:19])[C:7]([H:20])([H:21])[C:8]([H:22])([H:23])[C:9]([H:24])([H:25])[C:10]([H:26])([H:27])[C:11]([H:28])([H:29])[C:12]([H:30])([H:31])[H:32]	[H:13][O:1][C:2](=[O:3])[C:4]([H:14])([H:15])[C:5]([H:16])([H:17])[C:6]([H:18])([H:19])[C:7]([H:20])([H:21])[C:8]([H:22])([H:23])[C:9]([H:24])([H:25])[C:10]([H:26])[H:27].[H:28][C:11]([H:29])[C:12]([H:30])([H:32])[H:31]	104.459
80	Decanoic Acid	rank 9	[H:13][O:1][C:2](=[O:3])[C:4]([H:14])([H:15])[C:5]([H:16])([H:17])[C:6]([H:18])([H:19])[C:7]([H:20])([H:21])[C:8]([H:22])([H:23])[C:9]([H:24])([H:25])[C:10]([H:26])([H:27])[C:11]([H:28])([H:29])[C:12]([H:30])([H:31])[H:32]	[H:13][O:1][C:2]=[O:3].[H:14][C:4]([H:15])[C:5]([H:16])([H:17])[C:6]([H:18])([H:19])[C:7]([H:20])([H:21])[C:8]([H:22])([H:23])[C:9]([H:24])([H:25])[C:10]([H:26])([H:27])[C:11]([H:28])([H:29])[C:12]([H:30])([H:32])[H:31]	86.9963
80	Decanoic Acid	rank 17	[H:13][O:1][C:2](=[O:3])[C:4]([H:14])([H:15])[C:5]([H:16])([H:17])[C:6]([H:18])([H:19])[C:7]([H:20])([H:21])[C:8]([H:22])([H:23])[C:9]([H:24])([H:25])[C:10]([H:26])([H:27])[C:11]([H:28])([H:29])[C:12]([H:30])([H:31])[H:32]	[H:18][C:6]([H:19])[C:7]([H:20])([H:21])[C:8]([H:22])([H:23])[C:9]([H:24])([H:25])[C:10]([H:26])([H:27])[C:11]([H:28])([H:29])[C:12]([H:30])([H:32])[H:31].[H:13][O:1][C:2](=[O:3])[C:4]([H:14])([H:15])[C:5]([H:16])[H:17]	105.801
80	Decanoic Acid	rank 10	[H:13][O:1][C:2](=[O:3])[C:4]([H:14])([H:15])[C:5]([H:16])([H:17])[C:6]([H:18])([H:19])[C:7]([H:20])([H:21])[C:8]([H:22])([H:23])[C:9]([H:24])([H:25])[C:10]([H:26])([H:27])[C:11]([H:28])([H:29])[C:12]([H:30])([H:31])[H:32]	[H:13][O:1][C:2](=[O:3])[C:4]([H:14])([H:15])[C:5]([H:16])([H:17])[C:6]([H:18])([H:19])[C:7]([H:20])([H:21])[C:8]([H:22])([H:23])[C:9]([H:24])([H:25]).[C:10]([H:26])([H:27])[C:11]([H:28])([H:29])[C:12]([H:30])([H:32])[H:31]	105.158
80	Decanoic Acid	rank 14	[H:13][O:1][C:2](=[O:3])[C:4]([H:14])([H:15])[C:5]([H:16])([H:17])[C:6]([H:18])([H:19])[C:7]([H:20])([H:21])[C:8]([H:22])([H:23])[C:9]([H:24])([H:25])[C:10]([H:26])([H:27])[C:11]([H:28])([H:29])[C:12]([H:30])([H:31])[H:32]	[H:13][O:1][C:2](=[O:3])[C:4]([H:14])([H:15])[C:5]([H:16])([H:17])[C:6]([H:18])([H:19])[C:7]([H:20])([H:21])[C:8]([H:22])([H:23]).[C:9]([H:24])([H:25])[C:10]([H:26])([H:27])[C:11]([H:28])([H:29])[C:12]([H:30])([H:32])[H:31]	105.107
81	delta-Decalactone	rank 13	[H:13][C:1]([H:14])([H:15])[C:2]([H:16])([H:17])[C:3]([H:18])([H:19])[C:4]([H:20])([H:21])[C:5]([H:22])([H:23])[C:6]1([H:24])[O:7][C:8](=[O:9])[C:10]([H:25])([H:26])[C:11]([H:27])([H:28])[C:12]1([H:29])[H:30]	[H:18][C:3]([H:19])[C:4]([H:20])([H:21])[C:5]([H:22])([H:23])[C:6]1([H:24])[O:7][C:8](=[O:9])[C:10]([H:26])([H:25])[C:11]([H:28])([H:27])[C:12]1([H:30])[H:29].[H:16][C:2]([H:17])[C:1]([H:13])([H:15])[H:14]	95.6191
81	delta-Decalactone	rank 23	[H:13][C:1]([H:14])([H:15])[C:2]([H:16])([H:17])[C:3]([H:18])([H:19])[C:4]([H:20])([H:21])[C:5]([H:22])([H:23])[C:6]1([H:24])[O:7][C:8](=[O:9])[C:10]([H:25])([H:26])[C:11]([H:27])([H:28])[C:12]1([H:29])[H:30]	[H:20][C:4]([H:21])[C:5]([H:22])([H:23])[C:6]1([H:24])[O:7][C:8](=[O:9])[C:10]([H:26])([H:25])[C:11]([H:28])([H:27])[C:12]1([H:30])[H:29].[H:18][C:3]([H:19])[C:2]([H:16])([H:17])[C:1]([H:13])([H:15])[H:14]	95.8931
82	delta-Dodecalactone	rank 16	[H:15][C:1]([H:16])([H:17])[C:2]([H:18])([H:19])[C:3]([H:20])([H:21])[C:4]([H:22])([H:23])[C:5]([H:24])([H:25])[C:6]([H:26])([H:27])[C:7]([H:28])([H:29])[C:8]1([H:30])[O:9][C:10](=[O:11])[C:12]([H:31])([H:32])[C:13]([H:33])([H:34])[C:14]1([H:35])[H:36]	[H:15][C:1]([H:17])([H:16])[C:2]([H:18])([H:19]).[C:3]([H:20])([H:21])[C:4]([H:22])([H:23])[C:5]([H:24])([H:25])[C:6]([H:26])([H:27])[C:7]([H:28])([H:29])[C:8]1([H:30])[O:9][C:10](=[O:11])[C:12]([H:32])([H:31])[C:13]([H:34])([H:33])[C:14]1([H:36])[H:35]	92.6592
83	Dihydrocoumarin	rank 14	[H:12][C:1]1=[C:2]([H:13])[C:3]([H:14])=[C:4]2[C:5]([O:6][C:7](=[O:8])[C:9]([H:15])([H:16])[C:10]2([H:17])[H:18])=[C:11]1[H:19]	[H:15][C:9]([H:16])[C:10]([H:18])([H:17])[c:4]1[c:3]([H:14])[c:2]([H:13])[c:1]([H:12])[c:11]([H:19])[c:5]1[O:6].[C:7]=[O:8]	71.0956
84	Dimethyl Anthranilate	rank 5	[H:13][N:1]([C:2]1=[C:3]([H:14])[C:4]([H:15])=[C:5]([H:16])[C:6]([H:17])=[C:7]1[C:8](=[O:9])[O:10][C:11]([H:18])([H:19])[H:20])[C:12]([H:21])([H:22])[H:23]	[H:18][C:11]([H:20])([H:19])[O:10].[H:13][N:1]([c:2]1[c:3]([H:14])[c:4]([H:15])[c:5]([H:16])[c:6]([H:17])[c:7]1[C:8]=[O:9])[C:12]([H:21])([H:23])[H:22]	74.6453
84	Dimethyl Anthranilate	rank 12	[H:13][N:1]([C:2]1=[C:3]([H:14])[C:4]([H:15])=[C:5]([H:16])[C:6]([H:17])=[C:7]1[C:8](=[O:9])[O:10][C:11]([H:18])([H:19])[H:20])[C:12]([H:21])([H:22])[H:23]	[H:13][O:10][C:11]([H:18])([H:20])[H:19].[H:15][c:4]1[c:5]([H:16])[c:6]([H:17])[c:7]2[C:8](=[O:9])[N:1]([c:2]2[c:3]1[H:14])[C:12]([H:21])([H:23])[H:22]	83.5201
85	Cassia oil-A	rank 9	[H:10]\[C:1](=[C:2](\[H:11])[C:3]([H:12])([H:13])[H:14])[C:4]1=[C:5]([H:15])[C:6]([H:16])=[C:7]([H:17])[C:8]([H:18])=[C:9]1[H:19]	[H:15][c:5]1[c:4][c:9]([H:19])[c:8]([H:18])[c:7]([H:17])[c:6]1[H:16].[H:10][C:1]=[C:2]([H:11])[C:3]([H:12])([H:14])[H:13]	94.5024
85	Cassia oil-A	rank 16	[H:10]\[C:1](=[C:2](\[H:11])[C:3]([H:12])([H:13])[H:14])[C:4]1=[C:5]([H:15])[C:6]([H:16])=[C:7]([H:17])[C:8]([H:18])=[C:9]1[H:19]	[H:11][C:2]=[C:1]([H:10])[c:4]1[c:9]([H:19])[c:8]([H:18])[c:7]([H:17])[c:6]([H:16])[c:5]1[H:15].[H:12][C:3]([H:14])[H:13]	90.6618
86	Dodecane	rank 10	[H:13][C:1]([H:14])([H:15])[C:2]([H:16])([H:17])[C:3]([H:18])([H:19])[C:4]([H:20])([H:21])[C:5]([H:22])([H:23])[C:6]([H:24])([H:25])[C:7]([H:26])([H:27])[C:8]([H:28])([H:29])[C:9]([H:30])([H:31])[C:10]([H:32])([H:33])[C:11]([H:34])([H:35])[C:12]([H:36])([H:37])[H:38]	[H:18][C:3]([H:19])[C:4]([H:20])([H:21])[C:5]([H:22])([H:23])[C:6]([H:24])([H:25])[C:7]([H:26])([H:27])[C:8]([H:28])([H:29])[C:9]([H:30])([H:31])[C:10]([H:32])([H:33])[C:11]([H:34])([H:35])[C:12]([H:36])([H:38])[H:37].[H:16][C:2]([H:17])[C:1]([H:13])([H:15])[H:14]	103.453
86	Dodecane	rank 14	[H:13][C:1]([H:14])([H:15])[C:2]([H:16])([H:17])[C:3]([H:18])([H:19])[C:4]([H:20])([H:21])[C:5]([H:22])([H:23])[C:6]([H:24])([H:25])[C:7]([H:26])([H:27])[C:8]([H:28])([H:29])[C:9]([H:30])([H:31])[C:10]([H:32])([H:33])[C:11]([H:34])([H:35])[C:12]([H:36])([H:37])[H:38]	[H:20][C:4]([H:21])[C:5]([H:22])([H:23])[C:6]([H:24])([H:25])[C:7]([H:26])([H:27])[C:8]([H:28])([H:29])[C:9]([H:30])([H:31])[C:10]([H:32])([H:33])[C:11]([H:34])([H:35])[C:12]([H:36])([H:38])[H:37].[H:18][C:3]([H:19])[C:2]([H:16])([H:17])[C:1]([H:13])([H:15])[H:14]	104.368
86	Dodecane	rank 18	[H:13][C:1]([H:14])([H:15])[C:2]([H:16])([H:17])[C:3]([H:18])([H:19])[C:4]([H:20])([H:21])[C:5]([H:22])([H:23])[C:6]([H:24])([H:25])[C:7]([H:26])([H:27])[C:8]([H:28])([H:29])[C:9]([H:30])([H:31])[C:10]([H:32])([H:33])[C:11]([H:34])([H:35])[C:12]([H:36])([H:37])[H:38]	[H:28][C:8]([H:29])[C:7]([H:26])([H:27])[C:6]([H:24])([H:25])[C:5]([H:22])([H:23])[C:4]([H:20])([H:21])[C:3]([H:18])([H:19])[C:2]([H:16])([H:17])[C:1]([H:13])([H:15])[H:14].[H:30][C:9]([H:31])[C:10]([H:32])([H:33])[C:11]([H:34])([H:35])[C:12]([H:36])([H:38])[H:37]	104.494
86	Dodecane	rank 21	[H:13][C:1]([H:14])([H:15])[C:2]([H:16])([H:17])[C:3]([H:18])([H:19])[C:4]([H:20])([H:21])[C:5]([H:22])([H:23])[C:6]([H:24])([H:25])[C:7]([H:26])([H:27])[C:8]([H:28])([H:29])[C:9]([H:30])([H:31])[C:10]([H:32])([H:33])[C:11]([H:34])([H:35])[C:12]([H:36])([H:37])[H:38]	[H:36][C:12]([H:38])([H:37])[C:11]([H:34])([H:35])[C:10]([H:32])([H:33])[C:9]([H:30])([H:31])[C:8]([H:28])([H:29])[C:7]([H:26])([H:27])[C:6]([H:24])([H:25]).[C:5]([H:22])([H:23])[C:4]([H:20])([H:21])[C:3]([H:18])([H:19])[C:2]([H:16])([H:17])[C:1]([H:13])([H:15])[H:14]	104.358
87	Triethyl Citrate	rank 1	[H:20][O:1][C:2]([C:3](=[O:4])[O:5][C:6]([H:21])([H:22])[C:7]([H:23])([H:24])[H:25])([C:8]([H:26])([H:27])[C:9](=[O:10])[O:11][C:12]([H:28])([H:29])[C:13]([H:30])([H:31])[H:32])[C:14]([H:33])([H:34])[C:15](=[O:16])[O:17][C:18]([H:35])([H:36])[C:19]([H:37])([H:38])[H:39]	[H:20][O:1][C:2]([C:3]([O:5])=[O:4])([C:14]([H:33])([H:34])[C:15](=[O:16])[O:17][C:18]([H:35])([H:36])[C:19]([H:37])([H:39])[H:38])[C:8]([H:26])([H:27])[C:9](=[O:10])[O:11][C:12]([H:28])([H:29])[C:13]([H:30])([H:32])[H:31].[H:21][C:6]([H:22])[C:7]([H:23])([H:25])[H:24]	78.4482
88	Ethyl-3-Hydroxy Butyrate	rank 1	[H:10][O:1][C:2]([H:11])([C:3]([H:12])([H:13])[H:14])[C:4]([H:15])([H:16])[C:5](=[O:6])[O:7][C:8]([H:17])([H:18])[C:9]([H:19])([H:20])[H:21]	[H:10][O:1][C:2]([H:11])([C:3]([H:12])([H:14])[H:13])[C:4]([H:15])([H:16])[C:5]([O:7])=[O:6].[H:17][C:8]([H:18])[C:9]([H:19])([H:21])[H:20]	82.1443
88	Ethyl-3-Hydroxy Butyrate	rank 11	[H:10][O:1][C:2]([H:11])([C:3]([H:12])([H:13])[H:14])[C:4]([H:15])([H:16])[C:5](=[O:6])[O:7][C:8]([H:17])([H:18])[C:9]([H:19])([H:20])[H:21]	[H:10][O:1][C:2]([H:11])([C:3]([H:12])([H:14])[H:13])[C:4]([H:15])([H:16])[C:5](=[O:6])[O:7][C:8]([H:17])[H:18].[H:19][C:9]([H:21])[H:20]	110.809
88	Ethyl-3-Hydroxy Butyrate	rank 8	[H:10][O:1][C:2]([H:11])([C:3]([H:12])([H:13])[H:14])[C:4]([H:15])([H:16])[C:5](=[O:6])[O:7][C:8]([H:17])([H:18])[C:9]([H:19])([H:20])[H:21]	[H:19][C:9]([H:21])([H:20])[C:8]([H:17])([H:18])[O:7].[H:10][O:1][C:2]([H:11])([C:3]([H:12])([H:14])[H:13])[C:4]([H:15])([H:16])[C:5]=[O:6]	81.5309
88	Ethyl-3-Hydroxy Butyrate	rank 18	[H:10][O:1][C:2]([H:11])([C:3]([H:12])([H:13])[H:14])[C:4]([H:15])([H:16])[C:5](=[O:6])[O:7][C:8]([H:17])([H:18])[C:9]([H:19])([H:20])[H:21]	[H:15][C:4]([H:16])[C:5](=[O:6])[O:7][C:8]([H:17])([H:18])[C:9]([H:19])([H:21])[H:20].[H:10][O:1][C:2]([H:11])[C:3]([H:12])([H:14])[H:13]	92.0487
88	Ethyl-3-Hydroxy Butyrate	rank 16	[H:10][O:1][C:2]([H:11])([C:3]([H:12])([H:13])[H:14])[C:4]([H:15])([H:16])[C:5](=[O:6])[O:7][C:8]([H:17])([H:18])[C:9]([H:19])([H:20])[H:21]	[H:12][C:3]([H:14])([H:13])[C:2]1([H:11])[O:1][C:5](=[O:6])[C:4]1([H:15])[H:16].[H:10][O:7][C:8]([H:17])([H:18])[C:9]([H:19])([H:21])[H:20]	64.0294
89	Ethyl 2-Methyl Butyrate	rank 1	[H:10][C:1]([H:11])([H:12])[C:2]([H:13])([H:14])[O:3][C:4](=[O:5])[C:6]([H:15])([C:7]([H:16])([H:17])[H:18])[C:8]([H:19])([H:20])[C:9]([H:21])([H:22])[H:23]	[H:21][C:9]([H:23])([H:22])[C:8]([H:19])([H:20])[C:6]([H:15])([C:4]([O:3])=[O:5])[C:7]([H:16])([H:18])[H:17].[H:13][C:2]([H:14])[C:1]([H:10])([H:12])[H:11]	79.2582
89	Ethyl 2-Methyl Butyrate	rank 11	[H:10][C:1]([H:11])([H:12])[C:2]([H:13])([H:14])[O:3][C:4](=[O:5])[C:6]([H:15])([C:7]([H:16])([H:17])[H:18])[C:8]([H:19])([H:20])[C:9]([H:21])([H:22])[H:23]	[H:10][C:1]([H:12])([H:11])[C:2]([H:13])([H:14])[O:3].[H:21][C:9]([H:23])([H:22])[C:8]([H:19])([H:20])[C:6]([H:15])([C:4]=[O:5])[C:7]([H:16])([H:18])[H:17]	85.0976
89	Ethyl 2-Methyl Butyrate	rank 9	[H:10][C:1]([H:11])([H:12])[C:2]([H:13])([H:14])[O:3][C:4](=[O:5])[C:6]([H:15])([C:7]([H:16])([H:17])[H:18])[C:8]([H:19])([H:20])[C:9]([H:21])([H:22])[H:23]	[H:15][C:6]([C:4](=[O:5])[O:3][C:2]([H:13])([H:14])[C:1]([H:10])([H:12])[H:11])[C:8]([H:19])([H:20])[C:9]([H:21])([H:23])[H:22].[H:16][C:7]([H:18])[H:17]	110.264
89	Ethyl 2-Methyl Butyrate	rank 24	[H:10][C:1]([H:11])([H:12])[C:2]([H:13])([H:14])[O:3][C:4](=[O:5])[C:6]([H:15])([C:7]([H:16])([H:17])[H:18])[C:8]([H:19])([H:20])[C:9]([H:21])([H:22])[H:23]	[H:10][C:1]([H:12])([H:11])[C:2]([H:13])([H:14])[O:3][C:4](=[O:5])[C:6]([H:15])([C:7]([H:16])([H:18])[H:17]).[C:8]([H:19])([H:20])[C:9]([H:21])([H:23])[H:22]	100.905
89	Ethyl 2-Methyl Butyrate	rank 21	[H:10][C:1]([H:11])([H:12])[C:2]([H:13])([H:14])[O:3][C:4](=[O:5])[C:6]([H:15])([C:7]([H:16])([H:17])[H:18])[C:8]([H:19])([H:20])[C:9]([H:21])([H:22])[H:23]	[H:19][C:8]([H:20])[C:6]([H:15])([C:4](=[O:5])[O:3][C:2]([H:13])([H:14])[C:1]([H:10])([H:12])[H:11])[C:7]([H:16])([H:18])[H:17].[H:21][C:9]([H:23])[H:22]	112.602
89	Ethyl 2-Methyl Butyrate	rank 7	[H:10][C:1]([H:11])([H:12])[C:2]([H:13])([H:14])[O:3][C:4](=[O:5])[C:6]([H:15])([C:7]([H:16])([H:17])[H:18])[C:8]([H:19])([H:20])[C:9]([H:21])([H:22])[H:23]	[H:16][C:7]([H:18])=[C:6]([C:4](=[O:5])[O:3][C:2]([H:13])([H:14])[C:1]([H:10])([H:12])[H:11])[C:8]([H:19])([H:20])[C:9]([H:21])([H:23])[H:22].[H:15][H:17]	93.6815
89	Ethyl 2-Methyl Butyrate	rank 12	[H:10][C:1]([H:11])([H:12])[C:2]([H:13])([H:14])[O:3][C:4](=[O:5])[C:6]([H:15])([C:7]([H:16])([H:17])[H:18])[C:8]([H:19])([H:20])[C:9]([H:21])([H:22])[H:23]	[H:19][C:8](=[C:6]([C:4](=[O:5])[O:3][C:2]([H:13])([H:14])[C:1]([H:10])([H:12])[H:11])[C:7]([H:16])([H:18])[H:17])[C:9]([H:21])([H:23])[H:22].[H:15][H:20]	91.9597
89	Ethyl 2-Methyl Butyrate	rank 4	[H:10][C:1]([H:11])([H:12])[C:2]([H:13])([H:14])[O:3][C:4](=[O:5])[C:6]([H:15])([C:7]([H:16])([H:17])[H:18])[C:8]([H:19])([H:20])[C:9]([H:21])([H:22])[H:23]	[H:10][C:1]([H:11])([H:12])[C:2]([H:13])([H:14])([H:15]).[C:6]1([O:3][C:4]1=[O:5])([C:7]([H:16])([H:17])[H:18])[C:8]([H:19])([H:20])[C:9]([H:21])([H:22])[H:23]	76.9351
90	Ethyl 2-Phenyl Acetate	rank 1	[H:13][C:1]1=[C:2]([H:14])[C:3]([H:15])=[C:4]([C:5]([H:16])=[C:6]1[H:17])[C:7]([H:18])([H:19])[C:8](=[O:9])[O:10][C:11]([H:20])([H:21])[C:12]([H:22])([H:23])[H:24]	[H:13][c:1]1[c:6]([H:17])[c:5]([H:16])[c:4]([c:3]([H:15])[c:2]1[H:14])[C:7]([H:18])([H:19])[C:8]([O:10])=[O:9].[H:20][C:11]([H:21])[C:12]([H:22])([H:24])[H:23]	55.5129
90	Ethyl 2-Phenyl Acetate	rank 14	[H:13][C:1]1=[C:2]([H:14])[C:3]([H:15])=[C:4]([C:5]([H:16])=[C:6]1[H:17])[C:7]([H:18])([H:19])[C:8](=[O:9])[O:10][C:11]([H:20])([H:21])[C:12]([H:22])([H:23])[H:24]	[H:18][C:7]([H:19])[c:4]1[c:5]([H:16])[c:6]([H:17])[c:1]([H:13])[c:2]([H:14])[c:3]1[H:15].[H:22][C:12]([H:24])([H:23])[C:11]([H:20])([H:21])[O:10][C:8]=[O:9]	64.4698
91	Ethyl Acetate	rank 3	[H:7][C:1]([H:8])([H:9])[C:2](=[O:3])[O:4][C:5]([H:10])([H:11])[C:6]([H:12])([H:13])[H:14]	[H:7][C:1]([H:9])([H:8])[C:2]([O:4])=[O:3].[H:10][C:5]([H:11])[C:6]([H:12])([H:14])[H:13]	84.4267
91	Ethyl Acetate	rank 1	[H:7][C:1]([H:8])([H:9])[C:2](=[O:3])[O:4][C:5]([H:10])([H:11])[C:6]([H:12])([H:13])[H:14]	[H:12][C:6]([H:14])([H:13])[C:5]([H:10])([H:11])[O:4].[H:7][C:1]([H:9])([H:8])[C:2]=[O:3]	81.5555
91	Ethyl Acetate	rank 8	[H:7][C:1]([H:8])([H:9])[C:2](=[O:3])[O:4][C:5]([H:10])([H:11])[C:6]([H:12])([H:13])[H:14]	[H:12][C:6]([H:14])=[C:5]([H:10])[H:11].[H:13][O:4][C:2](=[O:3])[C:1]([H:7])([H:9])[H:8]	58.3557
91	Ethyl Acetate	rank 2	[H:7][C:1]([H:8])([H:9])[C:2](=[O:3])[O:4][C:5]([H:10])([H:11])[C:6]([H:12])([H:13])[H:14]	[H:7][C:1]([H:9])=[C:2]=[O:3].[H:8][O:4][C:5]([H:10])([H:11])[C:6]([H:12])([H:14])[H:13]	65.2976
91	Ethyl Acetate	rank 10	[H:7][C:1]([H:8])([H:9])[C:2](=[O:3])[O:4][C:5]([H:10])([H:11])[C:6]([H:12])([H:13])[H:14]	[H:10][C:5]([H:11])[O:4][C:2](=[O:3])[C:1]([H:7])([H:9])[H:8].[H:12][C:6]([H:14])[H:13]	113.664
91	Ethyl Acetate	rank 4	[H:7][C:1]([H:8])([H:9])[C:2](=[O:3])[O:4][C:5]([H:10])([H:11])[C:6]([H:12])([H:13])[H:14].[H:15][H:16].[H:17][H:18]	[H:15][O:4][C:5]([H:10])([H:11])[C:6]([H:12])([H:14])[H:13].[H:16][O:3][C:2]([H:17])([H:18])[C:1]([H:9])([H:8])[H:7]	76.7762
91	Ethyl Acetate	rank 13	[H:7][C:1]([H:8])([H:9])[C:2](=[O:3])[O:4][C:5]([H:10])([H:11])[C:6]([H:12])([H:13])[H:14]	[H:12][C:6]([H:14])=[C:5]([H:10])[O:4][C:2](=[O:3])[C:1]([H:7])([H:9])[H:8].[H:11][H:13]	102.497
91	Ethyl Acetate	rank 3	[H:7][C:1]([H:8])([H:9])[C:2](=[O:3])[O:4][C:5]([H:10])([H:11])[C:6]([H:12])([H:13])[H:14]	[H:7][C:1]([H:9])([H:8])[C:2]([O:4])=[O:3].[H:10][C:5]([H:11])[C:6]([H:12])([H:14])[H:13]	84.4267
91	Ethyl Acetate	rank 5	[H:7][C:1]([H:8])([H:9])[C:2](=[O:3])[O:4][C:5]([H:10])([H:11])[C:6]([H:12])([H:13])[H:14]	[H:12][C:6]([H:14])([H:13])[C:5]([H:10])([H:11])[O:4][C:2]=[O:3].[H:7][C:1]([H:9])[H:8]	107.974
91	Ethyl Acetate	rank 11	[H:7][C:1]([H:8])([H:9])[C:2](=[O:3])[O:4][C:5]([H:10])([H:11])[C:6]([H:12])([H:13])[H:14]	[H:12][C:6]([H:14])([H:13])[C:5]([H:10])([H:11])[O:4].[C-:2]#[O+:3].[H:7][C:1]([H:9])[H:8]	91.3519
91	Ethyl Acetate	rank 19	[H:7][C:1]([H:8])([H:9])[C:2](=[O:3])[O:4][C:5]([H:10])([H:11])[C:6]([H:12])([H:13])[H:14]	[H:12][C:6]([H:14])([H:13])[C:5]([H:10])([H:11])[O:4].[H:8][O:3][C:2]=[C:1]([H:7])[H:9]	83.6256
92	Ethyl Acetoacetate	rank 3	[H:10][C:1]([H:11])([H:12])[C:2](=[O:3])[C:4]([H:13])([H:14])[C:5](=[O:6])[O:7][C:8]([H:15])([H:16])[C:9]([H:17])([H:18])[H:19]	[H:10][C:1]([H:12])([H:11])[C:2](=[O:3])[C:4]([H:13])([H:14])[C:5]([O:7])=[O:6].[H:15][C:8]([H:16])[C:9]([H:17])([H:19])[H:18]	81.3601
92	Ethyl Acetoacetate	rank 4	[H:10][C:1]([H:11])([H:12])[C:2](=[O:3])[C:4]([H:13])([H:14])[C:5](=[O:6])[O:7][C:8]([H:15])([H:16])[C:9]([H:17])([H:18])[H:19]	[H:13][C:4]([H:14])[C:5](=[O:6])[O:7][C:8]([H:15])([H:16])[C:9]([H:17])([H:19])[H:18].[H:10][C:1]([H:12])([H:11])[C:2]=[O:3]	84.0332
92	Ethyl Acetoacetate	rank 17	[H:10][C:1]([H:11])([H:12])[C:2](=[O:3])[C:4]([H:13])([H:14])[C:5](=[O:6])[O:7][C:8]([H:15])([H:16])[C:9]([H:17])([H:18])[H:19]	[H:17][C:9]([H:19])([H:18])[C:8]([H:15])([H:16])[O:7].[H:10][C:1]([H:12])([H:11])[C:2](=[O:3])[C:4]([H:13])([H:14])[C:5]=[O:6]	80.4679
93	Ethyl Butyrate	rank 1	[H:9][C:1]([H:10])([H:11])[C:2]([H:12])([H:13])[O:3][C:4](=[O:5])[C:6]([H:14])([H:15])[C:7]([H:16])([H:17])[C:8]([H:18])([H:19])[H:20]	[H:18][C:8]([H:20])([H:19])[C:7]([H:16])([H:17])[C:6]([H:14])([H:15])[C:4]([O:3])=[O:5].[H:12][C:2]([H:13])[C:1]([H:9])([H:11])[H:10]	82.5955
93	Ethyl Butyrate	rank 10	[H:9][C:1]([H:10])([H:11])[C:2]([H:12])([H:13])[O:3][C:4](=[O:5])[C:6]([H:14])([H:15])[C:7]([H:16])([H:17])[C:8]([H:18])([H:19])[H:20]	[H:9][C:1]([H:11])([H:10])[C:2]([H:12])([H:13])[O:3].[H:18][C:8]([H:20])([H:19])[C:7]([H:16])([H:17])[C:6]([H:14])([H:15])[C:4]=[O:5]	81.9558
93	Ethyl Butyrate	rank 8	[H:9][C:1]([H:10])([H:11])[C:2]([H:12])([H:13])[O:3][C:4](=[O:5])[C:6]([H:14])([H:15])[C:7]([H:16])([H:17])[C:8]([H:18])([H:19])[H:20]	[H:16][C:7]([H:17])[C:6]([H:14])([H:15])[C:4](=[O:5])[O:3][C:2]([H:12])([H:13])[C:1]([H:9])([H:11])[H:10].[H:18][C:8]([H:20])[H:19]	113.378
93	Ethyl Butyrate	rank 24	[H:9][C:1]([H:10])([H:11])[C:2]([H:12])([H:13])[O:3][C:4](=[O:5])[C:6]([H:14])([H:15])[C:7]([H:16])([H:17])[C:8]([H:18])([H:19])[H:20]	[H:12][C:2]([H:13])[O:3][C:4](=[O:5])[C:6]([H:14])([H:15])[C:7]([H:16])([H:17])[C:8]([H:18])([H:20])[H:19].[H:9][C:1]([H:11])[H:10]	111.524
93	Ethyl Butyrate	rank 20	[H:9][C:1]([H:10])([H:11])[C:2]([H:12])([H:13])[O:3][C:4](=[O:5])[C:6]([H:14])([H:15])[C:7]([H:16])([H:17])[C:8]([H:18])([H:19])[H:20]	[H:14][C:6]([H:15])[C:4](=[O:5])[O:3][C:2]([H:12])([H:13])[C:1]([H:9])([H:11])[H:10].[H:16][C:7]([H:17])[C:8]([H:18])([H:20])[H:19]	102.278
93	Ethyl Butyrate	rank 21	[H:9][C:1]([H:10])([H:11])[C:2]([H:12])([H:13])[O:3][C:4](=[O:5])[C:6]([H:14])([H:15])[C:7]([H:16])([H:17])[C:8]([H:18])([H:19])[H:20]	[H:12][C:2]1([H:13])[O:3][C:4](=[O:5])[C:6]([H:14])([H:15])[C:7]([H:16])([H:17])[C:8]([H:18])([H:20])[C:1]1([H:9])[H:11].[H:10][H:19]	94.4267
93	Ethyl Butyrate	rank 15	[H:9][C:1]([H:10])([H:11])[C:2]([H:12])([H:13])[O:3][C:4](=[O:5])[C:6]([H:14])([H:15])[C:7]([H:16])([H:17])[C:8]([H:18])([H:19])[H:20]	[H:18][C:8]([H:20])([H:19])[C:7]1([H:16])[C:6]([H:14])([H:15])[C:4](=[O:5])[O:3][C:2]([H:12])([H:13])[C:1]1([H:9])[H:11].[H:10][H:17]	110.454
94	Ethyl Cinnamate	rank 1	[H:14]\[C:1](=[C:2](\[H:15])[C:3]1=[C:4]([H:16])[C:5]([H:17])=[C:6]([H:18])[C:7]([H:19])=[C:8]1[H:20])[C:9](=[O:10])[O:11][C:12]([H:21])([H:22])[C:13]([H:23])([H:24])[H:25]	[H:14]\[C:1](=[C:2](\[H:15])[C:3]1=[C:4]([H:16])[C:5]([H:17])=[C:6]([H:18])[C:7]([H:19])=[C:8]1[H:20])[C:9](=[O:10])[O:11].[C:12]([H:21])([H:22])[C:13]([H:23])([H:24])[H:25]	51.4747
94	Ethyl Cinnamate	rank 5	[H:14]\[C:1](=[C:2](\[H:15])[C:3]1=[C:4]([H:16])[C:5]([H:17])=[C:6]([H:18])[C:7]([H:19])=[C:8]1[H:20])[C:9](=[O:10])[O:11][C:12]([H:21])([H:22])[C:13]([H:23])([H:24])[H:25]	[H:14]\[C:1]([C:9]=[O:10])=[C:2](\[H:15])[c:3]1[c:8]([H:20])[c:7]([H:19])[c:6]([H:18])[c:5]([H:17])[c:4]1[H:16].[H:23][C:13]([H:25])([H:24])[C:12]([H:21])([H:22])[O:11]	56.7182
94	Ethyl Cinnamate	rank 19	[H:14]\[C:1](=[C:2](\[H:15])[C:3]1=[C:4]([H:16])[C:5]([H:17])=[C:6]([H:18])[C:7]([H:19])=[C:8]1[H:20])[C:9](=[O:10])[O:11][C:12]([H:21])([H:22])[C:13]([H:23])([H:24])[H:25]	[H:20][c:8]1[c:3][c:4]([H:16])[c:5]([H:17])[c:6]([H:18])[c:7]1[H:19].[H:15][C:2]=[C:1]([H:14])[C:9](=[O:10])[O:11][C:12]([H:21])([H:22])[C:13]([H:23])([H:25])[H:24]	88.3187
94	Ethyl Cinnamate	rank 13	[H:14]\[C:1](=[C:2](\[H:15])[C:3]1=[C:4]([H:16])[C:5]([H:17])=[C:6]([H:18])[C:7]([H:19])=[C:8]1[H:20])[C:9](=[O:10])[O:11][C:12]([H:21])([H:22])[C:13]([H:23])([H:24])[H:25]	[H:21][C:12]([H:22])[O:11][C:9](=[O:10])[C:1](\[H:14])=[C:2](/[H:15])[c:3]1[c:8]([H:20])[c:7]([H:19])[c:6]([H:18])[c:5]([H:17])[c:4]1[H:16].[H:23][C:13]([H:25])[H:24]	75.7581
95	Ethyl Decanoate	rank 1	[H:15][C:1]([H:16])([H:17])[C:2]([H:18])([H:19])[O:3][C:4](=[O:5])[C:6]([H:20])([H:21])[C:7]([H:22])([H:23])[C:8]([H:24])([H:25])[C:9]([H:26])([H:27])[C:10]([H:28])([H:29])[C:11]([H:30])([H:31])[C:12]([H:32])([H:33])[C:13]([H:34])([H:35])[C:14]([H:36])([H:37])[H:38]	[H:36][C:14]([H:38])([H:37])[C:13]([H:34])([H:35])[C:12]([H:32])([H:33])[C:11]([H:30])([H:31])[C:10]([H:28])([H:29])[C:9]([H:26])([H:27])[C:8]([H:24])([H:25])[C:7]([H:22])([H:23])[C:6]([H:20])([H:21])[C:4]([O:3])=[O:5].[H:18][C:2]([H:19])[C:1]([H:15])([H:17])[H:16]	82.4841
95	Ethyl Decanoate	rank 14	[H:15][C:1]([H:16])([H:17])[C:2]([H:18])([H:19])[O:3][C:4](=[O:5])[C:6]([H:20])([H:21])[C:7]([H:22])([H:23])[C:8]([H:24])([H:25])[C:9]([H:26])([H:27])[C:10]([H:28])([H:29])[C:11]([H:30])([H:31])[C:12]([H:32])([H:33])[C:13]([H:34])([H:35])[C:14]([H:36])([H:37])[H:38]	[H:15][C:1]([H:17])([H:16])[C:2]([H:18])([H:19])[O:3].[H:36][C:14]([H:38])([H:37])[C:13]([H:34])([H:35])[C:12]([H:32])([H:33])[C:11]([H:30])([H:31])[C:10]([H:28])([H:29])[C:9]([H:26])([H:27])[C:8]([H:24])([H:25])[C:7]([H:22])([H:23])[C:6]([H:20])([H:21])[C:4]=[O:5]	82.6095
96	Ethyl Dodecanoate	rank 1	[H:17][C:1]([H:18])([H:19])[C:2]([H:20])([H:21])[O:3][C:4](=[O:5])[C:6]([H:22])([H:23])[C:7]([H:24])([H:25])[C:8]([H:26])([H:27])[C:9]([H:28])([H:29])[C:10]([H:30])([H:31])[C:11]([H:32])([H:33])[C:12]([H:34])([H:35])[C:13]([H:36])([H:37])[C:14]([H:38])([H:39])[C:15]([H:40])([H:41])[C:16]([H:42])([H:43])[H:44]	[H:42][C:16]([H:44])([H:43])[C:15]([H:40])([H:41])[C:14]([H:38])([H:39])[C:13]([H:36])([H:37])[C:12]([H:34])([H:35])[C:11]([H:32])([H:33])[C:10]([H:30])([H:31])[C:9]([H:28])([H:29])[C:8]([H:26])([H:27])[C:7]([H:24])([H:25])[C:6]([H:22])([H:23])[C:4]([O:3])=[O:5].[H:20][C:2]([H:21])[C:1]([H:17])([H:19])[H:18]	82.5455
96	Ethyl Dodecanoate	rank 14	[H:17][C:1]([H:18])([H:19])[C:2]([H:20])([H:21])[O:3][C:4](=[O:5])[C:6]([H:22])([H:23])[C:7]([H:24])([H:25])[C:8]([H:26])([H:27])[C:9]([H:28])([H:29])[C:10]([H:30])([H:31])[C:11]([H:32])([H:33])[C:12]([H:34])([H:35])[C:13]([H:36])([H:37])[C:14]([H:38])([H:39])[C:15]([H:40])([H:41])[C:16]([H:42])([H:43])[H:44]	[H:17][C:1]([H:19])([H:18])[C:2]([H:20])([H:21])[O:3].[H:42][C:16]([H:44])([H:43])[C:15]([H:40])([H:41])[C:14]([H:38])([H:39])[C:13]([H:36])([H:37])[C:12]([H:34])([H:35])[C:11]([H:32])([H:33])[C:10]([H:30])([H:31])[C:9]([H:28])([H:29])[C:8]([H:26])([H:27])[C:7]([H:24])([H:25])[C:6]([H:22])([H:23])[C:4]=[O:5]	82.6872
97	Ethyl Heptanoate	rank 1	[H:12][C:1]([H:13])([H:14])[C:2]([H:15])([H:16])[O:3][C:4](=[O:5])[C:6]([H:17])([H:18])[C:7]([H:19])([H:20])[C:8]([H:21])([H:22])[C:9]([H:23])([H:24])[C:10]([H:25])([H:26])[C:11]([H:27])([H:28])[H:29]	[H:27][C:11]([H:29])([H:28])[C:10]([H:25])([H:26])[C:9]([H:23])([H:24])[C:8]([H:21])([H:22])[C:7]([H:19])([H:20])[C:6]([H:17])([H:18])[C:4]([O:3])=[O:5].[H:15][C:2]([H:16])[C:1]([H:12])([H:14])[H:13]	82.3027
97	Ethyl Heptanoate	rank 9	[H:12][C:1]([H:13])([H:14])[C:2]([H:15])([H:16])[O:3][C:4](=[O:5])[C:6]([H:17])([H:18])[C:7]([H:19])([H:20])[C:8]([H:21])([H:22])[C:9]([H:23])([H:24])[C:10]([H:25])([H:26])[C:11]([H:27])([H:28])[H:29]	[H:12][C:1]([H:14])([H:13])[C:2]([H:15])([H:16])[O:3].[H:27][C:11]([H:29])([H:28])[C:10]([H:25])([H:26])[C:9]([H:23])([H:24])[C:8]([H:21])([H:22])[C:7]([H:19])([H:20])[C:6]([H:17])([H:18])[C:4]=[O:5]	82.7452
97	Ethyl Heptanoate	rank 25	[H:12][C:1]([H:13])([H:14])[C:2]([H:15])([H:16])[O:3][C:4](=[O:5])[C:6]([H:17])([H:18])[C:7]([H:19])([H:20])[C:8]([H:21])([H:22])[C:9]([H:23])([H:24])[C:10]([H:25])([H:26])[C:11]([H:27])([H:28])[H:29]	[H:28][C:4]1[O:5][C:11]([H:27])([H:29])[C:10]([H:25])([H:26])[C:9]([H:23])([H:24])[C:8]([H:21])([H:22])[C:7]([H:19])([H:20])[C:6]1([H:17])[H:18].[H:12][C:1]([H:14])([H:13])[C:2]([H:15])([H:16])[O:3]	94.778
98	Ethyl Hexanoate	rank 1	[H:11][C:1]([H:12])([H:13])[C:2]([H:14])([H:15])[O:3][C:4](=[O:5])[C:6]([H:16])([H:17])[C:7]([H:18])([H:19])[C:8]([H:20])([H:21])[C:9]([H:22])([H:23])[C:10]([H:24])([H:25])[H:26]	[H:24][C:10]([H:26])([H:25])[C:9]([H:22])([H:23])[C:8]([H:20])([H:21])[C:7]([H:18])([H:19])[C:6]([H:16])([H:17])[C:4]([O:3])=[O:5].[H:14][C:2]([H:15])[C:1]([H:11])([H:13])[H:12]	82.3189
98	Ethyl Hexanoate	rank 9	[H:11][C:1]([H:12])([H:13])[C:2]([H:14])([H:15])[O:3][C:4](=[O:5])[C:6]([H:16])([H:17])[C:7]([H:18])([H:19])[C:8]([H:20])([H:21])[C:9]([H:22])([H:23])[C:10]([H:24])([H:25])[H:26]	[H:11][C:1]([H:13])([H:12])[C:2]([H:14])([H:15])[O:3].[H:24][C:10]([H:26])([H:25])[C:9]([H:22])([H:23])[C:8]([H:20])([H:21])[C:7]([H:18])([H:19])[C:6]([H:16])([H:17])[C:4]=[O:5]	82.8458
98	Ethyl Hexanoate	rank 4	[H:11][C:1]([H:12])([H:13])[C:2]([H:14])([H:15])[O:3][C:4](=[O:5])[C:6]([H:16])([H:17])[C:7]([H:18])([H:19])[C:8]([H:20])([H:21])[C:9]([H:22])([H:23])[C:10]([H:24])([H:25])[H:26]	[H:22][C:9]([H:23])([H:12])[C:10]([H:24])([H:26])[H:25].[H:14][C:2]1([H:15])[O:3][C:4](=[O:5])[C:6]([H:16])([H:17])[C:7]([H:18])([H:19])[C:8]([H:20])([H:21])[C:1]1([H:11])[H:13]	85.3743
98	Ethyl Hexanoate	rank 20	[H:11][C:1]([H:12])([H:13])[C:2]([H:14])([H:15])[O:3][C:4](=[O:5])[C:6]([H:16])([H:17])[C:7]([H:18])([H:19])[C:8]([H:20])([H:21])[C:9]([H:22])([H:23])[C:10]([H:24])([H:25])[H:26]	[H:18][C:7]([H:19])[C:6]([H:16])([H:17])[C:4](=[O:5])[O:3][C:2]([H:14])([H:15])[C:1]([H:11])([H:13])[H:12].[H:20][C:8]([H:21])[C:9]([H:22])([H:23])[C:10]([H:24])([H:26])[H:25]	108.472
98	Ethyl Hexanoate	rank 8	[H:11][C:1]([H:12])([H:13])[C:2]([H:14])([H:15])[O:3][C:4](=[O:5])[C:6]([H:16])([H:17])[C:7]([H:18])([H:19])[C:8]([H:20])([H:21])[C:9]([H:22])([H:23])[C:10]([H:24])([H:25])[H:26]	[H:11][C:1]([H:12])([H:13])[C:2]([H:14])([H:15])[O:3][C:4](=[O:5])[C:6]([H:16])([H:17])[C:7]([H:18])([H:19])[C:8]([H:20])([H:21])[C:9]([H:22])([H:23]).[C:10]([H:24])([H:25])[H:26]	110.225
98	Ethyl Hexanoate	rank 10	[H:11][C:1]([H:12])([H:13])[C:2]([H:14])([H:15])[O:3][C:4](=[O:5])[C:6]([H:16])([H:17])[C:7]([H:18])([H:19])[C:8]([H:20])([H:21])[C:9]([H:22])([H:23])[C:10]([H:24])([H:25])[H:26].[H:27][H:28]	[H:11][C:1]([H:12])([H:13])[C:2]([H:14])([H:15]).[H:27][O:3][C:4](=[O:5])([H:28]).[C:6]([H:16])([H:17])[C:7]([H:18])([H:19])[C:8]([H:20])([H:21])[C:9]([H:22])([H:23])[C:10]([H:24])([H:25])[H:26]	88.0034
99	Ethyl Isovalerate	rank 1	[H:10][C:1]([H:11])([H:12])[C:2]([H:13])([H:14])[O:3][C:4](=[O:5])[C:6]([H:15])([H:16])[C:7]([H:17])([C:8]([H:18])([H:19])[H:20])[C:9]([H:21])([H:22])[H:23]	[H:21][C:9]([H:23])([H:22])[C:7]([H:17])([C:8]([H:18])([H:20])[H:19])[C:6]([H:15])([H:16])[C:4]([O:3])=[O:5].[H:13][C:2]([H:14])[C:1]([H:10])([H:12])[H:11]	81.6617
99	Ethyl Isovalerate	rank 9	[H:10][C:1]([H:11])([H:12])[C:2]([H:13])([H:14])[O:3][C:4](=[O:5])[C:6]([H:15])([H:16])[C:7]([H:17])([C:8]([H:18])([H:19])[H:20])[C:9]([H:21])([H:22])[H:23]	[H:10][C:1]([H:12])([H:11])[C:2]([H:13])([H:14])[O:3].[H:21][C:9]([H:23])([H:22])[C:7]([H:17])([C:8]([H:18])([H:20])[H:19])[C:6]([H:15])([H:16])[C:4]=[O:5]	80.7176
99	Ethyl Isovalerate	rank 20	[H:10][C:1]([H:11])([H:12])[C:2]([H:13])([H:14])[O:3][C:4](=[O:5])[C:6]([H:15])([H:16])[C:7]([H:17])([C:8]([H:18])([H:19])[H:20])[C:9]([H:21])([H:22])[H:23]	[H:13][C:2]([H:14])[O:3][C:4](=[O:5])[C:6]([H:15])([H:16])[C:7]([H:17])([C:9]([H:21])([H:23])[H:22])[C:8]([H:18])([H:20])[H:19].[H:10][C:1]([H:12])[H:11]	110.003
99	Ethyl Isovalerate	rank 19	[H:10][C:1]([H:11])([H:12])[C:2]([H:13])([H:14])[O:3][C:4](=[O:5])[C:6]([H:15])([H:16])[C:7]([H:17])([C:8]([H:18])([H:19])[H:20])[C:9]([H:21])([H:22])[H:23]	[H:15][C:6]([H:16])[C:4](=[O:5])[O:3][C:2]([H:13])([H:14])[C:1]([H:10])([H:12])[H:11].[H:17][C:7]([C:9]([H:21])([H:23])[H:22])[C:8]([H:18])([H:20])[H:19]	101.411
100	Ethyl Lactate	rank 1	[H:9][O:1][C:2]([H:10])([C:3](=[O:4])[O:5][C:6]([H:11])([H:12])[C:7]([H:13])([H:14])[H:15])[C:8]([H:16])([H:17])[H:18]	[H:9][O:1][C:2]([H:10])([C:3]([O:5])=[O:4])[C:8]([H:16])([H:18])[H:17].[H:11][C:6]([H:12])[C:7]([H:13])([H:15])[H:14]	83.3862
100	Ethyl Lactate	rank 7	[H:9][O:1][C:2]([H:10])([C:3](=[O:4])[O:5][C:6]([H:11])([H:12])[C:7]([H:13])([H:14])[H:15])[C:8]([H:16])([H:17])[H:18]	[H:13][C:7]([H:15])([H:14])[C:6]([H:11])([H:12])[O:5].[H:9][O:1][C:2]([H:10])([C:3]=[O:4])[C:8]([H:16])([H:18])[H:17]	85.8346
100	Ethyl Lactate	rank 19	[H:9][O:1][C:2]([H:10])([C:3](=[O:4])[O:5][C:6]([H:11])([H:12])[C:7]([H:13])([H:14])[H:15])[C:8]([H:16])([H:17])[H:18]	[H:16][C:8]([H:18])([H:17])[C:2]1([H:10])[O:1][C:3]1=[O:4].[H:9][O:5][C:6]([H:11])([H:12])[C:7]([H:13])([H:15])[H:14]	59.8556
101	Ethyl maltol	rank 3	[H:11][O:1][C:2]1=[C:3]([O:4][C:5]([H:12])=[C:6]([H:13])[C:7]1=[O:8])[C:9]([H:14])([H:15])[C:10]([H:16])([H:17])[H:18]	[H:11][O:1][c:2]1[c:3][o:4][c:5]([H:12])[c:6]([H:13])[c:7]1=[O:8].[H:14][C:9]([H:15])[C:10]([H:16])([H:18])[H:17]	86.78
101	Ethyl maltol	rank 24	[H:11][O:1][C:2]1=[C:3]([O:4][C:5]([H:12])=[C:6]([H:13])[C:7]1=[O:8])[C:9]([H:14])([H:15])[C:10]([H:16])([H:17])[H:18]	[H:11][O:1][c:2]1[c:3]([H:17])[o:4][c:5]([H:12])[c:6]([H:13])[c:7]1=[O:8].[H:14][C:9]([H:15])=[C:10]([H:16])[H:18]	84.5307
101	Ethyl maltol	rank 2	[H:11][O:1][C:2]1=[C:3]([O:4][C:5]([H:12])=[C:6]([H:13])[C:7]1=[O:8])[C:9]([H:14])([H:15])[C:10]([H:16])([H:17])[H:18]	[O:1][H:11].[H:12][c:5]1[o:4][c:3]([c:2][c:7](=[O:8])[c:6]1[H:13])[C:9]([H:14])([H:15])[C:10]([H:16])([H:18])[H:17]	103.407
101	Ethyl maltol	rank 1	[H:11][O:1][C:2]1=[C:3]([O:4][C:5]([H:12])=[C:6]([H:13])[C:7]1=[O:8])[C:9]([H:14])([H:15])[C:10]([H:16])([H:17])[H:18]	[H:11][O:1][c:2]1[c:3]([o:4][c:5]([H:12])[c:6]([H:13])[c:7]1=[O:8])[C:9]([H:14])[H:15].[H:16][C:10]([H:18])[H:17]	91.5962
101	Ethyl maltol	rank 8	[H:11][O:1][C:2]1=[C:3]([O:4][C:5]([H:12])=[C:6]([H:13])[C:7]1=[O:8])[C:9]([H:14])([H:15])[C:10]([H:16])([H:17])[H:18]	[H:11][O:1][c:2]1[c:3]([o:4][c:5]([H:12])[c:6]([H:13])[c:7]1=[O:8])[C:9]([H:14])=[C:10]([H:16])[H:18].[H:17][H:15]	84.7108
102	trans-2-Hexenylacetate	rank 1	[H:11]\[C:1](=[C:2](\[H:12])[C:3]([H:13])([H:14])[C:4]([H:15])([H:16])[C:5]([H:17])([H:18])[H:19])[C:6]([H:20])([H:21])[O:7][C:8](=[O:9])[C:10]([H:22])([H:23])[H:24]	[H:11]\[C:1](=[C:2](\[H:12])[C:3]([H:13])([H:14])[C:4]([H:15])([H:16])[C:5]([H:17])([H:19])[H:18])[C:6]([H:20])([H:21])[O:7].[H:22][C:10]([H:24])([H:23])[C:8]=[O:9]	81.7306
102	trans-2-Hexenylacetate	rank 22	[H:11]\[C:1](=[C:2](\[H:12])[C:3]([H:13])([H:14])[C:4]([H:15])([H:16])[C:5]([H:17])([H:18])[H:19])[C:6]([H:20])([H:21])[O:7][C:8](=[O:9])[C:10]([H:22])([H:23])[H:24]	[H:22][C:10]([H:23])=[C:8]=[O:9].[H:24][O:7][C:6]([H:20])([H:21])[C:1](\[H:11])=[C:2](/[H:12])[C:3]([H:13])([H:14])[C:4]([H:15])([H:16])[C:5]([H:17])([H:19])[H:18]	67.5522
103	Ethyl methyl phenylglycidate	rank 5	[H:22][C:10]1=[C:9]([H:21])[C:8]([H:20])=[C:7]([C:12]([H:24])=[C:11]1[H:23])[C:5]1([O:4][C:3]1([H:16])[C:2](=[O:1])[O:13][C:14]([H:25])([H:26])[C:15]([H:27])([H:28])[H:29])[C:6]([H:17])([H:18])[H:19]	[H:19][O:4][C:3]([H:16])([C:2](=[O:1])[O:13][C:14]([H:25])([H:26])[C:15]([H:27])([H:29])[H:28])[C:5](=[C:6]([H:17])[H:18])[c:7]1[c:12]([H:24])[c:11]([H:23])[c:10]([H:22])[c:9]([H:21])[c:8]1[H:20]	45.3124
103	Ethyl methyl phenylglycidate	rank 8	[H:16][C:1]1=[C:2]([H:17])[C:3]([H:18])=[C:4]([C:5]([H:19])=[C:6]1[H:20])[C:7]1([O:8][C:9]1([H:21])[C:10](=[O:11])[O:12][C:13]([H:22])([H:23])[C:14]([H:24])([H:25])[H:26])[C:15]([H:27])([H:28])[H:29]	[H:16][C:1]1=[C:2]([H:17])[C:3]([H:18])=[C:4]([C:5]([H:19])=[C:6]1[H:20]).[C:7]1([O:8][C:9]1([H:21])[C:10](=[O:11])[O:12][C:13]([H:22])([H:23])[C:14]([H:24])([H:25])[H:26])[C:15]([H:27])([H:28])[H:29]	81.0535
103	Ethyl methyl phenylglycidate	rank 22	[H:16][C:1]1=[C:2]([H:17])[C:3]([H:18])=[C:4]([C:5]([H:19])=[C:6]1[H:20])[C:7]1([O:8][C:9]1([H:21])[C:10](=[O:11])[O:12][C:13]([H:22])([H:23])[C:14]([H:24])([H:25])[H:26])[C:15]([H:27])([H:28])[H:29]	[H:16][c:1]1[c:6]([H:20])[c:5]([H:19])[c:4]([c:3]([H:18])[c:2]1[H:17])[C:7]1([O:8][C:9]1([H:21])[C:10]([O:12])=[O:11])[C:15]([H:27])([H:29])[H:28].[H:22][C:13]([H:23])[C:14]([H:24])([H:26])[H:25]	56.1629
103	Ethyl methyl phenylglycidate	rank 7	[H:16][C:1]1=[C:2]([H:17])[C:3]([H:18])=[C:4]([C:5]([H:19])=[C:6]1[H:20])[C:7]1([O:8][C:9]1([H:21])[C:10](=[O:11])[O:12][C:13]([H:22])([H:23])[C:14]([H:24])([H:25])[H:26])[C:15]([H:27])([H:28])[H:29]	[H:24][C:14]([H:26])([H:25])[C:13]([H:23])([H:22])[O:12][C:10](=[O:11])[C:9](=[O:8])[C:7]([H:21])[C:15]([H:27])([H:29])[H:28].[H:16][c:1]1[c:6]([H:20])[c:5]([H:19])[c:4][c:3]([H:18])[c:2]1[H:17]	66.5313
104	Ethyl Nonanoate	rank 1	[H:14][C:1]([H:15])([H:16])[C:2]([H:17])([H:18])[O:3][C:4](=[O:5])[C:6]([H:19])([H:20])[C:7]([H:21])([H:22])[C:8]([H:23])([H:24])[C:9]([H:25])([H:26])[C:10]([H:27])([H:28])[C:11]([H:29])([H:30])[C:12]([H:31])([H:32])[C:13]([H:33])([H:34])[H:35]	[H:33][C:13]([H:35])([H:34])[C:12]([H:31])([H:32])[C:11]([H:29])([H:30])[C:10]([H:27])([H:28])[C:9]([H:25])([H:26])[C:8]([H:23])([H:24])[C:7]([H:21])([H:22])[C:6]([H:19])([H:20])[C:4]([O:3])=[O:5].[H:17][C:2]([H:18])[C:1]([H:14])([H:16])[H:15]	82.4401
104	Ethyl Nonanoate	rank 14	[H:14][C:1]([H:15])([H:16])[C:2]([H:17])([H:18])[O:3][C:4](=[O:5])[C:6]([H:19])([H:20])[C:7]([H:21])([H:22])[C:8]([H:23])([H:24])[C:9]([H:25])([H:26])[C:10]([H:27])([H:28])[C:11]([H:29])([H:30])[C:12]([H:31])([H:32])[C:13]([H:33])([H:34])[H:35]	[H:14][C:1]([H:16])([H:15])[C:2]([H:17])([H:18])[O:3].[H:33][C:13]([H:35])([H:34])[C:12]([H:31])([H:32])[C:11]([H:29])([H:30])[C:10]([H:27])([H:28])[C:9]([H:25])([H:26])[C:8]([H:23])([H:24])[C:7]([H:21])([H:22])[C:6]([H:19])([H:20])[C:4]=[O:5]	82.5612
104	Ethyl Nonanoate	rank 23	[H:14][C:1]([H:15])([H:16])[C:2]([H:17])([H:18])[O:3][C:4](=[O:5])[C:6]([H:19])([H:20])[C:7]([H:21])([H:22])[C:8]([H:23])([H:24])[C:9]([H:25])([H:26])[C:10]([H:27])([H:28])[C:11]([H:29])([H:30])[C:12]([H:31])([H:32])[C:13]([H:33])([H:34])[H:35]	[H:14][C:1]([H:15])([H:16])[C:2]([H:17])([H:18])[O:3][C:4](=[O:5])[C:6]([H:19])([H:20])[C:7]([H:21])([H:22])[C:8]([H:23])([H:24])[C:9]([H:25])([H:26])[C:10]([H:27])([H:28])[C:11]([H:29])([H:30]).[C:12]([H:31])([H:32])[C:13]([H:33])([H:34])[H:35]	102.62
105	Ethyl Octanoate	rank 1	[H:13][C:1]([H:14])([H:15])[C:2]([H:16])([H:17])[O:3][C:4](=[O:5])[C:6]([H:18])([H:19])[C:7]([H:20])([H:21])[C:8]([H:22])([H:23])[C:9]([H:24])([H:25])[C:10]([H:26])([H:27])[C:11]([H:28])([H:29])[C:12]([H:30])([H:31])[H:32]	[H:30][C:12]([H:32])([H:31])[C:11]([H:28])([H:29])[C:10]([H:26])([H:27])[C:9]([H:24])([H:25])[C:8]([H:22])([H:23])[C:7]([H:20])([H:21])[C:6]([H:18])([H:19])[C:4]([O:3])=[O:5].[H:16][C:2]([H:17])[C:1]([H:13])([H:15])[H:14]	82.3908
105	Ethyl Octanoate	rank 13	[H:13][C:1]([H:14])([H:15])[C:2]([H:16])([H:17])[O:3][C:4](=[O:5])[C:6]([H:18])([H:19])[C:7]([H:20])([H:21])[C:8]([H:22])([H:23])[C:9]([H:24])([H:25])[C:10]([H:26])([H:27])[C:11]([H:28])([H:29])[C:12]([H:30])([H:31])[H:32]	[H:13][C:1]([H:15])([H:14])[C:2]([H:16])([H:17])[O:3].[H:30][C:12]([H:32])([H:31])[C:11]([H:28])([H:29])[C:10]([H:26])([H:27])[C:9]([H:24])([H:25])[C:8]([H:22])([H:23])[C:7]([H:20])([H:21])[C:6]([H:18])([H:19])[C:4]=[O:5]	82.6122
106	Ethyl Propionate	rank 1	[H:8][C:1]([H:9])([H:10])[C:2]([H:11])([H:12])[O:3][C:4](=[O:5])[C:6]([H:13])([H:14])[C:7]([H:15])([H:16])[H:17]	[H:15][C:7]([H:17])([H:16])[C:6]([H:13])([H:14])[C:4]([O:3])=[O:5].[H:11][C:2]([H:12])[C:1]([H:8])([H:10])[H:9]	83.4029
106	Ethyl Propionate	rank 4	[H:8][C:1]([H:9])([H:10])[C:2]([H:11])([H:12])[O:3][C:4](=[O:5])[C:6]([H:13])([H:14])[C:7]([H:15])([H:16])[H:17]	[H:8][C:1]([H:10])([H:9])[C:2]([H:11])([H:12])[O:3].[H:15][C:7]([H:17])([H:16])[C:6]([H:13])([H:14])[C:4]=[O:5]	83.3047
106	Ethyl Propionate	rank 23	[H:8][C:1]([H:9])([H:10])[C:2]([H:11])([H:12])[O:3][C:4](=[O:5])[C:6]([H:13])([H:14])[C:7]([H:15])([H:16])[H:17]	[H:8][C:1]([H:10])([H:9])[C:2]([H:11])([H:12])[O:3][C:4]=[O:5].[H:13][C:6]([H:14])[C:7]([H:15])([H:17])[H:16]	96.9301
107	Ethyl Vanillin	rank 1	[H:13][O:1][C:2]1=[C:3]([O:4][C:5]([H:14])([H:15])[C:6]([H:16])([H:17])[H:18])[C:7]([H:19])=[C:8]([C:9]([H:20])=[O:10])[C:11]([H:21])=[C:12]1[H:22]	[H:13][O:1][c:2]1[c:12]([H:22])[c:11]([H:21])[c:8]([C:9]([H:20])=[O:10])[c:7]([H:19])[c:3]1[O:4].[H:14][C:5]([H:15])[C:6]([H:16])([H:18])[H:17]	58.4661
107	Ethyl Vanillin	rank 4	[H:13][O:1][C:2]1=[C:3]([O:4][C:5]([H:14])([H:15])[C:6]([H:16])([H:17])[H:18])[C:7]([H:19])=[C:8]([C:9]([H:20])=[O:10])[C:11]([H:21])=[C:12]1[H:22]	[H:13][O:1][c:2]1[c:12]([H:22])[c:11]([H:21])[c:8][c:7]([H:19])[c:3]1[O:4][C:5]([H:14])([H:15])[C:6]([H:16])([H:18])[H:17].[H:20][C:9]=[O:10]	75.4682
107	Ethyl Vanillin	rank 8	[H:13][O:1][C:2]1=[C:3]([O:4][C:5]([H:14])([H:15])[C:6]([H:16])([H:17])[H:18])[C:7]([H:19])=[C:8]([C:9]([H:20])=[O:10])[C:11]([H:21])=[C:12]1[H:22]	[H:13][O:1][c:2]1[c:12]([H:22])[c:11]([H:21])[c:8]([C:9]([H:20])=[O:10])[c:7]([H:19])[c:3]1[O:4][H:18].[H:16][C:6]([H:17])=[C:5]([H:14])[H:15]	47.1584
107	Ethyl Vanillin	rank 6	[H:13][O:1][C:2]1=[C:3]([O:4][C:5]([H:14])([H:15])[C:6]([H:16])([H:17])[H:18])[C:7]([H:19])=[C:8]([C:9]([H:20])=[O:10])[C:11]([H:21])=[C:12]1[H:22]	[H:13][O:1][c:2]1[c:3][c:7]([H:19])[c:8]([C:9]([H:20])=[O:10])[c:11]([H:21])[c:12]1[H:22].[H:16][C:6]([H:18])([H:17])[C:5]([H:14])([H:15])[O:4]	82.0228
107	Ethyl Vanillin	rank 19	[H:13][O:1][C:2]1=[C:3]([O:4][C:5]([H:14])([H:15])[C:6]([H:16])([H:17])[H:18])[C:7]([H:19])=[C:8]([C:9]([H:20])=[O:10])[C:11]([H:21])=[C:12]1[H:22]	[O:1][H:13].[H:20][C:9](=[O:10])[c:8]1[c:11]([H:21])[c:12]([H:22])[c:2][c:3]([O:4][C:5]([H:14])([H:15])[C:6]([H:16])([H:18])[H:17])[c:7]1[H:19]	97.8216
107	Ethyl Vanillin	rank 16	[H:13][O:1][C:2]1=[C:3]([O:4][C:5]([H:14])([H:15])[C:6]([H:16])([H:17])[H:18])[C:7]([H:19])=[C:8]([C:9]([H:20])=[O:10])[C:11]([H:21])=[C:12]1[H:22]	[H:13][O:1][c:2]1[c:12]([H:22])[c:11]([H:21])[c:8]([C:9]([H:20])=[O:10])[c:7]([H:19])[c:3]1[O:4].[H:16][C:6]([H:18])[H:17].[H:14][C:5][H:15]	90.0395
108	Ethyl Vanillin Propylene Glycol Acetal	rank 4	[H:17][O:1][C:2]1=[C:3]([O:4][C:5]([H:18])([H:19])[C:6]([H:20])([H:21])[H:22])[C:7]([H:23])=[C:8]([C:9]([H:24])=[C:10]1[H:25])[C:11]1([H:26])[O:12][C:13]([H:27])([H:28])[C:14]([H:29])([O:15]1)[C:16]([H:30])([H:31])[H:32]	[H:17][O:1][c:2]1[c:10]([H:25])[c:9]([H:24])[c:8]([C:11]([H:26])=[O:12])[c:7]([H:23])[c:3]1[O:4][C:5]([H:18])([H:19])[C:6]([H:20])([H:22])[H:21].[H:27][C:13]([H:28])[C:14]([H:29])([O:15])[C:16]([H:30])([H:32])[H:31]	50.9091
110	trans-2-Hexenol	rank 7	[H:8][O:1][C:2]([H:9])([H:10])[C:3](\[H:11])=[C:4](/[H:12])[C:5]([H:13])([H:14])[C:6]([H:15])([H:16])[C:7]([H:17])([H:18])[H:19]	[H:15][C:6]([H:16])[C:7]([H:17])([H:19])[H:18].[H:8][O:1][C:2]([H:9])([H:10])[C:3](\[H:11])=[C:4](/[H:12])[C:5]([H:13])[H:14]	107.872
110	trans-2-Hexenol	rank 10	[H:8][O:1][C:2]([H:9])([H:10])[C:3](\[H:11])=[C:4](/[H:12])[C:5]([H:13])([H:14])[C:6]([H:15])([H:16])[C:7]([H:17])([H:18])[H:19]	[H:8][O:1][C:2]([H:9])[H:10].[H:11][C:3]=[C:4]([H:12])[C:5]([H:13])([H:14])[C:6]([H:15])([H:16])[C:7]([H:17])([H:19])[H:18]	95.8972
110	trans-2-Hexenol	rank 21	[H:8][O:1][C:2]([H:9])([H:10])[C:3](\[H:11])=[C:4](/[H:12])[C:5]([H:13])([H:14])[C:6]([H:15])([H:16])[C:7]([H:17])([H:18])[H:19]	[H:13][C:5]([H:14])[C:6]([H:15])([H:16])[C:7]([H:17])([H:19])[H:18].[H:8][O:1][C:2]([H:9])([H:10])[C:3]([H:11])=[C:4][H:12]	103.645
111	Furaneol	rank 7	[H:10][O:1][C:2]1=[C:3]([O:4][C:5]([H:11])([C:6]1=[O:7])[C:8]([H:12])([H:13])[H:14])[C:9]([H:15])([H:16])[H:17]	[H:10][O:1][C:2]1=[C:3]([O:4][C:5]([H:11])[C:6]1=[O:7])[C:9]([H:15])([H:17])[H:16].[H:12][C:8]([H:14])[H:13]	100.614
112	Furfural	rank 2	[H:8][C:1](=[O:2])[C:3]1=[C:4]([H:9])[C:5]([H:10])=[C:6]([H:11])[O:7]1	[H:9][c:4]1[c:3][o:7][c:6]([H:11])[c:5]1[H:10].[H:8][C:1]=[O:2]	77.0965
113	Furfuryl Alcohol	rank 2	[H:8][O:1][C:2]([H:9])([H:10])[C:3]1=[C:4]([H:11])[C:5]([H:12])=[C:6]([H:13])[O:7]1	[O:1][H:8].[H:9][C:2]([H:10])[c:3]1[o:7][c:6]([H:13])[c:5]([H:12])[c:4]1[H:11]	79.1552
113	Furfuryl Alcohol	rank 3	[H:8][O:1][C:2]([H:9])([H:10])[C:3]1=[C:4]([H:11])[C:5]([H:12])=[C:6]([H:13])[O:7]1	[H:11][c:4]1[c:3][o:7][c:6]([H:13])[c:5]1[H:12].[H:8][O:1][C:2]([H:9])[H:10]	93.276
113	Furfuryl Alcohol	rank 4	[H:13][O:7][C:6]([H:11])([H:12])[C:4]1=[C:5]([H:10])[C:1]([H:8])=[C:2]([H:9])[O:3]1	[H:11][C:6]([H:12])=[O:7].[H:13][c:4]1[o:3][c:2]([H:9])[c:1]([H:8])[c:5]1[H:10]	82.0505
114	gamma-Decalactone	rank 9	[H:13][C:1]([H:14])([H:15])[C:2]([H:16])([H:17])[C:3]([H:18])([H:19])[C:4]([H:20])([H:21])[C:5]([H:22])([H:23])[C:6]([H:24])([H:25])[C:7]1([H:26])[O:12][C:10](=[O:11])[C:9]([H:29])([H:30])[C:8]1([H:27])[H:28]	[H:13][C:1]([H:14])([H:15])[C:2]([H:16])([H:17]).[C:3]([H:18])([H:19])[C:4]([H:20])([H:21])[C:5]([H:22])([H:23])[C:6]([H:24])([H:25])[C:7]1([H:26])[O:12][C:10](=[O:11])[C:9]([H:29])([H:30])[C:8]1([H:27])[H:28]	99.7718
114	gamma-Decalactone	rank 3	[H:13][C:1]([H:14])([H:15])[C:2]([H:16])([H:17])[C:3]([H:18])([H:19])[C:4]([H:20])([H:21])[C:5]([H:22])([H:23])[C:6]([H:24])([H:25])[C:7]1([H:26])[O:8][C:9](=[O:10])[C:11]([H:27])([H:28])[C:12]1([H:29])[H:30]	[H:26][C:7]([C:12]([H:30])([H:29])[C:11]([H:28])([H:27])[C:9]([O:8])=[O:10])[C:6]([H:24])([H:25])[C:5]([H:22])([H:23])[C:4]([H:20])([H:21])[C:3]([H:18])([H:19])[C:2]([H:16])([H:17])[C:1]([H:13])([H:15])[H:14]	77.7763
114	gamma-Decalactone	rank 2	[H:13][C:1]([H:14])([H:15])[C:2]([H:16])([H:17])[C:3]([H:18])([H:19])[C:4]([H:20])([H:21])[C:5]([H:22])([H:23])[C:6]([H:24])([H:25])[C:7]1([H:26])[O:8][C:9](=[O:10])[C:11]([H:27])([H:28])[C:12]1([H:29])[H:30]	[H:13][C:1]([H:14])([H:15]).[C:2]([H:16])([H:17])[C:3]([H:18])([H:19])[C:4]([H:20])([H:21])[C:5]([H:22])([H:23])[C:6]([H:24])([H:25])[C:7]1([H:26])[O:8][C:9](=[O:10])[C:11]([H:27])([H:28])[C:12]1([H:29])[H:30]	102.34
114	gamma-Decalactone	rank 4	[H:13][C:1]([H:14])([H:15])[C:2]([H:16])([H:17])[C:3]([H:18])([H:19])[C:4]([H:20])([H:21])[C:5]([H:22])([H:23])[C:6]([H:24])([H:25])[C:7]1([H:26])[O:8][C:9](=[O:10])[C:11]([H:27])([H:28])[C:12]1([H:29])[H:30]	[H:13][C:1]([H:15])([H:14])[C:2]([H:16])([H:17])[C:3]([H:18])([H:19])[C:4]([H:20])([H:21])[C:5]([H:22])([H:23])[C:6]([H:24])([H:25])[C:7]([H:26])([O:8])[C:12]([H:30])([H:29])[C:11]([H:28])([H:27])[C:9]=[O:10]	80.9347
114	gamma-Decalactone	rank 16	[H:13][C:1]([H:14])([H:15])[C:2]([H:16])([H:17])[C:3]([H:18])([H:19])[C:4]([H:20])([H:21])[C:5]([H:22])([H:23])[C:6]([H:24])([H:25])[C:7]1([H:26])[O:8][C:9](=[O:10])[C:11]([H:27])([H:28])[C:12]1([H:29])[H:30]	[H:26][C:7]1([H:14])[O:8][C:9](=[O:10])[C:11]([H:27])([H:28])[C:12]([H:29])([H:30])[C:1]([H:13])([H:15])[C:2]([H:16])([H:17])[C:3]([H:18])([H:19])[C:4]([H:20])([H:21])[C:5]([H:22])([H:23])[C:6]1([H:24])[H:25]	107.682
114	gamma-Decalactone	rank 7	[H:13][C:1]([H:14])([H:15])[C:2]([H:16])([H:17])[C:3]([H:18])([H:19])[C:4]([H:20])([H:21])[C:5]([H:22])([H:23])[C:6]([H:24])([H:25])[C:7]1([H:26])[O:12][C:10](=[O:11])[C:9]([H:29])([H:30])[C:8]1([H:27])[H:28].[H:31][H:32]	[H:26][O:11][C:10]([H:31])([H:32])[C:9]([H:29])([H:30])[C:8]([H:27])([H:28])[C:7](=[O:12])[C:6]([H:24])([H:25])[C:5]([H:22])([H:23])[C:4]([H:20])([H:21])[C:3]([H:18])([H:19])[C:2]([H:16])([H:17])[C:1]([H:13])([H:15])[H:14]	74.3705
115	gamma-Dodecalactone	rank 9	[H:15][C:1]([H:16])([H:17])[C:2]([H:18])([H:19])[C:3]([H:20])([H:21])[C:4]([H:22])([H:23])[C:5]([H:24])([H:25])[C:6]([H:26])([H:27])[C:7]([H:28])([H:29])[C:8]([H:30])([H:31])[C:9]1([H:32])[O:10][C:11](=[O:12])[C:13]([H:33])([H:34])[C:14]1([H:35])[H:36]	[H:15][C:1]([H:16])([H:17])[C:2]([H:18])([H:19]).[C:3]([H:20])([H:21])[C:4]([H:22])([H:23])[C:5]([H:24])([H:25])[C:6]([H:26])([H:27])[C:7]([H:28])([H:29])[C:8]([H:30])([H:31])[C:9]1([H:32])[O:10][C:11](=[O:12])[C:13]([H:33])([H:34])[C:14]1([H:35])[H:36]	97.0801
116	gamma-Hexalactone	rank 11	[H:9][C:1]([H:10])([H:11])[C:2]([H:12])([H:13])[C:3]1([H:14])[O:4][C:5](=[O:6])[C:7]([H:15])([H:16])[C:8]1([H:17])[H:18]	[H:12][C:2]([H:13])[C:3]1([H:14])[O:4][C:5](=[O:6])[C:7]([H:16])([H:15])[C:8]1([H:18])[H:17].[H:9][C:1]([H:11])[H:10]	113.992
117	gamma-Nonalactone	rank 8	[H:12][C:1]([H:13])([H:14])[C:2]([H:15])([H:16])[C:3]([H:17])([H:18])[C:4]([H:19])([H:20])[C:5]([H:21])([H:22])[C:6]1([H:23])[O:7][C:8](=[O:9])[C:10]([H:24])([H:25])[C:11]1([H:26])[H:27]	[H:17][C:3]([H:18])[C:4]([H:19])([H:20])[C:5]([H:21])([H:22])[C:6]1([H:23])[O:7][C:8](=[O:9])[C:10]([H:25])([H:24])[C:11]1([H:27])[H:26].[H:15][C:2]([H:16])[C:1]([H:12])([H:14])[H:13]	101.793
118	gamma-Octalactone	rank 9	[H:11][C:1]([H:12])([H:13])[C:2]([H:14])([H:15])[C:3]([H:16])([H:17])[C:4]([H:18])([H:19])[C:5]1([H:20])[O:6][C:7](=[O:8])[C:9]([H:21])([H:22])[C:10]1([H:23])[H:24]	[H:16][C:3]([H:17])[C:4]([H:18])([H:19])[C:5]1([H:20])[O:6][C:7](=[O:8])[C:9]([H:22])([H:21])[C:10]1([H:24])[H:23].[H:14][C:2]([H:15])[C:1]([H:11])([H:13])[H:12]	102.991
120	gamma-Undecalactone	rank 9	[H:14][C:1]([H:15])([H:16])[C:2]([H:17])([H:18])[C:3]([H:19])([H:20])[C:4]([H:21])([H:22])[C:5]([H:23])([H:24])[C:6]([H:25])([H:26])[C:7]([H:27])([H:28])[C:8]1([H:29])[O:9][C:10](=[O:11])[C:12]([H:30])([H:31])[C:13]1([H:32])[H:33]	[H:14][C:1]([H:15])([H:16])[C:2]([H:17])([H:18]).[C:3]([H:19])([H:20])[C:4]([H:21])([H:22])[C:5]([H:23])([H:24])[C:6]([H:25])([H:26])[C:7]([H:27])([H:28])[C:8]1([H:29])[O:9][C:10](=[O:11])[C:12]([H:30])([H:31])[C:13]1([H:32])[H:33]	98.3108
122	trans-2-Hexenoic acid	rank 12	[H:9][O:1][C:2](=[O:3])[C:4](\[H:10])=[C:5](/[H:11])[C:6]([H:12])([H:13])[C:7]([H:14])([H:15])[C:8]([H:16])([H:17])[H:18]	[H:14][C:7]([H:15])[C:8]([H:16])([H:18])[H:17].[H:9][O:1][C:2](=[O:3])[C:4](\[H:10])=[C:5](/[H:11])[C:6]([H:12])[H:13]	104.759
122	trans-2-Hexenoic acid	rank 18	[H:9][O:1][C:2](=[O:3])[C:4](\[H:10])=[C:5](/[H:11])[C:6]([H:12])([H:13])[C:7]([H:14])([H:15])[C:8]([H:16])([H:17])[H:18]	[H:9][O:1][C:2]=[O:3].[H:10][C:4]=[C:5]([H:11])[C:6]([H:12])([H:13])[C:7]([H:14])([H:15])[C:8]([H:16])([H:18])[H:17]	84.0502
124	Geranyl acetate	rank 1	[H:15][C:1](=[C:2]([C:3]([H:16])([H:17])[H:18])[C:4]([H:19])([H:20])[H:21])[C:5]([H:22])([H:23])[C:6]([H:24])([H:25])[C:7](=[C:8](/[H:26])[C:9]([H:27])([H:28])[O:10][C:11](=[O:12])[C:13]([H:29])([H:30])[H:31])\[C:14]([H:32])([H:33])[H:34]	[H:29][C:13]([H:31])([H:30])[C:11]=[O:12].[H:26]\[C:8](=[C:7](\[C:14]([H:32])([H:34])[H:33])[C:6]([H:24])([H:25])[C:5]([H:22])([H:23])[C:1]([H:15])=[C:2]([C:4]([H:19])([H:21])[H:20])[C:3]([H:16])([H:18])[H:17])[C:9]([H:27])([H:28])[O:10]	78.9697
124	Geranyl acetate	rank 5	[H:18][C:3](=[C:2]([C:1]([H:15])([H:16])[H:17])[C:14]([H:32])([H:33])[H:34])[C:4]([H:19])([H:20])[C:5]([H:21])([H:22])[C:6](=[C:7](/[H:23])[C:8]([H:24])([H:25])[O:9][C:10](=[O:11])[C:12]([H:26])([H:27])[H:28])\[C:13]([H:29])([H:30])[H:31]	[H:24][C:8](=[O:9])[C:7](\[H:23])=[C:6](/[C:13]([H:29])([H:31])[H:30])[C:5]([H:21])([H:22])[C:4]([H:19])([H:20])[C:3]([H:18])=[C:2]([C:14]([H:32])([H:34])[H:33])[C:1]([H:15])([H:17])[H:16].[H:25][C:10](=[O:11])[C:12]([H:26])([H:28])[H:27]	69.6482
125	trans-2-Hexenal	rank 10	[H:8][C:1](=[O:2])[C:3](\[H:9])=[C:4](/[H:10])[C:5]([H:11])([H:12])[C:6]([H:13])([H:14])[C:7]([H:15])([H:16])[H:17]	[H:8][C:1](=[O:2])[C:3](\[H:9])=[C:4](/[H:10])[C:5]([H:11])([H:12])[C:6]([H:13])([H:14]).[C:7]([H:15])([H:17])[H:16]	113.116
125	trans-2-Hexenal	rank 15	[H:8][C:1](=[O:2])[C:3](\[H:9])=[C:4](/[H:10])[C:5]([H:11])([H:12])[C:6]([H:13])([H:14])[C:7]([H:15])([H:16])[H:17]	[H:13][C:6]([H:14])[C:7]([H:15])([H:17])[H:16].[H:11][C:5]([H:12])[C:4](\[H:10])=[C:3](/[H:9])[C:1]([H:8])=[O:2]	106.801
125	trans-2-Hexenal	rank 19	[H:8][C:1](=[O:2])[C:3](\[H:9])=[C:4](/[H:10])[C:5]([H:11])([H:12])[C:6]([H:13])([H:14])[C:7]([H:15])([H:16])[H:17]	[H:9][C:3]=[C:4]([H:10])[C:5]([H:11])([H:12])[C:6]([H:13])([H:14])[C:7]([H:15])([H:17])[H:16].[H:8][C:1]=[O:2]	84.6671
126	Thio Menthone	rank 2	[H:13][S:1][C:2]([C:3]([H:14])([H:15])[H:16])([C:4]([H:17])([H:18])[H:19])[C:5]1([H:20])[C:6](=[O:7])[C:8]([H:21])([H:22])[C:9]([H:23])([C:10]([H:24])([H:25])[H:26])[C:11]([H:27])([H:28])[C:12]1([H:29])[H:30]	[S:1][H:13].[H:14][C:3]([H:16])([H:15])[C:2]([C:4]([H:17])([H:19])[H:18])[C:5]1([H:20])[C:6](=[O:7])[C:8]([H:22])([H:21])[C:9]([H:23])([C:10]([H:24])([H:26])[H:25])[C:11]([H:28])([H:27])[C:12]1([H:30])[H:29]	82.2268
127	Guaiacol	rank 1	[H:10][O:1][C:2]1=[C:3]([H:11])[C:4]([H:12])=[C:5]([H:13])[C:6]([H:14])=[C:7]1[O:8][C:9]([H:15])([H:16])[H:17]	[H:10][O:1][c:2]1[c:3]([H:11])[c:4]([H:12])[c:5]([H:13])[c:6]([H:14])[c:7]1[O:8].[H:15][C:9]([H:17])[H:16]	59.0247
128	Hexanal	rank 5	[H:8][C:1](=[O:2])[C:3]([H:9])([H:10])[C:4]([H:11])([H:12])[C:5]([H:13])([H:14])[C:6]([H:15])([H:16])[C:7]([H:17])([H:18])[H:19]	[H:13][C:5]([H:14])[C:4]([H:11])([H:12])[C:3]([H:9])([H:10])[C:1]([H:8])=[O:2].[H:15][C:6]([H:16])[C:7]([H:17])([H:19])[H:18]	111.713
128	Hexanal	rank 7	[H:8][C:1](=[O:2])[C:3]([H:9])([H:10])[C:4]([H:11])([H:12])[C:5]([H:13])([H:14])[C:6]([H:15])([H:16])[C:7]([H:17])([H:18])[H:19]	[H:11][C:4]([H:12])[C:5]([H:13])([H:14])[C:6]([H:15])([H:16])[C:7]([H:17])([H:19])[H:18].[H:9][C:3]([H:10])[C:1]([H:8])=[O:2]	103.623
128	Hexanal	rank 6	[H:8][C:1](=[O:2])[C:3]([H:9])([H:10])[C:4]([H:11])([H:12])[C:5]([H:13])([H:14])[C:6]([H:15])([H:16])[C:7]([H:17])([H:18])[H:19]	[H:9][C:3]([H:10])[C:4]([H:11])([H:12])[C:5]([H:13])([H:14])[C:6]([H:15])([H:16])[C:7]([H:17])([H:19])[H:18].[H:8][C:1]=[O:2]	92.961
128	Hexanal	rank 8	[H:8][C:1](=[O:2])[C:3]([H:9])([H:10])[C:4]([H:11])([H:12])[C:5]([H:13])([H:14])[C:6]([H:15])([H:16])[C:7]([H:17])([H:18])[H:19]	[H:11][C:4]([H:12])[C:3]([H:9])([H:10])[C:1]([H:8])=[O:2].[H:13][C:5]([H:14])[C:6]([H:15])([H:16])[C:7]([H:17])([H:19])[H:18]	111.613
129	Hexanoic Acid	rank 6	[H:9][O:1][C:2](=[O:3])[C:4]([H:10])([H:11])[C:5]([H:12])([H:13])[C:6]([H:14])([H:15])[C:7]([H:16])([H:17])[C:8]([H:18])([H:19])[H:20]	[H:9][O:1][C:2](=[O:3])[C:4]([H:10])([H:11])[C:5]([H:12])([H:13])[C:6]([H:14])[H:15].[H:16][C:7]([H:17])[C:8]([H:18])([H:20])[H:19]	110.898
129	Hexanoic Acid	rank 9	[H:9][O:1][C:2](=[O:3])[C:4]([H:10])([H:11])[C:5]([H:12])([H:13])[C:6]([H:14])([H:15])[C:7]([H:16])([H:17])[C:8]([H:18])([H:19])[H:20]	[H:9][O:1][C:2]=[O:3].[H:10][C:4]([H:11])[C:5]([H:12])([H:13])[C:6]([H:14])([H:15])[C:7]([H:16])([H:17])[C:8]([H:18])([H:20])[H:19]	89.9971
129	Hexanoic Acid	rank 7	[H:9][O:1][C:2](=[O:3])[C:4]([H:10])([H:11])[C:5]([H:12])([H:13])[C:6]([H:14])([H:15])[C:7]([H:16])([H:17])[C:8]([H:18])([H:19])[H:20]	[H:12][C:5]([H:13])[C:6]([H:14])([H:15])[C:7]([H:16])([H:17])[C:8]([H:18])([H:20])[H:19].[H:9][O:1][C:2](=[O:3])[C:4]([H:10])[H:11]	102.072
129	Hexanoic Acid	rank 10	[H:9][O:1][C:2](=[O:3])[C:4]([H:10])([H:11])[C:5]([H:12])([H:13])[C:6]([H:14])([H:15])[C:7]([H:16])([H:17])[C:8]([H:18])([H:19])[H:20]	[H:9][O:1][C:2](=[O:3])[C:4]([H:10])([H:11])[C:5]([H:12])[H:13].[H:14][C:6]([H:15])[C:7]([H:16])([H:17])[C:8]([H:18])([H:20])[H:19]	111.173
130	Hexyl Acetate	rank 1	[H:11][C:1]([H:12])([H:13])[C:2](=[O:3])[O:4][C:5]([H:14])([H:15])[C:6]([H:16])([H:17])[C:7]([H:18])([H:19])[C:8]([H:20])([H:21])[C:9]([H:22])([H:23])[C:10]([H:24])([H:25])[H:26]	[H:24][C:10]([H:26])([H:25])[C:9]([H:22])([H:23])[C:8]([H:20])([H:21])[C:7]([H:18])([H:19])[C:6]([H:16])([H:17])[C:5]([H:14])([H:15])[O:4].[H:11][C:1]([H:13])([H:12])[C:2]=[O:3]	81.278
130	Hexyl Acetate	rank 11	[H:11][C:1]([H:12])([H:13])[C:2](=[O:3])[O:4][C:5]([H:14])([H:15])[C:6]([H:16])([H:17])[C:7]([H:18])([H:19])[C:8]([H:20])([H:21])[C:9]([H:22])([H:23])[C:10]([H:24])([H:25])[H:26]	[H:20][C:8]([H:21])[C:7]([H:18])([H:19])[C:6]([H:16])([H:17])[C:5]([H:14])([H:15])[O:4][C:2](=[O:3])[C:1]([H:11])([H:13])[H:12].[H:22][C:9]([H:23])[C:10]([H:24])([H:26])[H:25]	107.292
130	Hexyl Acetate	rank 5	[H:11][C:1]([H:12])([H:13])[C:2](=[O:3])[O:4][C:5]([H:14])([H:15])[C:6]([H:16])([H:17])[C:7]([H:18])([H:19])[C:8]([H:20])([H:21])[C:9]([H:22])([H:23])[C:10]([H:24])([H:25])[H:26]	[H:14][C:5]([H:15])[O:4][C:2](=[O:3])[C:1]([H:11])([H:13])[H:12].[H:16][C:6]([H:17])[C:7]([H:18])([H:19])[C:8]([H:20])([H:21])[C:9]([H:22])([H:23])[C:10]([H:24])([H:26])[H:25]	109.447
130	Hexyl Acetate	rank 8	[H:11][C:1]([H:12])([H:13])[C:2](=[O:3])[O:4][C:5]([H:14])([H:15])[C:6]([H:16])([H:17])[C:7]([H:18])([H:19])[C:8]([H:20])([H:21])[C:9]([H:22])([H:23])[C:10]([H:24])([H:25])[H:26]	[H:11][C:1]([H:12])=[C:2]=[O:3].[H:13][O:4][C:5]([H:14])([H:15])[C:6]([H:16])([H:17])[C:7]([H:18])([H:19])[C:8]([H:20])([H:21])[C:9]([H:22])([H:23])[C:10]([H:24])([H:26])[H:25]	68.4726
131	Hexyl Butyrate	rank 1	[H:13][C:1]([H:14])([H:15])[C:2]([H:16])([H:17])[C:3]([H:18])([H:19])[C:4](=[O:5])[O:6][C:7]([H:20])([H:21])[C:8]([H:22])([H:23])[C:9]([H:24])([H:25])[C:10]([H:26])([H:27])[C:11]([H:28])([H:29])[C:12]([H:30])([H:31])[H:32]	[H:20][C:7]([H:21])[C:8]([H:22])([H:23])[C:9]([H:24])([H:25])[C:10]([H:26])([H:27])[C:11]([H:28])([H:29])[C:12]([H:30])([H:32])[H:31].[H:13][C:1]([H:15])([H:14])[C:2]([H:16])([H:17])[C:3]([H:18])([H:19])[C:4]([O:6])=[O:5]	81.22
131	Hexyl Butyrate	rank 4	[H:13][C:1]([H:14])([H:15])[C:2]([H:16])([H:17])[C:3]([H:18])([H:19])[C:4](=[O:5])[O:6][C:7]([H:20])([H:21])[C:8]([H:22])([H:23])[C:9]([H:24])([H:25])[C:10]([H:26])([H:27])[C:11]([H:28])([H:29])[C:12]([H:30])([H:31])[H:32]	[H:30][C:12]([H:32])([H:31])[C:11]([H:28])([H:29])[C:10]([H:26])([H:27])[C:9]([H:24])([H:25])[C:8]([H:22])([H:23])[C:7]([H:20])([H:21])[O:6].[H:13][C:1]([H:15])([H:14])[C:2]([H:16])([H:17])[C:3]([H:18])([H:19])[C:4]=[O:5]	82.1647
131	Hexyl Butyrate	rank 6	[H:13][C:1]([H:14])([H:15])[C:2]([H:16])([H:17])[C:3]([H:18])([H:19])[C:4](=[O:5])[O:6][C:7]([H:20])([H:21])[C:8]([H:22])([H:23])[C:9]([H:24])([H:25])[C:10]([H:26])([H:27])[C:11]([H:28])([H:29])[C:12]([H:30])([H:31])[H:32]	[H:22][C:8]([H:23])[C:9]([H:24])([H:25])[C:10]([H:26])([H:27])[C:11]([H:28])([H:29])[C:12]([H:30])([H:32])[H:31].[H:20][C:7]([H:21])[O:6][C:4](=[O:5])[C:3]([H:18])([H:19])[C:2]([H:16])([H:17])[C:1]([H:13])([H:15])[H:14]	105.67
133	Isoamyl Acetate	rank 1	[H:10][C:1]([H:11])([H:12])[C:2](=[O:3])[O:4][C:5]([H:13])([H:14])[C:6]([H:15])([H:16])[C:7]([H:17])([C:8]([H:18])([H:19])[H:20])[C:9]([H:21])([H:22])[H:23]	[H:10][C:1]([H:12])([H:11])[C:2]=[O:3].[H:21][C:9]([H:23])([H:22])[C:7]([H:17])([C:8]([H:18])([H:20])[H:19])[C:6]([H:15])([H:16])[C:5]([H:13])([H:14])[O:4]	80.1738
133	Isoamyl Acetate	rank 15	[H:10][C:1]([H:11])([H:12])[C:2](=[O:3])[O:4][C:5]([H:13])([H:14])[C:6]([H:15])([H:16])[C:7]([H:17])([C:8]([H:18])([H:19])[H:20])[C:9]([H:21])([H:22])[H:23]	[H:15][C:6]([H:16])[C:5]([H:13])([H:14])[O:4][C:2](=[O:3])[C:1]([H:10])([H:12])[H:11].[H:17][C:7]([C:9]([H:21])([H:23])[H:22])[C:8]([H:18])([H:20])[H:19]	111.882
133	Isoamyl Acetate	rank 11	[H:10][C:1]([H:11])([H:12])[C:2](=[O:3])[O:4][C:5]([H:13])([H:14])[C:6]([H:15])([H:16])[C:7]([H:17])([C:8]([H:18])([H:19])[H:20])[C:9]([H:21])([H:22])[H:23]	[H:13][C:5]([H:14])=[C:6]([H:15])[C:7]([H:17])([C:9]([H:21])([H:23])[H:22])[C:8]([H:18])([H:20])[H:19].[H:16][O:4][C:2](=[O:3])[C:1]([H:10])([H:12])[H:11]	61.17
133	Isoamyl Acetate	rank 4	[H:10][C:1]([H:11])([H:12])[C:2](=[O:3])[O:4][C:5]([H:13])([H:14])[C:6]([H:15])([H:16])[C:7]([H:17])([C:8]([H:18])([H:19])[H:20])[C:9]([H:21])([H:22])[H:23]	[H:10][C:1]([H:11])=[C:2]=[O:3].[H:12][O:4][C:5]([H:13])([H:14])[C:6]([H:15])([H:16])[C:7]([H:17])([C:9]([H:21])([H:23])[H:22])[C:8]([H:18])([H:20])[H:19]	66.7689
133	Isoamyl Acetate	rank 7	[H:10][C:1]([H:11])([H:12])[C:2](=[O:3])[O:4][C:5]([H:13])([H:14])[C:6]([H:15])([H:16])[C:7]([H:17])([C:8]([H:18])([H:19])[H:20])[C:9]([H:21])([H:22])[H:23]	[H:13][C:5]([H:14])[C:6]([H:15])([H:16])[C:7]([H:17])([C:9]([H:21])([H:23])[H:22])[C:8]([H:18])([H:20])[H:19].[H:10][C:1]([H:12])([H:11])[C:2]([O:4])=[O:3]	77.8749
133	Isoamyl Acetate	rank 2	[H:10][C:1]([H:11])([H:12])[C:2](=[O:3])[O:4][C:5]([H:13])([H:14])[C:6]([H:15])([H:16])[C:7]([H:17])([C:8]([H:18])([H:19])[H:20])[C:9]([H:21])([H:22])[H:23]	[H:13][C:5](=[O:4])[C:6]([H:15])([H:16])[C:7]([H:17])([C:9]([H:21])([H:23])[H:22])[C:8]([H:18])([H:20])[H:19].[H:14][C:2](=[O:3])[C:1]([H:10])([H:12])[H:11]	70.0509
133	Isoamyl Acetate	rank 8	[H:10][C:1]([H:11])([H:12])[C:2](=[O:3])[O:4][C:5]([H:13])([H:14])[C:6]([H:15])([H:16])[C:7]([H:17])([C:8]([H:18])([H:19])[H:20])[C:9]([H:21])([H:22])[H:23]	[H:13][C:5]([H:14])[O:4][C:2](=[O:3])[C:1]([H:10])([H:12])[H:11].[H:15][C:6]([H:16])[C:7]([H:17])([C:8]([H:18])([H:20])[H:19])[C:9]([H:21])([H:23])[H:22]	109.807
133	Isoamyl Acetate	rank 19	[H:10][C:1]([H:11])([H:12])[C:2](=[O:3])[O:4][C:5]([H:13])([H:14])[C:6]([H:15])([H:16])[C:7]([H:17])([C:8]([H:18])([H:19])[H:20])[C:9]([H:21])([H:22])[H:23]	[H:21][C:9]([H:23])([H:22])[C:7]([H:17])([C:8]([H:18])([H:20])[H:19])[C:6]([H:15])([H:16])[C:5]([H:13])([H:14])[O:4][C:2]=[O:3].[H:10][C:1]([H:12])[H:11]	102.536
134	Isoamyl Alcohol	rank 1	[H:7][O:1][C:2]([H:8])([H:9])[C:3]([H:10])([H:11])[C:4]([H:12])([C:5]([H:13])([H:14])[H:15])[C:6]([H:16])([H:17])[H:18]	[H:8][C:2]([H:9])=[C:3]([H:10])[C:4]([H:12])([C:6]([H:16])([H:18])[H:17])[C:5]([H:13])([H:15])[H:14].[H:7][O:1][H:11]	61.6472
134	Isoamyl Alcohol	rank 8	[H:7][O:1][C:2]([H:8])([H:9])[C:3]([H:10])([H:11])[C:4]([H:12])([C:5]([H:13])([H:14])[H:15])[C:6]([H:16])([H:17])[H:18]	[H:7][O:1][C:2]([H:8])([H:9])[C:3]([H:10])[H:11].[H:12][C:4]([C:5]([H:13])([H:15])[H:14])[C:6]([H:16])([H:18])[H:17]	115.064
134	Isoamyl Alcohol	rank 4	[H:7][O:1][C:2]([H:8])([H:9])[C:3]([H:10])([H:11])[C:4]([H:12])([C:5]([H:13])([H:14])[H:15])[C:6]([H:16])([H:17])[H:18]	[H:7][O:1][C:2]([H:8])([H:9])[C:3]([H:10])([H:11])[C:4]([H:12])[C:5]([H:13])([H:15])[H:14].[H:16][C:6]([H:18])[H:17]	118.622
134	Isoamyl Alcohol	rank 9	[H:7][O:1][C:2]([H:8])([H:9])[C:3]([H:10])([H:11])[C:4]([H:12])([C:5]([H:13])([H:14])[H:15])[C:6]([H:16])([H:17])[H:18]	[H:7][O:1][C:2]([H:8])[H:9].[H:10][C:3]([H:11])[C:4]([H:12])([C:6]([H:16])([H:18])[H:17])[C:5]([H:13])([H:15])[H:14]	108.821
135	Isoamyl Butyrate	rank 1	[H:12][C:1]([H:13])([H:14])[C:2]([H:15])([H:16])[C:3]([H:17])([H:18])[C:4](=[O:5])[O:6][C:7]([H:19])([H:20])[C:8]([H:21])([H:22])[C:9]([H:23])([C:10]([H:24])([H:25])[H:26])[C:11]([H:27])([H:28])[H:29]	[H:12][C:1]([H:14])([H:13])[C:2]([H:15])([H:16])[C:3]([H:17])([H:18])[C:4]([O:6])=[O:5].[H:19][C:7]([H:20])[C:8]([H:21])([H:22])[C:9]([H:23])([C:10]([H:24])([H:26])[H:25])[C:11]([H:27])([H:29])[H:28]	78.6455
135	Isoamyl Butyrate	rank 4	[H:12][C:1]([H:13])([H:14])[C:2]([H:15])([H:16])[C:3]([H:17])([H:18])[C:4](=[O:5])[O:6][C:7]([H:19])([H:20])[C:8]([H:21])([H:22])[C:9]([H:23])([C:10]([H:24])([H:25])[H:26])[C:11]([H:27])([H:28])[H:29]	[H:12][C:1]([H:14])([H:13])[C:2]([H:15])([H:16])[C:3]([H:17])([H:18])[C:4]=[O:5].[H:27][C:11]([H:29])([H:28])[C:9]([H:23])([C:10]([H:24])([H:26])[H:25])[C:8]([H:21])([H:22])[C:7]([H:19])([H:20])[O:6]	81.2489
135	Isoamyl Butyrate	rank 7	[H:12][C:1]([H:13])([H:14])[C:2]([H:15])([H:16])[C:3]([H:17])([H:18])[C:4](=[O:5])[O:6][C:7]([H:19])([H:20])[C:8]([H:21])([H:22])[C:9]([H:23])([C:10]([H:24])([H:25])[H:26])[C:11]([H:27])([H:28])[H:29]	[H:19][C:7]([H:20])=[C:8]([H:21])[C:9]([H:23])([C:10]([H:24])([H:26])[H:25])[C:11]([H:27])([H:29])[H:28].[H:22][O:6][C:4](=[O:5])[C:3]([H:17])([H:18])[C:2]([H:15])([H:16])[C:1]([H:12])([H:14])[H:13]	64.896
136	Isoamyl Isovalerate	rank 1	[H:13][C:1]([H:14])([H:15])[C:2]([H:16])([C:3]([H:17])([H:18])[H:19])[C:4]([H:20])([H:21])[C:5](=[O:6])[O:7][C:8]([H:22])([H:23])[C:9]([H:24])([H:25])[C:10]([H:26])([C:11]([H:27])([H:28])[H:29])[C:12]([H:30])([H:31])[H:32]	[H:22][C:8]([H:23])[C:9]([H:24])([H:25])[C:10]([H:26])([C:11]([H:27])([H:29])[H:28])[C:12]([H:30])([H:32])[H:31].[H:17][C:3]([H:19])([H:18])[C:2]([H:16])([C:1]([H:13])([H:15])[H:14])[C:4]([H:20])([H:21])[C:5]([O:7])=[O:6]	78.4206
136	Isoamyl Isovalerate	rank 4	[H:13][C:1]([H:14])([H:15])[C:2]([H:16])([C:3]([H:17])([H:18])[H:19])[C:4]([H:20])([H:21])[C:5](=[O:6])[O:7][C:8]([H:22])([H:23])[C:9]([H:24])([H:25])[C:10]([H:26])([C:11]([H:27])([H:28])[H:29])[C:12]([H:30])([H:31])[H:32]	[H:27][C:11]([H:29])([H:28])[C:10]([H:26])([C:12]([H:30])([H:32])[H:31])[C:9]([H:24])([H:25])[C:8]([H:22])([H:23])[O:7].[H:17][C:3]([H:19])([H:18])[C:2]([H:16])([C:1]([H:13])([H:15])[H:14])[C:4]([H:20])([H:21])[C:5]=[O:6]	80.8933
136	Isoamyl Isovalerate	rank 5	[H:13][C:1]([H:14])([H:15])[C:2]([H:16])([C:3]([H:17])([H:18])[H:19])[C:4]([H:20])([H:21])[C:5](=[O:6])[O:7][C:8]([H:22])([H:23])[C:9]([H:24])([H:25])[C:10]([H:26])([C:11]([H:27])([H:28])[H:29])[C:12]([H:30])([H:31])[H:32]	[H:22][C:8]([H:23])[O:7][C:5](=[O:6])[C:4]([H:20])([H:21])[C:2]([H:16])([C:3]([H:17])([H:19])[H:18])[C:1]([H:13])([H:15])[H:14].[H:24][C:9]([H:25])[C:10]([H:26])([C:11]([H:27])([H:29])[H:28])[C:12]([H:30])([H:32])[H:31]	104.775
136	Isoamyl Isovalerate	rank 10	[H:13][C:1]([H:14])([H:15])[C:2]([H:16])([C:3]([H:17])([H:18])[H:19])[C:4]([H:20])([H:21])[C:5](=[O:6])[O:7][C:8]([H:22])([H:23])[C:9]([H:24])([H:25])[C:10]([H:26])([C:11]([H:27])([H:28])[H:29])[C:12]([H:30])([H:31])[H:32]	[H:16][C:2]([C:1]([H:13])([H:15])[H:14])[C:4]([H:20])([H:21])[C:5](=[O:6])[O:7][C:8]([H:22])([H:23])[C:9]([H:24])([H:25])[C:10]([H:26])([C:12]([H:30])([H:32])[H:31])[C:11]([H:27])([H:29])[H:28].[H:17][C:3]([H:19])[H:18]	110.976
136	Isoamyl Isovalerate	rank 19	[H:13][C:1]([H:14])([H:15])[C:2]([H:16])([C:3]([H:17])([H:18])[H:19])[C:4]([H:20])([H:21])[C:5](=[O:6])[O:7][C:8]([H:22])([H:23])[C:9]([H:24])([H:25])[C:10]([H:26])([C:11]([H:27])([H:28])[H:29])[C:12]([H:30])([H:31])[H:32]	[H:24][C:9]([H:25])[C:8]([H:22])([H:23])[O:7][C:5](=[O:6])[C:4]([H:20])([H:21])[C:2]([H:16])([C:3]([H:17])([H:19])[H:18])[C:1]([H:13])([H:15])[H:14].[H:26][C:10]([C:12]([H:30])([H:32])[H:31])[C:11]([H:27])([H:29])[H:28]	108.324
136	Isoamyl Isovalerate	rank 24	[H:13][C:1]([H:14])([H:15])[C:2]([H:16])([C:3]([H:17])([H:18])[H:19])[C:4]([H:20])([H:21])[C:5](=[O:6])[O:7][C:8]([H:22])([H:23])[C:9]([H:24])([H:25])[C:10]([H:26])([C:11]([H:27])([H:28])[H:29])[C:12]([H:30])([H:31])[H:32]	[H:16][C:2]([C:3]([H:17])([H:19])[H:18])[C:1]([H:13])([H:15])[H:14].[H:20][C:4]([H:21])[C:5](=[O:6])[O:7][C:8]([H:22])([H:23])[C:9]([H:24])([H:25])[C:10]([H:26])([C:12]([H:30])([H:32])[H:31])[C:11]([H:27])([H:29])[H:28]	97.1571
136	Isoamyl Isovalerate	rank 7	[H:13][C:1]([H:14])([H:15])[C:2]([H:16])([C:3]([H:17])([H:18])[H:19])[C:4]([H:20])([H:21])[C:5](=[O:6])[O:7][C:8]([H:22])([H:23])[C:9]([H:24])([H:25])[C:10]([H:26])([C:11]([H:27])([H:28])[H:29])[C:12]([H:30])([H:31])[H:32]	[H:22][C:8]([H:23])=[C:9]([H:24])[C:10]([H:26])([C:11]([H:27])([H:29])[H:28])[C:12]([H:30])([H:32])[H:31].[H:25][O:7][C:5](=[O:6])[C:4]([H:20])([H:21])[C:2]([H:16])([C:3]([H:17])([H:19])[H:18])[C:1]([H:13])([H:15])[H:14]	66.1154
137	Isoamyl Phenyl Acetate	rank 1	[H:16][C:1]1=[C:2]([H:17])[C:3]([H:18])=[C:4]([C:5]([H:19])=[C:6]1[H:20])[C:7]([H:21])([H:22])[C:8](=[O:9])[O:10][C:11]([H:23])([H:24])[C:12]([H:25])([H:26])[C:13]([H:27])([C:14]([H:28])([H:29])[H:30])[C:15]([H:31])([H:32])[H:33]	[H:16][c:1]1[c:6]([H:20])[c:5]([H:19])[c:4]([c:3]([H:18])[c:2]1[H:17])[C:7]([H:21])([H:22])[C:8]([O:10])=[O:9].[H:23][C:11]([H:24])[C:12]([H:25])([H:26])[C:13]([H:27])([C:14]([H:28])([H:30])[H:29])[C:15]([H:31])([H:33])[H:32]	57.6621
137	Isoamyl Phenyl Acetate	rank 14	[H:16][C:1]1=[C:2]([H:17])[C:3]([H:18])=[C:4]([C:5]([H:19])=[C:6]1[H:20])[C:7]([H:21])([H:22])[C:8](=[O:9])[O:10][C:11]([H:23])([H:24])[C:12]([H:25])([H:26])[C:13]([H:27])([C:14]([H:28])([H:29])[H:30])[C:15]([H:31])([H:32])[H:33]	[H:21][C:7]([H:22])[c:4]1[c:3]([H:18])[c:2]([H:17])[c:1]([H:16])[c:6]([H:20])[c:5]1[H:19].[H:31][C:15]([H:33])([H:32])[C:13]([H:27])([C:14]([H:28])([H:30])[H:29])[C:12]([H:25])([H:26])[C:11]([H:23])([H:24])[O:10][C:8]=[O:9]	69.1208
138	Isobutyl Acetate	rank 1	[H:9][C:1]([H:10])([H:11])[C:2](=[O:3])[O:4][C:5]([H:12])([H:13])[C:6]([H:14])([C:7]([H:15])([H:16])[H:17])[C:8]([H:18])([H:19])[H:20]	[H:9][C:1]([H:11])([H:10])[C:2]=[O:3].[H:18][C:8]([H:20])([H:19])[C:6]([H:14])([C:7]([H:15])([H:17])[H:16])[C:5]([H:12])([H:13])[O:4]	82.9473
138	Isobutyl Acetate	rank 3	[H:9][C:1]([H:10])([H:11])[C:2](=[O:3])[O:4][C:5]([H:12])([H:13])[C:6]([H:14])([C:7]([H:15])([H:16])[H:17])[C:8]([H:18])([H:19])[H:20]	[H:9][C:1]([H:11])([H:10])[C:2]([O:4])=[O:3].[H:12][C:5]([H:13])[C:6]([H:14])([C:8]([H:18])([H:20])[H:19])[C:7]([H:15])([H:17])[H:16]	79.2601
138	Isobutyl Acetate	rank 2	[H:9][C:1]([H:10])([H:11])[C:2](=[O:3])[O:4][C:5]([H:12])([H:13])[C:6]([H:14])([C:7]([H:15])([H:16])[H:17])[C:8]([H:18])([H:19])[H:20]	[H:12][C:5]([H:13])[O:4][C:2](=[O:3])[C:1]([H:9])([H:11])[H:10].[H:14][C:6]([C:8]([H:18])([H:20])[H:19])[C:7]([H:15])([H:17])[H:16]	109.692
138	Isobutyl Acetate	rank 7	[H:9][C:1]([H:10])([H:11])[C:2](=[O:3])[O:4][C:5]([H:12])([H:13])[C:6]([H:14])([C:7]([H:15])([H:16])[H:17])[C:8]([H:18])([H:19])[H:20]	[H:9][C:1]([H:10])=[C:2]=[O:3].[H:11][O:4][C:5]([H:12])([H:13])[C:6]([H:14])([C:8]([H:18])([H:20])[H:19])[C:7]([H:15])([H:17])[H:16]	64.6744
139	Isobutyl Alcohol	rank 7	[H:6][O:1][C:2]([H:7])([H:8])[C:3]([H:9])([C:4]([H:10])([H:11])[H:12])[C:5]([H:13])([H:14])[H:15]	[H:6][O:1][C:2]([H:7])[H:8].[H:9][C:3]([C:4]([H:10])([H:12])[H:11])[C:5]([H:13])([H:15])[H:14]	113.23
139	Isobutyl Alcohol	rank 5	[H:6][O:1][C:2]([H:7])([H:8])[C:3]([H:9])([C:4]([H:10])([H:11])[H:12])[C:5]([H:13])([H:14])[H:15]	[H:7][C:2]([H:8])=[C:3]([C:5]([H:13])([H:15])[H:14])[C:4]([H:10])([H:12])[H:11].[H:6][O:1][H:9]	60.3004
140	Isobutyl Butyrate	rank 5	[H:11][C:1]([H:12])([H:13])[C:2]([H:14])([H:15])[C:3]([H:16])([H:17])[C:4](=[O:5])[O:6][C:7]([H:18])([H:19])[C:8]([H:20])([C:9]([H:21])([H:22])[H:23])[C:10]([H:24])([H:25])[H:26]	[H:18][C:7]([H:19])[O:6][C:4](=[O:5])[C:3]([H:16])([H:17])[C:2]([H:14])([H:15])[C:1]([H:11])([H:13])[H:12].[H:20][C:8]([C:10]([H:24])([H:26])[H:25])[C:9]([H:21])([H:23])[H:22]	107.308
140	Isobutyl Butyrate	rank 1	[H:11][C:1]([H:12])([H:13])[C:2]([H:14])([H:15])[C:3]([H:16])([H:17])[C:4](=[O:5])[O:6][C:7]([H:18])([H:19])[C:8]([H:20])([C:9]([H:21])([H:22])[H:23])[C:10]([H:24])([H:25])[H:26]	[H:11][C:1]([H:13])([H:12])[C:2]([H:14])([H:15])[C:3]([H:16])([H:17])[C:4]([O:6])=[O:5].[H:18][C:7]([H:19])[C:8]([H:20])([C:9]([H:21])([H:23])[H:22])[C:10]([H:24])([H:26])[H:25]	79.3111
140	Isobutyl Butyrate	rank 6	[H:11][C:1]([H:12])([H:13])[C:2]([H:14])([H:15])[C:3]([H:16])([H:17])[C:4](=[O:5])[O:6][C:7]([H:18])([H:19])[C:8]([H:20])([C:9]([H:21])([H:22])[H:23])[C:10]([H:24])([H:25])[H:26]	[H:11][C:1]([H:13])([H:12])[C:2]([H:14])([H:15])[C:3]([H:16])([H:17])[C:4]=[O:5].[H:21][C:9]([H:23])([H:22])[C:8]([H:20])([C:10]([H:24])([H:26])[H:25])[C:7]([H:18])([H:19])[O:6]	83.4796
141	Isobutyric Acid	rank 6	[H:7][O:1][C:2](=[O:3])[C:4]([H:8])([C:5]([H:9])([H:10])[H:11])[C:6]([H:12])([H:13])[H:14]	[H:7][O:1][C:2](=[O:3])[C:4]([H:8])[C:5]([H:9])([H:11])[H:10].[H:12][C:6]([H:14])[H:13]	113.272
141	Isobutyric Acid	rank 12	[H:7][O:1][C:2](=[O:3])[C:4]([H:8])([C:5]([H:9])([H:10])[H:11])[C:6]([H:12])([H:13])[H:14]	[H:7][O:1][C:2]=[O:3].[H:8][C:4]([C:5]([H:9])([H:11])[H:10])[C:6]([H:12])([H:14])[H:13]	89.4415
142	Isovaleraldehyde	rank 11	[H:7][C:1](=[O:2])[C:3]([H:8])([H:9])[C:4]([H:10])([C:5]([H:11])([H:12])[H:13])[C:6]([H:14])([H:15])[H:16]	[H:10][C:4]([C:5]([H:11])([H:13])[H:12])[C:6]([H:14])([H:16])[H:15].[H:8][C:3]([H:9])[C:1]([H:7])=[O:2]	107.146
142	Isovaleraldehyde	rank 2	[H:7][C:1](=[O:2])[C:3]([H:8])([H:9])[C:4]([H:10])([C:5]([H:11])([H:12])[H:13])[C:6]([H:14])([H:15])[H:16]	[H:10][C:4]([C:5]([H:11])([H:13])[H:12])[C:3]([H:8])([H:9])[C:1]([H:7])=[O:2].[H:14][C:6]([H:16])[H:15]	117.841
142	Isovaleraldehyde	rank 4	[H:7][C:1](=[O:2])[C:3]([H:8])([H:9])[C:4]([H:10])([C:5]([H:11])([H:12])[H:13])[C:6]([H:14])([H:15])[H:16]	[H:8][C:3]([H:9])[C:4]([H:10])([C:6]([H:14])([H:16])[H:15])[C:5]([H:11])([H:13])[H:12].[H:7][C:1]=[O:2]	92.3387
143	L-Carvone	rank 15	[H:12][C:1]([H:13])=[C:2]([C:3]([H:14])([H:15])[H:16])[C@:4]1([H:17])[C:5]([H:18])([H:19])[C:6]([H:20])=[C:7]([C:8](=[O:9])[C:10]1([H:21])[H:22])[C:11]([H:23])([H:24])[H:25]	[H:20][C:6]1=[C:7]([C:8](=[O:9])[C:10]([H:21])([H:22])[C:4]([H:17])[C:5]1([H:18])[H:19])[C:11]([H:23])([H:25])[H:24].[H:12][C:1]([H:13])=[C:2][C:3]([H:14])([H:16])[H:15]	80.8577
144	Lactic Acid	rank 9	[H:7][O:1][C:2](=[O:3])[C:4]([H:8])([O:5][H:9])[C:6]([H:10])([H:11])[H:12]	[H:10][C:6]([H:12])([H:11])[C:4]1([H:8])[O:1][C:2]1=[O:3].[H:9][O:5][H:7]	52.7154
145	Levulinic Acid	rank 8	[H:9][O:1][C:2](=[O:3])[C:4]([H:10])([H:11])[C:5]([H:12])([H:13])[C:6](=[O:7])[C:8]([H:14])([H:15])[H:16]	[H:9][O:1][C:2](=[O:3])[C:4]([H:10])([H:11])[C:5]([H:12])[H:13].[H:14][C:8]([H:16])([H:15])[C:6]=[O:7]	90.647
147	Linalool	rank 19	[H:12][O:1][C:2]([C:3]([H:13])=[C:4]([H:14])[H:15])([C:5]([H:16])([H:17])[H:18])[C:6]([H:19])([H:20])[C:7]([H:21])([H:22])[C:8]([H:23])=[C:9]([C:10]([H:24])([H:25])[H:26])[C:11]([H:27])([H:28])[H:29]	[H:12][O:1][C:2]([C:3]([H:13])=[C:4]([H:14])[H:15])([C:5]([H:16])([H:18])[H:17])[C:6]([H:19])([H:20])[C:7]([H:21])[H:22].[H:23][C:8]=[C:9]([C:10]([H:24])([H:26])[H:25])[C:11]([H:27])([H:29])[H:28]	94.2533
147	Linalool	rank 18	[H:12][O:1][C:2]([C:3]([H:13])=[C:4]([H:14])[H:15])([C:5]([H:16])([H:17])[H:18])[C:6]([H:19])([H:20])[C:7]([H:21])([H:22])[C:8]([H:23])=[C:9]([C:10]([H:24])([H:25])[H:26])[C:11]([H:27])([H:28])[H:29]	[H:21][C:7]([H:22])[C:8]([H:23])=[C:9]([C:10]([H:24])([H:26])[H:25])[C:11]([H:27])([H:29])[H:28].[H:12][O:1][C:2]([C:6]([H:19])[H:20])([C:3]([H:13])=[C:4]([H:14])[H:15])[C:5]([H:16])([H:18])[H:17]	104.615
147	Linalool	rank 1	[H:12][O:1][C:2]([C:3]([H:13])=[C:4]([H:14])[H:15])([C:5]([H:16])([H:17])[H:18])[C:6]([H:19])([H:20])[C:7]([H:21])([H:22])[C:8]([H:23])=[C:9]([C:10]([H:24])([H:25])[H:26])[C:11]([H:27])([H:28])[H:29]	[H:14][C:4]([H:15])=[C:3]([H:13])[C:2]1([O:1][C:9]([C:10]([H:24])([H:26])[H:25])([C:11]([H:27])([H:29])[H:28])[C:8]([H:23])([H:12])[C:7]([H:21])([H:22])[C:6]1([H:19])[H:20])[C:5]([H:16])([H:18])[H:17]	62.5177
147	Linalool	rank 14	[H:12][O:1][C:2]([C:3]([H:13])=[C:4]([H:14])[H:15])([C:5]([H:16])([H:17])[H:18])[C:6]([H:19])([H:20])[C:7]([H:21])([H:22])[C:8]([H:23])=[C:9]([C:10]([H:24])([H:25])[H:26])[C:11]([H:27])([H:28])[H:29]	[H:27][C:11]([H:29])[H:28].[H:12][O:1][C:2]([C:3]([H:13])=[C:4]([H:14])[H:15])([C:5]([H:16])([H:18])[H:17])[C:6]([H:19])([H:20])[C:7]([H:21])([H:22])[C:8]([H:23])=[C:9][C:10]([H:24])([H:26])[H:25]	100.993
148	Linalyl Acetate	rank 1	[H:15][C:1]([H:16])=[C:2]([H:17])[C:3]([O:4][C:5](=[O:6])[C:7]([H:18])([H:19])[H:20])([C:8]([H:21])([H:22])[H:23])[C:9]([H:24])([H:25])[C:10]([H:26])([H:27])[C:11]([H:28])=[C:12]([C:13]([H:29])([H:30])[H:31])[C:14]([H:32])([H:33])[H:34]	[H:18][C:7]([H:20])([H:19])[C:5]=[O:6].[H:15][C:1]([H:16])=[C:2]([H:17])[C:3]([O:4])([C:8]([H:21])([H:23])[H:22])[C:9]([H:24])([H:25])[C:10]([H:26])([H:27])[C:11]([H:28])=[C:12]([C:13]([H:29])([H:31])[H:30])[C:14]([H:32])([H:34])[H:33]	71.0571
148	Linalyl Acetate	rank 12	[H:15][C:1]([H:16])=[C:2]([H:17])[C:3]([O:4][C:5](=[O:6])[C:7]([H:18])([H:19])[H:20])([C:8]([H:21])([H:22])[H:23])[C:9]([H:24])([H:25])[C:10]([H:26])([H:27])[C:11]([H:28])=[C:12]([C:13]([H:29])([H:30])[H:31])[C:14]([H:32])([H:33])[H:34]	[H:26][C:10]([H:27])[C:11]([H:28])=[C:12]([C:13]([H:29])([H:31])[H:30])[C:14]([H:32])([H:34])[H:33].[H:24][C:9]([H:25])[C:3]([O:4][C:5](=[O:6])[C:7]([H:18])([H:20])[H:19])([C:2]([H:17])=[C:1]([H:15])[H:16])[C:8]([H:21])([H:23])[H:22]	99.8137
148	Linalyl Acetate	rank 5	[H:15][C:1]([H:16])=[C:2]([H:17])[C:3]([O:4][C:5](=[O:6])[C:7]([H:18])([H:19])[H:20])([C:8]([H:21])([H:22])[H:23])[C:9]([H:24])([H:25])[C:10]([H:26])([H:27])[C:11]([H:28])=[C:12]([C:13]([H:29])([H:30])[H:31])[C:14]([H:32])([H:33])[H:34]	[H:26][C:10]([H:27])[C:9]([H:24])([H:25])[C:3]([O:4][C:5](=[O:6])[C:7]([H:18])([H:20])[H:19])([C:2]([H:17])=[C:1]([H:15])[H:16])[C:8]([H:21])([H:23])[H:22].[H:28][C:11]=[C:12]([C:13]([H:29])([H:31])[H:30])[C:14]([H:32])([H:34])[H:33]	90.599
149	Maltol	rank 2	[H:10][O:1][C:2]1=[C:3]([O:4][C:5]([H:11])=[C:6]([H:12])[C:7]1=[O:8])[C:9]([H:13])([H:14])[H:15]	[H:10][O:1][c:2]1[c:3][o:4][c:5]([H:11])[c:6]([H:12])[c:7]1=[O:8].[H:13][C:9]([H:15])[H:14]	110.193
150	Menthol	rank 10	[H:12][O:1][C:2]1([H:13])[C:3]([H:14])([H:15])[C:4]([H:16])([C:5]([H:17])([H:18])[H:19])[C:6]([H:20])([H:21])[C:7]([H:22])([H:23])[C:8]1([H:24])[C:9]([H:25])([C:10]([H:26])([H:27])[H:28])[C:11]([H:29])([H:30])[H:31]	[H:25][C:9]([C:11]([H:29])([H:31])[H:30])[C:10]([H:26])([H:28])[H:27].[H:12][O:1][C:2]1([H:13])[C:8]([H:24])[C:7]([H:23])([H:22])[C:6]([H:21])([H:20])[C:4]([H:16])([C:5]([H:17])([H:19])[H:18])[C:3]1([H:14])[H:15]	99.2327
150	Menthol	rank 3	[H:12][O:1][C:2]1([H:13])[C:3]([H:14])([H:15])[C:4]([H:16])([C:5]([H:17])([H:18])[H:19])[C:6]([H:20])([H:21])[C:7]([H:22])([H:23])[C:8]1([H:24])[C:9]([H:25])([C:10]([H:26])([H:27])[H:28])[C:11]([H:29])([H:30])[H:31]	[H:13][C:2]1=[C:8]([C:7]([H:22])([H:23])[C:6]([H:20])([H:21])[C:4]([H:16])([C:5]([H:17])([H:19])[H:18])[C:3]1([H:14])[H:15])[C:9]([H:25])([C:11]([H:29])([H:31])[H:30])[C:10]([H:26])([H:28])[H:27].[H:12][O:1][H:24]	66.1986
150	Menthol	rank 6	[H:12][O:1][C:2]1([H:13])[C:3]([H:14])([H:15])[C:4]([H:16])([C:5]([H:17])([H:18])[H:19])[C:6]([H:20])([H:21])[C:7]([H:22])([H:23])[C:8]1([H:24])[C:9]([H:25])([C:10]([H:26])([H:27])[H:28])[C:11]([H:29])([H:30])[H:31]	[H:14][C:3]1=[C:2]([H:13])[C:8]([H:24])([C:7]([H:23])([H:22])[C:6]([H:21])([H:20])[C:4]1([H:16])[C:5]([H:17])([H:19])[H:18])[C:9]([H:25])([C:11]([H:29])([H:31])[H:30])[C:10]([H:26])([H:28])[H:27].[H:12][O:1][H:15]	65.8727
150	Menthol	rank 2	[H:12][O:1][C:2]1([H:13])[C:3]([H:14])([H:15])[C:4]([H:16])([C:5]([H:17])([H:18])[H:19])[C:6]([H:20])([H:21])[C:7]([H:22])([H:23])[C:8]1([H:24])[C:9]([H:25])([C:10]([H:26])([H:27])[H:28])[C:11]([H:29])([H:30])[H:31]	[O:1][H:12].[H:13][C:2]1[C:3]([H:14])([H:15])[C:4]([H:16])([C:5]([H:17])([H:19])[H:18])[C:6]([H:21])([H:20])[C:7]([H:23])([H:22])[C:8]1([H:24])[C:9]([H:25])([C:11]([H:29])([H:31])[H:30])[C:10]([H:26])([H:28])[H:27]	86.6519
150	Menthol	rank 18	[H:12][O:1][C:2]1([H:13])[C:3]([H:14])([H:15])[C:4]([H:16])([C:5]([H:17])([H:18])[H:19])[C:6]([H:20])([H:21])[C:7]([H:22])([H:23])[C:8]1([H:24])[C:9]([H:25])([C:10]([H:26])([H:27])[H:28])[C:11]([H:29])([H:30])[H:31]	[O:1][H:12].[H:25][C:9]([C:11]([H:29])([H:31])[H:30])[C:10]([H:26])([H:28])[H:27].[H:24][C:8]1=[C:2]([H:13])[C:3]([H:14])([H:15])[C:4]([H:16])([C:5]([H:17])([H:19])[H:18])[C:6]([H:20])([H:21])[C:7]1([H:22])[H:23]	92.8362
150	Menthol	rank 4	[H:12][O:1][C:2]1([H:13])[C:3]([H:14])([H:15])[C:4]([H:16])([C:5]([H:17])([H:18])[H:19])[C:6]([H:20])([H:21])[C:7]([H:22])([H:23])[C:8]1([H:24])[C:9]([H:25])([C:10]([H:26])([H:27])[H:28])[C:11]([H:29])([H:30])[H:31]	[H:12][O:1][C:2]1([H:13])[C:3]([H:14])([H:15])[C:4]([H:16])([C:5]([H:17])([H:19])[H:18])[C:6]([H:21])([H:20])[C:7]([H:23])([H:22])[C:8]1([H:24])[C:9]([H:25])[C:10]([H:26])([H:28])[H:27].[H:29][C:11]([H:31])[H:30]	102.396
150	Menthol	rank 20	[H:12][O:1][C:2]1([H:13])[C:3]([H:14])([H:15])[C:4]([H:16])([C:5]([H:17])([H:18])[H:19])[C:6]([H:20])([H:21])[C:7]([H:22])([H:23])[C:8]1([H:24])[C:9]([H:25])([C:10]([H:26])([H:27])[H:28])[C:11]([H:29])([H:30])[H:31]	[H:13][C:2]([H:23])[C:3]([H:14])([H:15])[C:4]([H:16])([C:5]([H:17])([H:19])[H:18])[C:6]([H:20])([H:21])[C:7]([H:22])=[C:8]([H:24])[C:9]([H:25])([C:11]([H:29])([H:31])[H:30])[C:10]([H:26])([H:28])[H:27].[O:1][H:12]	96.927
150	Menthol	rank 7	[H:12][O:1][C:2]1([H:13])[C:3]([H:14])([H:15])[C:4]([H:16])([C:5]([H:17])([H:18])[H:19])[C:6]([H:20])([H:21])[C:7]([H:22])([H:23])[C:8]1([H:24])[C:9]([H:25])([C:10]([H:26])([H:27])[H:28])[C:11]([H:29])([H:30])[H:31]	[H:12][O:1][C:2]1([H:13])[C:3]([H:14])([H:15])[C:4]([H:16])[C:6]([H:21])([H:20])[C:7]([H:23])([H:22])[C:8]1([H:24])[C:9]([H:25])([C:11]([H:29])([H:31])[H:30])[C:10]([H:26])([H:28])[H:27].[H:17][C:5]([H:19])[H:18]	105.221
150	Menthol	rank 22	[H:12][O:1][C:2]1([H:13])[C:3]([H:14])([H:15])[C:4]([H:16])([C:5]([H:17])([H:18])[H:19])[C:6]([H:20])([H:21])[C:7]([H:22])([H:23])[C:8]1([H:24])[C:9]([H:25])([C:10]([H:26])([H:27])[H:28])[C:11]([H:29])([H:30])[H:31]	[H:12][O:1][C:2]([H:13])([C:3]([H:14])([H:15])[C:4]([H:16])[C:5]([H:17])([H:19])[H:18])[C:8]([H:24])([C:7]([H:23])([H:22])[C:6]([H:20])[H:21])[C:9]([H:25])([C:11]([H:29])([H:31])[H:30])[C:10]([H:26])([H:28])[H:27]	109.057
151	Menthone	rank 4	[H:12][C:1]([H:13])([H:14])[C:2]([H:15])([C:3]([H:16])([H:17])[H:18])[C:4]1([H:19])[C:5](=[O:6])[C:7]([H:20])([H:21])[C:8]([H:22])([C:9]([H:23])([H:24])[H:25])[C:10]([H:26])([H:27])[C:11]1([H:28])[H:29]	[H:15][C:2]([C:1]([H:12])([H:14])[H:13])[C:4]1([H:19])[C:5](=[O:6])[C:7]([H:21])([H:20])[C:8]([H:22])([C:9]([H:23])([H:25])[H:24])[C:10]([H:27])([H:26])[C:11]1([H:29])[H:28].[H:16][C:3]([H:18])[H:17]	101.596
151	Menthone	rank 2	[H:12][C:1]([H:13])([H:14])[C:2]([H:15])([C:3]([H:16])([H:17])[H:18])[C:4]1([H:19])[C:5](=[O:6])[C:7]([H:20])([H:21])[C:8]([H:22])([C:9]([H:23])([H:24])[H:25])[C:10]([H:26])([H:27])[C:11]1([H:28])[H:29]	[H:15][C:2]([C:3]([H:16])([H:18])[H:17])[C:1]([H:12])([H:14])[H:13].[H:19][C:4]1[C:5](=[O:6])[C:7]([H:21])([H:20])[C:8]([H:22])([C:9]([H:23])([H:25])[H:24])[C:10]([H:27])([H:26])[C:11]1([H:29])[H:28]	91.9311
152	Menthyl acetate	rank 1	[H:15][C:1]([H:16])([H:17])[C:2](=[O:3])[O:4][C:5]1([H:18])[C:6]([H:19])([H:20])[C:7]([H:21])([C:8]([H:22])([H:23])[H:24])[C:9]([H:25])([H:26])[C:10]([H:27])([H:28])[C:11]1([H:29])[C:12]([H:30])([C:13]([H:31])([H:32])[H:33])[C:14]([H:34])([H:35])[H:36]	[H:15][C:1]([H:17])([H:16])[C:2]=[O:3].[H:34][C:14]([H:36])([H:35])[C:12]([H:30])([C:13]([H:31])([H:33])[H:32])[C:11]1([H:29])[C:10]([H:28])([H:27])[C:9]([H:26])([H:25])[C:7]([H:21])([C:8]([H:22])([H:24])[H:23])[C:6]([H:19])([H:20])[C:5]1([H:18])[O:4]	68.7181
152	Menthyl acetate	rank 9	[H:15][C:1]([H:16])([H:17])[C:2](=[O:3])[O:4][C:5]1([H:18])[C:6]([H:19])([H:20])[C:7]([H:21])([C:8]([H:22])([H:23])[H:24])[C:9]([H:25])([H:26])[C:10]([H:27])([H:28])[C:11]1([H:29])[C:12]([H:30])([C:13]([H:31])([H:32])[H:33])[C:14]([H:34])([H:35])[H:36]	[H:18][C:5]1[C:6]([H:19])([H:20])[C:7]([H:21])([C:8]([H:22])([H:24])[H:23])[C:9]([H:26])([H:25])[C:10]([H:28])([H:27])[C:11]1([H:29])[C:12]([H:30])([C:14]([H:34])([H:36])[H:35])[C:13]([H:31])([H:33])[H:32].[H:15][C:1]([H:17])([H:16])[C:2]([O:4])=[O:3]	71.5702
154	Methyl Anthranilate	rank 8	[H:12][N:1]([H:13])[C:2]1=[C:3]([H:14])[C:4]([H:15])=[C:5]([H:16])[C:6]([H:17])=[C:7]1[C:8](=[O:9])[O:10][C:11]([H:18])([H:19])[H:20]	[H:12][N:1]([H:13])[c:2]1[c:3]([H:14])[c:4]([H:15])[c:5]([H:16])[c:6]([H:17])[c:7]1[C:8]=[O:9].[H:18][C:11]([H:20])([H:19])[O:10]	74.2414
154	Methyl Anthranilate	rank 10	[H:12][N:1]([H:13])[C:2]1=[C:3]([H:14])[C:4]([H:15])=[C:5]([H:16])[C:6]([H:17])=[C:7]1[C:8](=[O:9])[O:10][C:11]([H:18])([H:19])[H:20]	[H:12][N:1]([H:13])[c:2]1[c:7][c:6]([H:17])[c:5]([H:16])[c:4]([H:15])[c:3]1[H:14].[H:18][C:11]([H:20])([H:19])[O:10][C:8]=[O:9]	70.5144
155	Methyl Cinnamate	rank 6	[H:13]\[C:1](=[C:2](\[H:14])[C:3]1=[C:4]([H:15])[C:5]([H:16])=[C:6]([H:17])[C:7]([H:18])=[C:8]1[H:19])[C:9](=[O:10])[O:11][C:12]([H:20])([H:21])[H:22]	[H:13]\[C:1]([C:9]=[O:10])=[C:2](\[H:14])[c:3]1[c:8]([H:19])[c:7]([H:18])[c:6]([H:17])[c:5]([H:16])[c:4]1[H:15].[H:20][C:12]([H:22])([H:21])[O:11]	60.0138
155	Methyl Cinnamate	rank 20	[H:13]\[C:1](=[C:2](\[H:14])[C:3]1=[C:4]([H:15])[C:5]([H:16])=[C:6]([H:17])[C:7]([H:18])=[C:8]1[H:19])[C:9](=[O:10])[O:11][C:12]([H:20])([H:21])[H:22]	[H:15][c:4]1[c:3][c:8]([H:19])[c:7]([H:18])[c:6]([H:17])[c:5]1[H:16].[H:14][C:2]=[C:1]([H:13])[C:9](=[O:10])[O:11][C:12]([H:20])([H:22])[H:21]	88.7924
155	Methyl Cinnamate	rank 15	[H:13]\[C:1](=[C:2](\[H:14])[C:3]1=[C:4]([H:15])[C:5]([H:16])=[C:6]([H:17])[C:7]([H:18])=[C:8]1[H:19])[C:9](=[O:10])[O:11][C:12]([H:20])([H:21])[H:22]	[H:20][C:12]([H:22])([H:21])[O:11][C:9]=[O:10].[H:13][C:1]=[C:2]([H:14])[c:3]1[c:8]([H:19])[c:7]([H:18])[c:6]([H:17])[c:5]([H:16])[c:4]1[H:15]	58.4298
156	Methyl cyclopentenolone	rank 7	[H:9][O:1][C:2]1=[C:3]([C:4]([H:10])([H:11])[H:12])[C:5]([H:13])([H:14])[C:6]([H:15])([H:16])[C:7]1=[O:8]	[H:9][O:1][C:2]1=[C:3][C:5]([H:13])([H:14])[C:6]([H:15])([H:16])[C:7]1=[O:8].[H:10][C:4]([H:12])[H:11]	110.859
156	Methyl cyclopentenolone	rank 25	[H:9][O:1][C:2]1=[C:3]([C:4]([H:10])([H:11])[H:12])[C:5]([H:13])([H:14])[C:6]([H:15])([H:16])[C:7]1=[O:8]	[O:1][H:9].[H:10][C:4]([H:12])([H:11])[C:3]1=[C:2][C:7](=[O:8])[C:6]([H:15])([H:16])[C:5]1([H:13])[H:14]	103.307
156	Methyl cyclopentenolone	rank 3	[H:9][O:1][C:2]1=[C:3]([C:4]([H:10])([H:11])[H:12])[C:5]([H:13])([H:14])[C:6]([H:15])([H:16])[C:7]1=[O:8]	[H:9][O:1][C:2]([C:7]=[O:8])=[C:3]([C:4]([H:10])([H:12])[H:11])[C:5]([H:13])([H:14])[C:6]([H:15])[H:16]	94.2981
156	Methyl cyclopentenolone	rank 9	[H:9][O:1][C:2]1=[C:3]([C:4]([H:10])([H:11])[H:12])[C:5]([H:13])([H:14])[C:6]([H:15])([H:16])[C:7]1=[O:8]	[H:9][O:1][C:2]=[C:3]([C:4]([H:10])([H:12])[H:11])[C:5]([H:13])([H:14])[C:6]([H:15])([H:16])[C:7]=[O:8]	69.3785
156	Methyl cyclopentenolone	rank 10	[H:9][O:1][C:2]1=[C:3]([C:4]([H:10])([H:11])[H:12])[C:5]([H:13])([H:14])[C:6]([H:15])([H:16])[C:7]1=[O:8]	[H:9][O:1][C:2]([C:7](=[O:8])[C:6]([H:15])[H:16])=[C:3]([C:5]([H:13])[H:14])[C:4]([H:10])([H:12])[H:11]	93.7833
157	Methyl dihydrojasmonate	rank 1	[H:17][C:1]([H:18])([H:19])[O:2][C:3](=[O:4])[C:5]([H:20])([H:21])[C:6]1([H:22])[C:7]([H:23])([H:24])[C:8]([H:25])([H:26])[C:9](=[O:10])[C:11]1([H:27])[C:12]([H:28])([H:29])[C:13]([H:30])([H:31])[C:14]([H:32])([H:33])[C:15]([H:34])([H:35])[C:16]([H:36])([H:37])[H:38]	[H:36][C:16]([H:38])([H:37])[C:15]([H:34])([H:35])[C:14]([H:32])([H:33])[C:13]([H:30])([H:31])[C:12]([H:28])([H:29])[C:11]1([H:27])[C:9](=[O:10])[C:8]([H:26])([H:25])[C:7]([H:23])([H:24])[C:6]1([H:22])[C:5]([H:20])([H:21])[C:3]([O:2])=[O:4].[H:17][C:1]([H:19])[H:18]	79.2619
157	Methyl dihydrojasmonate	rank 10	[H:17][C:1]([H:18])([H:19])[O:2][C:3](=[O:4])[C:5]([H:20])([H:21])[C:6]1([H:22])[C:7]([H:23])([H:24])[C:8]([H:25])([H:26])[C:9](=[O:10])[C:11]1([H:27])[C:12]([H:28])([H:29])[C:13]([H:30])([H:31])[C:14]([H:32])([H:33])[C:15]([H:34])([H:35])[C:16]([H:36])([H:37])[H:38]	[H:17][C:1]([H:19])([H:18])[O:2].[H:36][C:16]([H:38])([H:37])[C:15]([H:34])([H:35])[C:14]([H:32])([H:33])[C:13]([H:30])([H:31])[C:12]([H:28])([H:29])[C:11]1([H:27])[C:9](=[O:10])[C:8]([H:26])([H:25])[C:7]([H:23])([H:24])[C:6]1([H:22])[C:5]([H:20])([H:21])[C:3]=[O:4]	82.8717
158	Methyl Salicylate	rank 5	[H:12][O:1][C:2]1=[C:3]([H:13])[C:4]([H:14])=[C:5]([H:15])[C:6]([H:16])=[C:7]1[C:8](=[O:9])[O:10][C:11]([H:17])([H:18])[H:19]	[H:12][O:1][c:2]1[c:3]([H:13])[c:4]([H:14])[c:5]([H:15])[c:6]([H:16])[c:7]1[C:8]=[O:9].[H:17][C:11]([H:19])([H:18])[O:10]	74.4449
158	Methyl Salicylate	rank 9	[H:12][O:1][C:2]1=[C:3]([H:13])[C:4]([H:14])=[C:5]([H:15])[C:6]([H:16])=[C:7]1[C:8](=[O:9])[O:10][C:11]([H:17])([H:18])[H:19]	[H:12][O:1][c:2]1[c:7][c:6]([H:16])[c:5]([H:15])[c:4]([H:14])[c:3]1[H:13].[H:17][C:11]([H:19])([H:18])[O:10][C:8]=[O:9]	75.5273
159	Methyl Thiobutyrate	rank 1	[H:8][C:1]([H:9])([H:10])[O:2][C:3](=[S:4])[C:5]([H:11])([H:12])[C:6]([H:13])([H:14])[C:7]([H:15])([H:16])[H:17]	[H:15][C:7]([H:17])([H:16])[C:6]([H:13])([H:14])[C:5]([H:11])([H:12])[C:3]([O:2])=[S:4].[H:8][C:1]([H:10])[H:9]	77.4176
161	Methyl-thio-methylpyrazine	rank 1	[H:10][C:1]1=[C:2]([H:11])[N:3]=[C:4]([C:5]([S:6][C:7]([H:12])([H:13])[H:14])=[N:8]1)[C:9]([H:15])([H:16])[H:17]	[H:10][c:1]1[n:8][c:5][c:4]([n:3][c:2]1[H:11])[C:9]([H:15])([H:17])[H:16].[H:12][C:7]([H:14])([H:13])[S:6]	83.9976
161	Methyl-thio-methylpyrazine	rank 3	[H:10][C:1]1=[C:2]([H:11])[N:3]=[C:4]([C:5]([S:6][C:7]([H:12])([H:13])[H:14])=[N:8]1)[C:9]([H:15])([H:16])[H:17]	[H:11][c:2]1[n:3][c:4][c:5]([S:6][C:7]([H:12])([H:14])[H:13])[n:8][c:1]1[H:10].[H:15][C:9]([H:17])[H:16]	116.421
161	Methyl-thio-methylpyrazine	rank 2	[H:10][C:1]1=[C:2]([H:11])[N:3]=[C:4]([C:5]([S:6][C:7]([H:12])([H:13])[H:14])=[N:8]1)[C:9]([H:15])([H:16])[H:17]	[H:10][c:1]1[n:8][c:5]([S:6])[c:4]([n:3][c:2]1[H:11])[C:9]([H:15])([H:17])[H:16].[H:12][C:7]([H:14])[H:13]	64.9542
162	Myrcene	rank 18	[H:11][C:1]([H:12])=[C:2]([H:13])[C:3](=[C:4]([H:14])[H:15])[C:5]([H:16])([H:17])[C:6]([H:18])([H:19])[C:7]([H:20])=[C:8]([C:9]([H:21])([H:22])[H:23])[C:10]([H:24])([H:25])[H:26]	[H:16][C:5]([H:17])[C:6]([H:18])([H:19])[C:7]([H:20])=[C:8]([C:10]([H:24])([H:26])[H:25])[C:9]([H:21])([H:23])[H:22].[H:14][C:4]([H:15])=[C:3][C:2]([H:13])=[C:1]([H:11])[H:12]	92.2553
163	n-Butanol	rank 3	[H:6][O:1][C:2]([H:7])([H:8])[C:3]([H:9])([H:10])[C:4]([H:11])([H:12])[C:5]([H:13])([H:14])[H:15]	[O:1][H:6].[H:7][C:2]([H:8])[C:3]([H:9])([H:10])[C:4]([H:11])([H:12])[C:5]([H:13])([H:15])[H:14]	106.42
163	n-Butanol	rank 9	[H:6][O:1][C:2]([H:7])([H:8])[C:3]([H:9])([H:10])[C:4]([H:11])([H:12])[C:5]([H:13])([H:14])[H:15]	[H:6][O:1][C:2]([H:7])([H:8])[C:3]([H:9])[H:10].[H:11][C:4]([H:12])[C:5]([H:13])([H:15])[H:14]	112.986
163	n-Butanol	rank 2	[H:6][O:1][C:2]([H:7])([H:8])[C:3]([H:9])([H:10])[C:4]([H:11])([H:12])[C:5]([H:13])([H:14])[H:15]	[H:7][C:2]([H:8])=[C:3]([H:9])[C:4]([H:11])([H:12])[C:5]([H:13])([H:15])[H:14].[H:6][O:1][H:10]	62.4263
163	n-Butanol	rank 5	[H:6][O:1][C:2]([H:7])([H:8])[C:3]([H:9])([H:10])[C:4]([H:11])([H:12])[C:5]([H:13])([H:14])[H:15]	[H:6][O:1][C:2]([H:7])[H:8].[H:9][C:3]([H:10])[C:4]([H:11])([H:12])[C:5]([H:13])([H:15])[H:14]	112.397
164	n-Hexanol	rank 6	[H:8][O:1][C:2]([H:9])([H:10])[C:3]([H:11])([H:12])[C:4]([H:13])([H:14])[C:5]([H:15])([H:16])[C:6]([H:17])([H:18])[C:7]([H:19])([H:20])[H:21]	[H:8][O:1][C:2]([H:9])[H:10].[H:11][C:3]([H:12])[C:4]([H:13])([H:14])[C:5]([H:15])([H:16])[C:6]([H:17])([H:18])[C:7]([H:19])([H:21])[H:20]	110.611
164	n-Hexanol	rank 7	[H:8][O:1][C:2]([H:9])([H:10])[C:3]([H:11])([H:12])[C:4]([H:13])([H:14])[C:5]([H:15])([H:16])[C:6]([H:17])([H:18])[C:7]([H:19])([H:20])[H:21]	[H:8][O:1][C:2]([H:9])([H:10])[C:3]([H:11])([H:12])[C:4]([H:13])([H:14])[C:5]([H:15])[H:16].[H:17][C:6]([H:18])[C:7]([H:19])([H:21])[H:20]	112.475
164	n-Hexanol	rank 8	[H:8][O:1][C:2]([H:9])([H:10])[C:3]([H:11])([H:12])[C:4]([H:13])([H:14])[C:5]([H:15])([H:16])[C:6]([H:17])([H:18])[C:7]([H:19])([H:20])[H:21]	[H:8][O:1][C:2]([H:9])([H:10])[C:3]([H:11])[H:12].[H:13][C:4]([H:14])[C:5]([H:15])([H:16])[C:6]([H:17])([H:18])[C:7]([H:19])([H:21])[H:20]	112.403
165	n-Octanal	rank 4	[H:10][C:1](=[O:2])[C:3]([H:11])([H:12])[C:4]([H:13])([H:14])[C:5]([H:15])([H:16])[C:6]([H:17])([H:18])[C:7]([H:19])([H:20])[C:8]([H:21])([H:22])[C:9]([H:23])([H:24])[H:25]	[H:10][C:1](=[O:2])[C:3]([H:11])([H:12])[C:4]([H:13])([H:14])[C:5]([H:15])([H:16])[C:6]([H:17])([H:18])[C:7]([H:19])([H:20]).[C:8]([H:21])([H:22])[C:9]([H:23])([H:24])[H:25]	109.383
165	n-Octanal	rank 8	[H:10][C:1](=[O:2])[C:3]([H:11])([H:12])[C:4]([H:13])([H:14])[C:5]([H:15])([H:16])[C:6]([H:17])([H:18])[C:7]([H:19])([H:20])[C:8]([H:21])([H:22])[C:9]([H:23])([H:24])[H:25]	[H:13][C:4]([H:14])[C:5]([H:15])([H:16])[C:6]([H:17])([H:18])[C:7]([H:19])([H:20])[C:8]([H:21])([H:22])[C:9]([H:23])([H:25])[H:24].[H:11][C:3]([H:12])[C:1]([H:10])=[O:2]	100.659
165	n-Octanal	rank 6	[H:10][C:1](=[O:2])[C:3]([H:11])([H:12])[C:4]([H:13])([H:14])[C:5]([H:15])([H:16])[C:6]([H:17])([H:18])[C:7]([H:19])([H:20])[C:8]([H:21])([H:22])[C:9]([H:23])([H:24])[H:25]	[H:11][C:3]([H:12])[C:4]([H:13])([H:14])[C:5]([H:15])([H:16])[C:6]([H:17])([H:18])[C:7]([H:19])([H:20])[C:8]([H:21])([H:22])[C:9]([H:23])([H:25])[H:24].[H:10][C:1]=[O:2]	90.4598
165	n-Octanal	rank 7	[H:10][C:1](=[O:2])[C:3]([H:11])([H:12])[C:4]([H:13])([H:14])[C:5]([H:15])([H:16])[C:6]([H:17])([H:18])[C:7]([H:19])([H:20])[C:8]([H:21])([H:22])[C:9]([H:23])([H:24])[H:25]	[H:10][C:1](=[O:2])[C:3]([H:11])([H:12])[C:4]([H:13])([H:14])[C:5]([H:15])([H:16])[C:6]([H:17])([H:18]).[C:7]([H:19])([H:20])[C:8]([H:21])([H:22])[C:9]([H:23])([H:24])[H:25]	109.8
166	n-Propanol	rank 9	[H:5][O:1][C:2]([H:6])([H:7])[C:3]([H:8])([H:9])[C:4]([H:10])([H:11])[H:12]	[H:5][O:1][C:2]([H:6])[H:7].[H:8][C:3]([H:9])[C:4]([H:10])([H:12])[H:11]	116.655
166	n-Propanol	rank 3	[H:5][O:1][C:2]([H:6])([H:7])[C:3]([H:8])([H:9])[C:4]([H:10])([H:11])[H:12]	[H:6][C:2]([H:7])=[C:3]([H:8])[C:4]([H:10])([H:12])[H:11].[H:5][O:1][H:9]	60.6666
167	Neral	rank 6	[H:12][C:1](=[O:2])[C:3](\[H:13])=[C:4](\[C:5]([H:14])([H:15])[H:16])[C:6]([H:17])([H:18])[C:7]([H:19])([H:20])[C:8]([H:21])=[C:9]([C:10]([H:22])([H:23])[H:24])[C:11]([H:25])([H:26])[H:27]	[H:19][C:7]([H:20])[C:8]([H:21])=[C:9]([C:10]([H:22])([H:24])[H:23])[C:11]([H:25])([H:27])[H:26].[H:17][C:6]([H:18])[C:4](=[C:3]([H:13])[C:1]([H:12])=[O:2])[C:5]([H:14])([H:16])[H:15]	91.9384
169	Neryl Acetate	rank 1	[H:15][C:1](=[C:2]([C:3]([H:16])([H:17])[H:18])[C:4]([H:19])([H:20])[H:21])[C:5]([H:22])([H:23])[C:6]([H:24])([H:25])[C:7](=[C:8](\[H:26])[C:9]([H:27])([H:28])[O:10][C:11](=[O:12])[C:13]([H:29])([H:30])[H:31])\[C:14]([H:32])([H:33])[H:34]	[H:29][C:13]([H:31])([H:30])[C:11]=[O:12].[H:26]\[C:8](=[C:7](/[C:14]([H:32])([H:34])[H:33])[C:6]([H:24])([H:25])[C:5]([H:22])([H:23])[C:1]([H:15])=[C:2]([C:4]([H:19])([H:21])[H:20])[C:3]([H:16])([H:18])[H:17])[C:9]([H:27])([H:28])[O:10]	79.7657
170	Tabanone	rank 3	[H:15][C:1]([C:2]([H:16])=[C:3]1[C:4](=[C:5]([H:17])[C:6](=[O:7])[C:8]([H:18])([H:19])[C:9]1([C:10]([H:20])([H:21])[H:22])[C:11]([H:23])([H:24])[H:25])[C:12]([H:26])([H:27])[H:28])=[C:13]([H:29])[C:14]([H:30])([H:31])[H:32]	[H:29][C:13]=[C:1]([H:15])[C:2]([H:16])=[C:3]1[C:4](=[C:5]([H:17])[C:6](=[O:7])[C:8]([H:18])([H:19])[C:9]1([C:10]([H:20])([H:22])[H:21])[C:11]([H:23])([H:25])[H:24])[C:12]([H:26])([H:28])[H:27].[H:30][C:14]([H:32])[H:31]	90.2835
170	Tabanone	rank 9	[H:15][C:1]([C:2]([H:16])=[C:3]1[C:4](=[C:5]([H:17])[C:6](=[O:7])[C:8]([H:18])([H:19])[C:9]1([C:10]([H:20])([H:21])[H:22])[C:11]([H:23])([H:24])[H:25])[C:12]([H:26])([H:27])[H:28])=[C:13]([H:29])[C:14]([H:30])([H:31])[H:32]	[H:15][C:1]([C:2]([H:16])=[C:3]1[C:9]([C:10]([H:20])([H:22])[H:21])[C:8]([H:18])([H:19])[C:6](=[O:7])[C:5]([H:17])=[C:4]1[C:12]([H:26])([H:28])[H:27])=[C:13]([H:29])[C:14]([H:30])([H:32])[H:31].[H:23][C:11]([H:25])[H:24]	89.7313
171	Octanoic Acid	rank 6	[H:11][O:1][C:2](=[O:3])[C:4]([H:12])([H:13])[C:5]([H:14])([H:15])[C:6]([H:16])([H:17])[C:7]([H:18])([H:19])[C:8]([H:20])([H:21])[C:9]([H:22])([H:23])[C:10]([H:24])([H:25])[H:26]	[H:11][O:1][C:2](=[O:3])[C:4]([H:12])([H:13])[C:5]([H:14])([H:15])[C:6]([H:16])([H:17])[C:7]([H:18])([H:19])[C:8]([H:20])([H:21]).[C:9]([H:22])([H:23])[C:10]([H:24])([H:25])[H:26]	107.039
171	Octanoic Acid	rank 9	[H:11][O:1][C:2](=[O:3])[C:4]([H:12])([H:13])[C:5]([H:14])([H:15])[C:6]([H:16])([H:17])[C:7]([H:18])([H:19])[C:8]([H:20])([H:21])[C:9]([H:22])([H:23])[C:10]([H:24])([H:25])[H:26]	[H:11][O:1][C:2]=[O:3].[H:12][C:4]([H:13])[C:5]([H:14])([H:15])[C:6]([H:16])([H:17])[C:7]([H:18])([H:19])[C:8]([H:20])([H:21])[C:9]([H:22])([H:23])[C:10]([H:24])([H:26])[H:25]	88.3993
171	Octanoic Acid	rank 18	[H:11][O:1][C:2](=[O:3])[C:4]([H:12])([H:13])[C:5]([H:14])([H:15])[C:6]([H:16])([H:17])[C:7]([H:18])([H:19])[C:8]([H:20])([H:21])[C:9]([H:22])([H:23])[C:10]([H:24])([H:25])[H:26]	[H:16][C:6]([H:17])[C:7]([H:18])([H:19])[C:8]([H:20])([H:21])[C:9]([H:22])([H:23])[C:10]([H:24])([H:26])[H:25].[H:11][O:1][C:2](=[O:3])[C:4]([H:12])([H:13])[C:5]([H:14])[H:15]	108.699
172	Octanol	rank 6	[H:10][O:1][C:2]([H:11])([H:12])[C:3]([H:13])([H:14])[C:4]([H:15])([H:16])[C:5]([H:17])([H:18])[C:6]([H:19])([H:20])[C:7]([H:21])([H:22])[C:8]([H:23])([H:24])[C:9]([H:25])([H:26])[H:27]	[H:10][O:1][C:2]([H:11])[H:12].[H:13][C:3]([H:14])[C:4]([H:15])([H:16])[C:5]([H:17])([H:18])[C:6]([H:19])([H:20])[C:7]([H:21])([H:22])[C:8]([H:23])([H:24])[C:9]([H:25])([H:27])[H:26]	107.483
172	Octanol	rank 7	[H:10][O:1][C:2]([H:11])([H:12])[C:3]([H:13])([H:14])[C:4]([H:15])([H:16])[C:5]([H:17])([H:18])[C:6]([H:19])([H:20])[C:7]([H:21])([H:22])[C:8]([H:23])([H:24])[C:9]([H:25])([H:26])[H:27]	[H:10][O:1][C:2]([H:11])([H:12])[C:3]([H:13])([H:14])[C:4]([H:15])([H:16])[C:5]([H:17])([H:18])[C:6]([H:19])([H:20])[C:7]([H:21])([H:22]).[C:8]([H:23])([H:24])[C:9]([H:25])([H:26])[H:27]	108.84
173	Oleic Acid	rank 9	[H:21][O:1][C:2](=[O:3])[C:4]([H:22])([H:23])[C:5]([H:24])([H:25])[C:6]([H:26])([H:27])[C:7]([H:28])([H:29])[C:8]([H:30])([H:31])[C:9]([H:32])([H:33])[C:10]([H:34])([H:35])[C:11](\[H:36])=[C:12](\[H:37])[C:13]([H:38])([H:39])[C:14]([H:40])([H:41])[C:15]([H:42])([H:43])[C:16]([H:44])([H:45])[C:17]([H:46])([H:47])[C:18]([H:48])([H:49])[C:19]([H:50])([H:51])[C:20]([H:52])([H:53])[H:54]	[H:21][O:1][C:2](=[O:3])[C:4]([H:22])([H:23])[C:5]([H:24])([H:25])[C:6]([H:26])([H:27])[C:7]([H:28])([H:29])[C:8]([H:30])([H:31])[C:9]([H:32])([H:33])[C:10]([H:34])([H:35])[C:11](\[H:36])=[C:12](\[H:37])[C:13]([H:38])([H:39])[C:14]([H:40])([H:41])[C:15]([H:42])([H:43])[C:16]([H:44])([H:45])[C:17]([H:46])([H:47])[C:18]([H:48])[H:49].[H:50][C:19]([H:51])[C:20]([H:52])([H:54])[H:53]	95.4149
173	Oleic Acid	rank 12	[H:21][O:1][C:2](=[O:3])[C:4]([H:22])([H:23])[C:5]([H:24])([H:25])[C:6]([H:26])([H:27])[C:7]([H:28])([H:29])[C:8]([H:30])([H:31])[C:9]([H:32])([H:33])[C:10]([H:34])([H:35])[C:11](\[H:36])=[C:12](\[H:37])[C:13]([H:38])([H:39])[C:14]([H:40])([H:41])[C:15]([H:42])([H:43])[C:16]([H:44])([H:45])[C:17]([H:46])([H:47])[C:18]([H:48])([H:49])[C:19]([H:50])([H:51])[C:20]([H:52])([H:53])[H:54]	[H:21][O:1][C:2]=[O:3].[H:22][C:4]([H:23])[C:5]([H:24])([H:25])[C:6]([H:26])([H:27])[C:7]([H:28])([H:29])[C:8]([H:30])([H:31])[C:9]([H:32])([H:33])[C:10]([H:34])([H:35])[C:11](\[H:36])=[C:12](\[H:37])[C:13]([H:38])([H:39])[C:14]([H:40])([H:41])[C:15]([H:42])([H:43])[C:16]([H:44])([H:45])[C:17]([H:46])([H:47])[C:18]([H:48])([H:49])[C:19]([H:50])([H:51])[C:20]([H:52])([H:54])[H:53]	84.8872
174	p-Cymene	rank 13	[H:11][C:1]1=[C:2]([H:12])[C:3](=[C:4]([H:13])[C:5]([H:14])=[C:6]1[C:7]([H:15])([H:16])[H:17])[C:8]([H:18])([C:9]([H:19])([H:20])[H:21])[C:10]([H:22])([H:23])[H:24]	[H:14][c:5]1[c:6][c:1]([H:11])[c:2]([H:12])[c:3]([c:4]1[H:13])[C:8]([H:18])([C:10]([H:22])([H:24])[H:23])[C:9]([H:19])([H:21])[H:20].[H:15][C:7]([H:17])[H:16]	108.585
174	p-Cymene	rank 5	[H:11][C:1]1=[C:2]([H:12])[C:3](=[C:4]([H:13])[C:5]([H:14])=[C:6]1[C:7]([H:15])([H:16])[H:17])[C:8]([H:18])([C:9]([H:19])([H:20])[H:21])[C:10]([H:22])([H:23])[H:24]	[H:12][c:2]1[c:3][c:4]([H:13])[c:5]([H:14])[c:6]([c:1]1[H:11])[C:7]([H:15])([H:17])[H:16].[H:18][C:8]([C:10]([H:22])([H:24])[H:23])[C:9]([H:19])([H:21])[H:20]	88.0599
174	p-Cymene	rank 8	[H:11][C:1]1=[C:2]([H:12])[C:3](=[C:4]([H:13])[C:5]([H:14])=[C:6]1[C:7]([H:15])([H:16])[H:17])[C:8]([H:18])([C:9]([H:19])([H:20])[H:21])[C:10]([H:22])([H:23])[H:24]	[H:18][C:8]([c:3]1[c:4]([H:13])[c:5]([H:14])[c:6]([c:1]([H:11])[c:2]1[H:12])[C:7]([H:15])([H:17])[H:16])[C:9]([H:19])([H:21])[H:20].[H:22][C:10]([H:24])[H:23]	87.957
174	p-Cymene	rank 6	[H:11][C:1]1=[C:2]([H:12])[C:3](=[C:4]([H:13])[C:5]([H:14])=[C:6]1[C:7]([H:15])([H:16])[H:17])[C:8]([H:18])([C:9]([H:19])([H:20])[H:21])[C:10]([H:22])([H:23])[H:24]	[H:21][c:3]1[c:2]([H:12])[c:1]([H:11])[c:6]([c:5]([H:14])[c:4]1[H:13])[C:7]([H:15])([H:17])[H:16].[H:19][C:9]([H:20])=[C:8]([H:18])[C:10]([H:22])([H:24])[H:23]	86.738
175	Piperonal	rank 1	[H:12][C:1](=[O:2])[C:3]1=[C:4]([H:13])[C:5]2=[C:6]([O:7][C:8]([H:14])([H:15])[O:9]2)[C:10]([H:16])=[C:11]1[H:17]	[H:12][C:1]=[O:2].[H:17][c:11]1[c:3][c:4]([H:13])[c:5]2[O:9][C:8]([H:14])([H:15])[O:7][c:6]2[c:10]1[H:16]	67.6881
176	Sorbic Acid	rank 7	[H:9][O:1][C:2](=[O:3])[C:4]([H:10])=[C:5]([H:11])[C:6]([H:12])=[C:7]([H:13])[C:8]([H:14])([H:15])[H:16]	[O:1][H:9].[H:10][C:4]([C:2]=[O:3])=[C:5]([H:11])[C:6]([H:12])=[C:7]([H:13])[C:8]([H:14])([H:16])[H:15]	98.1261
176	Sorbic Acid	rank 16	[H:9][O:1][C:2](=[O:3])[C:4]([H:10])=[C:5]([H:11])[C:6]([H:12])=[C:7]([H:13])[C:8]([H:14])([H:15])[H:16]	[H:9][O:1][C:2]=[O:3].[H:10][C:4]=[C:5]([H:11])[C:6]([H:12])=[C:7]([H:13])[C:8]([H:14])([H:16])[H:15]	81.9171
177	Propenyl Guaethol	rank 2	[H:14][O:1][C:2]1=[C:3]([H:15])[C:4](\[C:5]([H:16])=[C:6](/[H:17])[C:7]([H:18])([H:19])[H:20])=[C:8]([H:21])[C:9]([H:22])=[C:10]1[O:11][C:12]([H:23])([H:24])[C:13]([H:25])([H:26])[H:27]	[H:23][C:12]([H:24])[C:13]([H:25])([H:27])[H:26].[H:14][O:1][c:2]1[c:3]([H:15])[c:4](\[C:5]([H:16])=[C:6](/[H:17])[C:7]([H:18])([H:20])[H:19])[c:8]([H:21])[c:9]([H:22])[c:10]1[O:11]	61.958
178	Propionic Acid	rank 6	[H:6][O:1][C:2](=[O:3])[C:4]([H:7])([H:8])[C:5]([H:9])([H:10])[H:11]	[O:1][H:6].[H:9][C:5]([H:11])([H:10])[C:4]([H:7])([H:8])[C:2]=[O:3]	104.526
178	Propionic Acid	rank 4	[H:6][O:1][C:2](=[O:3])[C:4]([H:7])([H:8])[C:5]([H:9])([H:10])[H:11]	[H:6][O:1][C:2]=[O:3].[H:7][C:4]([H:8])[C:5]([H:9])([H:11])[H:10]	99.0797
179	Propyl Acetate	rank 2	[H:8][C:1]([H:9])([H:10])[C:2](=[O:3])[O:4][C:5]([H:11])([H:12])[C:6]([H:13])([H:14])[C:7]([H:15])([H:16])[H:17]	[H:11][C:5]([H:12])[C:6]([H:13])([H:14])[C:7]([H:15])([H:17])[H:16].[H:8][C:1]([H:10])([H:9])[C:2]([O:4])=[O:3]	81.4925
179	Propyl Acetate	rank 1	[H:8][C:1]([H:9])([H:10])[C:2](=[O:3])[O:4][C:5]([H:11])([H:12])[C:6]([H:13])([H:14])[C:7]([H:15])([H:16])[H:17]	[H:15][C:7]([H:17])([H:16])[C:6]([H:13])([H:14])[C:5]([H:11])([H:12])[O:4].[H:8][C:1]([H:10])([H:9])[C:2]=[O:3]	83.1557
179	Propyl Acetate	rank 6	[H:8][C:1]([H:9])([H:10])[C:2](=[O:3])[O:4][C:5]([H:11])([H:12])[C:6]([H:13])([H:14])[C:7]([H:15])([H:16])[H:17]	[H:11][C:5]([H:12])[O:4][C:2](=[O:3])[C:1]([H:8])([H:10])[H:9].[H:13][C:6]([H:14])[C:7]([H:15])([H:17])[H:16]	112.632
179	Propyl Acetate	rank 4	[H:8][C:1]([H:9])([H:10])[C:2](=[O:3])[O:4][C:5]([H:11])([H:12])[C:6]([H:13])([H:14])[C:7]([H:15])([H:16])[H:17]	[H:8][C:1]([H:10])=[C:2]=[O:3].[H:9][O:4][C:5]([H:11])([H:12])[C:6]([H:13])([H:14])[C:7]([H:15])([H:17])[H:16]	62.7545
180	Benzoic Acid	rank 3	[H:10][O:1][C:2](=[O:3])[C:4]1=[C:5]([H:11])[C:6]([H:12])=[C:7]([H:13])[C:8]([H:14])=[C:9]1[H:15]	[H:13][c:7]1[c:8]([H:14])[c:9]([H:15])[c:4]([C:2]=[O:3])[c:5]([H:11])[c:6]1[H:12].[O:1][H:10]	85.0956
180	Benzoic Acid	rank 4	[H:10][O:1][C:2](=[O:3])[C:4]1=[C:5]([H:11])[C:6]([H:12])=[C:7]([H:13])[C:8]([H:14])=[C:9]1[H:15]	[H:11][c:5]1[c:4][c:9]([H:15])[c:8]([H:14])[c:7]([H:13])[c:6]1[H:12].[H:10][O:1][C:2]=[O:3]	76.965
