# Supplementary material for: Forecasting vaping health risks through neural network model prediction of flavour pyrolysis reactions
Source: Sci Rep. 2024 May 8;14:9591. doi: 10.1038/s41598-024-59619-x (PMC11079048; doi:10.1038/s41598-024-59619-x)
Supplement: Supplementary file 7 — Supplementary Information. [file 41598_2024_59619_MOESM7_ESM.xlsx]

## Sheet: SI7-Acetyl aldehyde Produced-c1
Flavor Number	Flavor Name	NN Rank	Co-Product SMILES	GHS Classification of Co-Product
1	2,3-Pentanedione	rank 11	CCC=O	Irritant
1	2,3-Pentanedione	rank 12	CCCO	Irritant
1	2,3-Pentanedione	rank 13	CC=C=O	none
1	2,3-Pentanedione	rank 20	CC=CO	none
1	2,3-Pentanedione	rank 23	C=O	Acute Toxic, Irritant, Health Hazard
1	2,3-Pentanedione	rank 23	CC	none
4	2,3-Hexanedione	rank 11	CCCC=O	none
4	2,3-Hexanedione	rank 13	CCCCO	Irritant
4	2,3-Hexanedione	rank 20	CCC=C=O	none
4	2,3-Hexanedione	rank 25	CCC=CO	none
5	2-Acetyl Furan	rank 2	c1ccoc1	Irritant, Health Hazard
6	2-Acetyl Pyridine	rank 2	c1ccncc1	Irritant
7	2-Acetylpyrazine	rank 2	c1cnccn1	Irritant
7	2-Acetylpyrazine	rank 20	c1nc2cnc1-2	none
13	2-Methylbutyl acetate	rank 1	CCC(C)CO	Irritant
13	2-Methylbutyl acetate	rank 7	CCC(C)C=O	Irritant
13	2-Methylbutyl acetate	rank 18	CCC(C)=C=O	none
15	2-Phenylethyl Acetate	rank 1	OCCc1ccccc1	Irritant
15	2-Phenylethyl Acetate	rank 2	O=CCc1ccccc1	Irritant
15	2-Phenylethyl Acetate	rank 9	O=C=Cc1ccccc1	none
15	2-Phenylethyl Acetate	rank 13	C=O	Acute Toxic, Irritant, Health Hazard
15	2-Phenylethyl Acetate	rank 13	Cc1ccccc1	Irritant, Health Hazard
16	2-Propanol	rank 21	C	none
16	2-Propanol	rank 22	C	none
22	4-(4-Hydroxyphenyl)-2-butanone	rank 6	CCc1ccc(O)cc1	none
22	4-(4-Hydroxyphenyl)-2-butanone	rank 17	C=Cc1ccc(O)cc1	Acute Toxic, Irritant, Health Hazard
23	4-(4-methoxyphenyl)butan-2-one	rank 7	CCc1ccc(OC)cc1	none
23	4-(4-methoxyphenyl)butan-2-one	rank 18	C=Cc1ccc(OC)cc1	Irritant
27	5-methyl-2-Phenyl-2-Hexenal	rank 12	CCC(C)C	Irritant, Health Hazard
27	5-methyl-2-Phenyl-2-Hexenal	rank 12	c1ccccc1	Irritant, Health Hazard
29	6-Methyl-5-Hepten-2-one	rank 4	CCC=C(C)C	Irritant, Health Hazard
33	Acetic Acid	rank 3	O	none
33	Acetic Acid	rank 18	O	none
34	Acetoin	rank 3	CCO	none
34	Acetoin	rank 16	CCO	none
34	Acetoin	rank 22	C	none
34	Acetoin	rank 22	C=O	Acute Toxic, Irritant, Health Hazard
39	alpha-Methylbenzyl acetate	rank 3	CC(O)c1ccccc1	Irritant
39	alpha-Methylbenzyl acetate	rank 19	CC(=O)c1ccccc1	Irritant
42	Amyl acetate	rank 1	CCCCCO	Irritant
42	Amyl acetate	rank 4	CCCCC=O	Irritant
42	Amyl acetate	rank 9	C1CCOCC1	Irritant
42	Amyl acetate	rank 14	CCCCCO	Irritant
42	Amyl acetate	rank 17	CCCCOC	none
46	Anisyl Acetate	rank 1	COc1ccc(CO)cc1	Irritant
46	Anisyl Acetate	rank 17	COc1ccc(C)cc1	Irritant, Health Hazard
46	Anisyl Acetate	rank 17	O	none
50	Benzyl Acetate	rank 1	OCc1ccccc1	Irritant
50	Benzyl Acetate	rank 10	O=Cc1ccccc1	Irritant
50	Benzyl Acetate	rank 18	Cc1ccccc1	Irritant, Health Hazard
50	Benzyl Acetate	rank 18	O	none
59	Butyl Acetate	rank 1	CCCCO	Irritant
59	Butyl Acetate	rank 2	CCCC=O	none
59	Butyl Acetate	rank 10	C1CCOC1	Irritant, Health Hazard
59	Butyl Acetate	rank 15	CCCCO	Irritant
59	Butyl Acetate	rank 16	CCCOC	none
59	Butyl Acetate	rank 21	C=O	Acute Toxic, Irritant, Health Hazard
59	Butyl Acetate	rank 21	CCC	none
67	Cinnamaldehyde	rank 7	Cc1ccccc1	Irritant, Health Hazard
70	Cis-3-hexenyl Acetate	rank 1	CC/C=C\CCO	Irritant
70	Cis-3-hexenyl Acetate	rank 5	CC/C=C\CC=O	Irritant
70	Cis-3-hexenyl Acetate	rank 6	CCC1=CCCO1	none
70	Cis-3-hexenyl Acetate	rank 21	CCCOCCC	Irritant
70	Cis-3-hexenyl Acetate	rank 23	CC/C=C(/O)CC	none
70	Cis-3-hexenyl Acetate	rank 25	CCC1CCCO1	none
77	Citronellyl Acetate	rank 1	CC(C)=CCCC(C)CCO	Irritant
77	Citronellyl Acetate	rank 3	CC(C)=CCCC(C)CC=O	Irritant, Health Hazard
77	Citronellyl Acetate	rank 21	CC1CCCC(C)(C)C(=O)C1	none
79	Decanal	rank 8	CCCCCCCC	Irritant, Health Hazard
91	Ethyl Acetate	rank 1	CCO	none
91	Ethyl Acetate	rank 6	C1CO1	Acute Toxic, Irritant, Health Hazard
91	Ethyl Acetate	rank 9	CCO	none
92	Ethyl Acetoacetate	rank 4	CCOC(C)=O	Irritant
100	Ethyl Lactate	rank 25	CC(O)C=O	Irritant
102	trans-2-Hexenylacetate	rank 1	CCC/C=C/CO	Irritant
102	trans-2-Hexenylacetate	rank 10	CCC/C=C/C=O	Acute Toxic, Irritant
102	trans-2-Hexenylacetate	rank 11	CCCC1C=CO1	unknown
102	trans-2-Hexenylacetate	rank 13	CCCC1=CCO1	unknown
102	trans-2-Hexenylacetate	rank 18	CCCC=C=C=O	none
102	trans-2-Hexenylacetate	rank 20	C/C=C(\O)CCC	none
102	trans-2-Hexenylacetate	rank 24	CCCCC=C=O	none
107	Ethyl Vanillin	rank 25	O=Cc1ccc(O)cc1	none
124	Geranyl acetate	rank 1	CC(C)=CCC/C(C)=C/CO	Irritant
124	Geranyl acetate	rank 5	CC(C)=CCC/C(C)=C/C=O	Irritant
124	Geranyl acetate	rank 15	CC1=CC(=O)C(C)(C)CCC1	none
124	Geranyl acetate	rank 16	CC(=C=C=O)CCC=C(C)C	none
124	Geranyl acetate	rank 22	CC(C)=CCCC(C)C=C=O	none
128	Hexanal	rank 7	CCCC	none
130	Hexyl Acetate	rank 1	CCCCCCO	Irritant
130	Hexyl Acetate	rank 4	CCCCCC=O	Irritant
130	Hexyl Acetate	rank 22	C=O	Acute Toxic, Irritant, Health Hazard
130	Hexyl Acetate	rank 22	CCCCC	Irritant, Health Hazard
133	Isoamyl Acetate	rank 1	CC(C)CCO	Irritant
133	Isoamyl Acetate	rank 2	CC(C)CC=O	Irritant
133	Isoamyl Acetate	rank 23	CC(C)C=C=O	none
133	Isoamyl Acetate	rank 24	C=O	Acute Toxic, Irritant, Health Hazard
133	Isoamyl Acetate	rank 24	CC(C)C	none
138	Isobutyl Acetate	rank 1	CC(C)CO	Irritant
138	Isobutyl Acetate	rank 8	CC(C)C=O	Irritant
138	Isobutyl Acetate	rank 23	C=O	Acute Toxic, Irritant, Health Hazard
138	Isobutyl Acetate	rank 23	CCC	none
142	Isovaleraldehyde	rank 11	CCC	none
145	Levulinic Acid	rank 8	CCC(=O)O	none
148	Linalyl Acetate	rank 1	C=CC(C)(O)CCC=C(C)C	Irritant
148	Linalyl Acetate	rank 8	C	none
148	Linalyl Acetate	rank 8	C=CC1(C)CCC=C(C)O1	unknown
148	Linalyl Acetate	rank 9	C	none
148	Linalyl Acetate	rank 9	C=CC1(C)CCC=C(C)O1	unknown
148	Linalyl Acetate	rank 19	C=CC1(C)CCCC(C)(C)O1	Irritant
152	Menthyl acetate	rank 1	CC1CCC(C(C)C)C(O)C1	Irritant
165	n-Octanal	rank 8	CCCCCC	Irritant, Health Hazard
169	Neryl Acetate	rank 1	CC(C)=CCC/C(C)=C\CO	Irritant
169	Neryl Acetate	rank 5	CC(C)=CCC/C(C)=C\C=O	Irritant
169	Neryl Acetate	rank 15	CC1=CC(=O)C(C)(C)CCC1	none
169	Neryl Acetate	rank 16	CC(=C=C=O)CCC=C(C)C	none
169	Neryl Acetate	rank 22	CC(C)=CCCC(C)C=C=O	none
179	Propyl Acetate	rank 1	CCCO	Irritant
179	Propyl Acetate	rank 7	C1COC1	Irritant
179	Propyl Acetate	rank 8	CCC=O	Irritant
179	Propyl Acetate	rank 12	CCCO	Irritant
179	Propyl Acetate	rank 13	CC1CO1	Acute Toxic, Irritant, Health Hazard
179	Propyl Acetate	rank 18	CC(C)O	none
179	Propyl Acetate	rank 21	CCOC	none
B
Flavor Number	Flavor Name	NN Rank	Co-Product SMILES	GHS Classification of Co-Product
88	Ethyl-3-Hydroxy Butyrate	rank 3	CC(O)CCO	none
88	Ethyl-3-Hydroxy Butyrate	rank 8	CC(O)CC=O	Acute Toxic, Irritant
88	Ethyl-3-Hydroxy Butyrate	rank 14	O=C1CC(O)C1	none
88	Ethyl-3-Hydroxy Butyrate	rank 16	CC1CC(=O)O1	Irritant, Health Hazard
88	Ethyl-3-Hydroxy Butyrate	rank 18	CCOC(C)=O	Irritant
88	Ethyl-3-Hydroxy Butyrate	rank 24	CC(O)C=C=O	none
89	Ethyl 2-Methyl Butyrate	rank 5	CCC(C)CO	Irritant
89	Ethyl 2-Methyl Butyrate	rank 11	CCC(C)C=O	Irritant
91	Ethyl Acetate	rank 1	CC=O	Irritant, Health Hazard
91	Ethyl Acetate	rank 9	CC=O	Irritant, Health Hazard
91	Ethyl Acetate	rank 11	C	none
91	Ethyl Acetate	rank 11	C=O	Acute Toxic, Irritant, Health Hazard
91	Ethyl Acetate	rank 14	C=C	Irritant
91	Ethyl Acetate	rank 19	C=CO	Acute Toxic
92	Ethyl Acetoacetate	rank 17	CC(=O)CC=O	none
93	Ethyl Butyrate	rank 5	CCCCO	Irritant
93	Ethyl Butyrate	rank 10	CCCC=O	none
95	Ethyl Decanoate	rank 6	CCCCCCCCCCO	Irritant
95	Ethyl Decanoate	rank 14	CCCCCCCCCC=O	Irritant
96	Ethyl Dodecanoate	rank 6	CCCCCCCCCCCCO	Irritant
96	Ethyl Dodecanoate	rank 14	CCCCCCCCCCCC=O	Irritant
97	Ethyl Heptanoate	rank 5	CCCCCCCO	Irritant
97	Ethyl Heptanoate	rank 9	CCCCCCC=O	Irritant
97	Ethyl Heptanoate	rank 25	C1CCCOCCC1	none
98	Ethyl Hexanoate	rank 5	CCCCCCO	Irritant
98	Ethyl Hexanoate	rank 9	CCCCCC=O	Irritant
99	Ethyl Isovalerate	rank 4	CC(C)CCO	Irritant
99	Ethyl Isovalerate	rank 9	CC(C)CC=O	Irritant
99	Ethyl Isovalerate	rank 21	CC(C)C=CO	none
100	Ethyl Lactate	rank 20	CC	none
100	Ethyl Lactate	rank 22	CC	none
100	Ethyl Lactate	rank 22	O=CO	none
104	Ethyl Nonanoate	rank 6	CCCCCCCCCO	Irritant
104	Ethyl Nonanoate	rank 14	CCCCCCCCC=O	Irritant
105	Ethyl Octanoate	rank 5	CCCCCCCCO	Irritant
105	Ethyl Octanoate	rank 13	CCCCCCCC=O	Irritant
106	Ethyl Propionate	rank 4	CCC=O	Irritant
106	Ethyl Propionate	rank 13	OC1CC1	Acute Toxic
106	Ethyl Propionate	rank 14	C1COC1	Irritant
